# Supplementary material for: Dose-dependent interferon programs in myeloid cells after mRNA and adenovirus COVID-19 vaccination
Source: bioRxiv. 2025 Aug 18:2025.08.15.668720. Preprint. [Version 1] doi: 10.1101/2025.08.15.668720 (PMC12393322; doi:10.1101/2025.08.15.668720)
Supplement: Supplement 4 — Table S4. The differentially expressed genes for myeloid cells based on the different timepoints [file media-4.xlsx]

## Sheet: Index
Sheet Name	Description
Summary	Summary of the number of DEG detected for each cell type.
CD14+ Monocyte	DEG Genes within CD14+ monocytes against baseline for all vaccination
CD16+ Monocyte	DEG Genes within CD14+ monocytes against baseline for all vaccination
Dendritic Cells	DEG Genes within Dendritic Cells (DCs) against baseline for all vaccination
Gene Enrichment	Overlap Represantation analysis using Blood3GenModule
Gene Enrichment Intersection	Overlap Represantation analysis using Blood3GenModule of 389 DEG shared between all vaccines
Gene Enrichment Filter; adjusted-p-value < 0.05 and Combined Score > 20

## Sheet: Summary
Differentially Expressed Genes
	Vaccine	Timepoints (vs Baseline)	CD14+ Monocytes		CD16+ Monocytes		Dendritic Cells
			Up-Regulated	Down-Regulated	Up-Regulated	Down-Regulated	Opening Peaks	Closing Peaks
J&J-Vac1-D1	J&J	Vac1_D1	1003	1307	430	385	500	353
J&J-Vac1-D7	J&J	Vac1_D7	25	20	9	26	30	26
Moderna-Vac1-D1	Moderna	Vac1_D1	50	89	39	42	90	91
Moderna-Vac2-D1	Moderna	Vac2_Baseline	946	1701	377	529	500	459
Moderna-Vac2-Baseline	Moderna	Vac2_D1	23	65	10	27	76	111
Moderna-Vac2-D7	Moderna	Vac2_D7	25	102	33	42	81	90
Pfizer-Vac1-D1	Pfizer	Vac1_D1	65	68	35	30	87	106
Pfizer-Vac2-Baseline	Pfizer	Vac2_Baseline	23	53	16	22	101	93
Pfizer-Vac2-D1	Pfizer	Vac2_D1	694	1205	282	332	297	238
Pfizer-Vac2-D7	Pfizer	Vac2_D7	31	52	25	30	94	99
|LogFC| > 0.5 and adjusted p-value < 0.05

## Sheet: CD14+ Monocytes
baseMean	log2FoldChange	lfcSE	stat	pvalue	padj	Symbol	subtype (vs BL1)
106.235	3.89778	0.590394	6.60199	4.05683e-11	9.25295e-09	ISG15	J&J-Vac1-D1
23.7163	-0.754765	0.307199	-2.45692	0.0140132	0.0856119	ACAP3	J&J-Vac1-D1
34.7853	0.701986	0.301573	2.32775	0.0199253	0.108098	AURKAIP1	J&J-Vac1-D1
20.6892	-0.545814	0.264381	-2.0645	0.0389705	0.172453	SLC35E2B	J&J-Vac1-D1
16.6318	-1.09456	0.321354	-3.40608	0.000659022	0.00836033	SLC35E2A	J&J-Vac1-D1
125.859	0.626697	0.174812	3.58498	0.000337109	0.00485615	NADK	J&J-Vac1-D1
70.3019	-1.07464	0.390988	-2.74852	0.00598645	0.0466176	SKI	J&J-Vac1-D1
74.7195	0.59218	0.232576	2.54618	0.010891	0.071927	TNFRSF14	J&J-Vac1-D1
20.0164	-0.682337	0.287396	-2.3742	0.0175868	0.0998136	NPHP4	J&J-Vac1-D1
43.1679	-0.556465	0.201617	-2.76001	0.00578004	0.0452105	CTNNBIP1	J&J-Vac1-D1
15.3259	2.04888	0.368682	5.55732	2.73951e-08	2.0265e-06	FBXO6	J&J-Vac1-D1
90.0483	-0.712371	0.356108	-2.00044	0.0454531	0.190076	AL021155.5	J&J-Vac1-D1
25.7813	1.43915	0.323101	4.45418	8.42148e-06	0.000219333	MIIP	J&J-Vac1-D1
14.8624	1.36847	0.593006	2.30769	0.0210167	0.112294	TMEM51	J&J-Vac1-D1
168.624	0.514157	0.216181	2.37837	0.0173894	0.0990012	EFHD2	J&J-Vac1-D1
13.6379	0.919723	0.343576	2.67691	0.00743046	0.0551891	ATP13A2	J&J-Vac1-D1
92.1436	-1.60876	0.362464	-4.4384	9.06301e-06	0.000232915	PADI4	J&J-Vac1-D1
81.9668	-0.86478	0.304265	-2.84219	0.00448048	0.0378055	CDA	J&J-Vac1-D1
14.506	-1.05113	0.300212	-3.50128	0.000463027	0.00632072	PINK1	J&J-Vac1-D1
31.6344	0.570582	0.25781	2.21318	0.0268851	0.133245	DDOST	J&J-Vac1-D1
15.2268	3.01156	0.866809	3.47431	0.000512177	0.00682986	C1QA	J&J-Vac1-D1
15.3972	-0.817651	0.316565	-2.58288	0.00979784	0.0671676	AL031428.1	J&J-Vac1-D1
20.1309	0.691503	0.285182	2.42477	0.0153179	0.0908769	NIPAL3	J&J-Vac1-D1
124.109	0.641855	0.30419	2.11005	0.0348543	0.159193	CLIC4	J&J-Vac1-D1
66.4661	0.670459	0.285126	2.35145	0.0187006	0.104506	RUNX3	J&J-Vac1-D1
266.239	-0.500091	0.196857	-2.54037	0.0110734	0.0726898	RSRP1	J&J-Vac1-D1
76.5024	-0.593232	0.187934	-3.1566	0.00159617	0.0170653	UBXN11	J&J-Vac1-D1
45.3839	-0.549553	0.249577	-2.20194	0.0276698	0.135539	WDTC1	J&J-Vac1-D1
94.3263	3.62454	0.53011	6.83734	8.06796e-12	2.45356e-09	IFI6	J&J-Vac1-D1
29.8228	1.01287	0.421498	2.40303	0.0162598	0.0946808	SMPDL3B	J&J-Vac1-D1
11.1398	1.33804	0.590713	2.26512	0.0235052	0.121729	XKR8	J&J-Vac1-D1
24.5163	-0.664602	0.316002	-2.10316	0.0354518	0.161115	SESN2	J&J-Vac1-D1
51.5134	-0.582489	0.256293	-2.27274	0.0230416	0.120123	S100PBP	J&J-Vac1-D1
31.0306	-0.5737	0.220497	-2.60186	0.00927206	0.064533	ZNF362	J&J-Vac1-D1
62.6755	-1.07893	0.195535	-5.51782	3.43232e-08	2.37829e-06	AGO1	J&J-Vac1-D1
18.1356	-0.642636	0.28745	-2.23564	0.0253751	0.128382	MRPS15	J&J-Vac1-D1
649.445	-1.10469	0.233521	-4.73058	2.23881e-06	7.20897e-05	CSF3R	J&J-Vac1-D1
60.7207	0.79746	0.227376	3.50723	0.000452806	0.00621997	MTF1	J&J-Vac1-D1
52.4609	-0.519669	0.264628	-1.96377	0.0495562	0.201239	SF3A3	J&J-Vac1-D1
15.966	-1.14329	0.375992	-3.04072	0.00236014	0.0232364	FHL3	J&J-Vac1-D1
25.6664	0.789617	0.323663	2.43963	0.0147024	0.0882786	RRAGC	J&J-Vac1-D1
41.8755	-0.964745	0.238015	-4.0533	5.04997e-05	0.00100158	TRIT1	J&J-Vac1-D1
14.8674	-0.775435	0.337143	-2.30002	0.021447	0.113871	MYCL	J&J-Vac1-D1
285.819	0.66754	0.214691	3.1093	0.00187529	0.0192801	CAP1	J&J-Vac1-D1
680.975	0.961569	0.212246	4.53044	5.88619e-06	0.000162726	SMAP2	J&J-Vac1-D1
53.9492	-0.704645	0.235942	-2.98651	0.00282181	0.0267242	SCMH1	J&J-Vac1-D1
121.526	0.664937	0.290754	2.28694	0.0221991	0.1169	HIVEP3	J&J-Vac1-D1
27.7014	-0.687458	0.289898	-2.37138	0.0177217	0.100475	ERMAP	J&J-Vac1-D1
31.3628	-0.743809	0.364114	-2.04279	0.041073	0.178298	ARMH1	J&J-Vac1-D1
14.1575	0.856583	0.35196	2.43375	0.0149433	0.0892698	HECTD3	J&J-Vac1-D1
58.4238	0.57849	0.259269	2.23124	0.0256655	0.129249	TESK2	J&J-Vac1-D1
61.5256	1.46573	0.323567	4.52991	5.90081e-06	0.000162726	PRDX1	J&J-Vac1-D1
55.2413	0.504902	0.252013	2.00348	0.0451261	0.18907	AKR1A1	J&J-Vac1-D1
63.2362	-0.623975	0.240557	-2.59387	0.00949016	0.0656337	MAST2	J&J-Vac1-D1
30.1989	-0.515433	0.19912	-2.58856	0.00963795	0.0663625	LRRC41	J&J-Vac1-D1
85.1552	-1.40071	0.316567	-4.42469	9.65796e-06	0.000244227	SPATA6	J&J-Vac1-D1
88.9568	-1.07484	0.247852	-4.33661	1.44695e-05	0.000348926	SSBP3	J&J-Vac1-D1
10.1105	-1.59323	0.419277	-3.79994	0.000144729	0.0024117	ACOT11	J&J-Vac1-D1
40.7576	-0.737822	0.268445	-2.7485	0.00598688	0.0466176	FGGY	J&J-Vac1-D1
114.058	-1.71145	0.218801	-7.82194	5.20159e-15	6.32745e-12	NFIA	J&J-Vac1-D1
60.78	0.948264	0.32223	2.94282	0.00325237	0.0296972	DOCK7	J&J-Vac1-D1
72.6675	-0.604139	0.226376	-2.66875	0.00761351	0.056092	ATG4C	J&J-Vac1-D1
29.1933	-0.996509	0.387926	-2.56881	0.0102048	0.0688365	ITGB3BP	J&J-Vac1-D1
495.289	1.3596	0.428836	3.17043	0.00152214	0.0164667	PDE4B	J&J-Vac1-D1
37.13	-0.63286	0.301978	-2.09572	0.0361074	0.16333	SLC35D1	J&J-Vac1-D1
50.4219	-1.21676	0.300833	-4.04464	5.24043e-05	0.0010356	WLS	J&J-Vac1-D1
67.7952	-0.936858	0.409298	-2.28894	0.022083	0.116569	NEGR1	J&J-Vac1-D1
271.006	-1.76406	0.294273	-5.99462	2.03962e-09	2.40105e-07	ST6GALNAC3	J&J-Vac1-D1
21.0583	2.4106	0.481075	5.01087	5.41837e-07	2.27281e-05	NEXN	J&J-Vac1-D1
169.522	3.85685	0.767768	5.02345	5.07503e-07	2.17037e-05	IFI44L	J&J-Vac1-D1
121.283	2.69482	0.598405	4.50334	6.68939e-06	0.000181726	IFI44	J&J-Vac1-D1
53.4965	-1.14739	0.312435	-3.67239	0.000240288	0.00373676	PRKACB	J&J-Vac1-D1
111.282	-0.667868	0.202139	-3.304	0.000953174	0.0112937	HS2ST1	J&J-Vac1-D1
36.509	1.79235	0.421314	4.25419	2.09812e-05	0.000479545	GBP3	J&J-Vac1-D1
260.058	4.09779	0.73927	5.54302	2.97297e-08	2.14132e-06	GBP1	J&J-Vac1-D1
313	2.70219	0.465857	5.80047	6.61312e-09	6.35091e-07	GBP2	J&J-Vac1-D1
121.281	3.41155	0.57215	5.96269	2.48125e-09	2.77191e-07	GBP4	J&J-Vac1-D1
272.477	4.74118	0.842882	5.62496	1.85552e-08	1.48813e-06	GBP5	J&J-Vac1-D1
89.3017	-0.5019	0.177598	-2.82604	0.0047128	0.0390854	ZNF326	J&J-Vac1-D1
86.9663	-0.588116	0.257489	-2.28404	0.022369	0.117682	CCDC18-AS1	J&J-Vac1-D1
18.7759	1.3618	0.371723	3.66348	0.000248816	0.00383128	FRRS1	J&J-Vac1-D1
46.5098	-0.598057	0.275291	-2.17245	0.0298215	0.143015	WDR47	J&J-Vac1-D1
130.602	0.884315	0.252492	3.50236	0.000461163	0.00630985	SORT1	J&J-Vac1-D1
60.0574	0.846699	0.18897	4.4806	7.44327e-06	0.000197789	PSMA5	J&J-Vac1-D1
36.2328	-0.668334	0.291642	-2.29162	0.0219273	0.115859	LAMTOR5-AS1	J&J-Vac1-D1
134.53	0.740219	0.250963	2.94952	0.00318272	0.0292319	C1orf162	J&J-Vac1-D1
28.6398	-0.545561	0.266471	-2.04736	0.0406231	0.177004	INKA2	J&J-Vac1-D1
17.4349	-1.09228	0.352367	-3.09985	0.00193619	0.0197922	CTTNBP2NL	J&J-Vac1-D1
15.8662	-1.51304	0.367619	-4.11579	3.85861e-05	0.000818683	WNT2B	J&J-Vac1-D1
18.131	1.76732	0.329223	5.36817	7.95418e-08	4.9199e-06	MOV10	J&J-Vac1-D1
16.875	-1.07224	0.510247	-2.10142	0.0356041	0.161673	SLC16A1	J&J-Vac1-D1
28.511	-1.25466	0.322204	-3.89399	9.86091e-05	0.00174688	SLC16A1-AS1	J&J-Vac1-D1
66.8373	-0.573575	0.274834	-2.08699	0.0368892	0.165722	PTPN22	J&J-Vac1-D1
19.1777	-0.784536	0.39134	-2.00474	0.0449909	0.18872	CD2	J&J-Vac1-D1
29.0648	-0.647095	0.292042	-2.21576	0.0267077	0.132987	WARS2-AS1	J&J-Vac1-D1
12.9432	-1.4603	0.38671	-3.7762	0.000159238	0.00262157	ZNF697	J&J-Vac1-D1
30.4938	3.02672	0.506312	5.97798	2.25924e-09	2.6036e-07	FCGR1B	J&J-Vac1-D1
176.287	0.540506	0.231989	2.32988	0.0198125	0.1077	SRGAP2B	J&J-Vac1-D1
17.9524	-1.29326	0.364846	-3.54467	0.000393109	0.00555155	FMO5	J&J-Vac1-D1
38.0948	-0.631516	0.239285	-2.63918	0.00831069	0.0595065	NBPF11	J&J-Vac1-D1
17.3994	-1.6938	0.333346	-5.0812	3.75055e-07	1.68283e-05	PDE4DIP	J&J-Vac1-D1
72.4729	2.74226	0.504013	5.44086	5.30244e-08	3.47612e-06	FCGR1A	J&J-Vac1-D1
11.763	1.41484	0.393923	3.59166	0.000328573	0.00475194	HIST2H2BE	J&J-Vac1-D1
229.397	1.29224	0.257377	5.02081	5.14549e-07	2.19194e-05	PLEKHO1	J&J-Vac1-D1
36.6755	0.501127	0.236933	2.11506	0.0344251	0.157548	ADAMTSL4	J&J-Vac1-D1
13.2185	-1.05064	0.342009	-3.07196	0.0021266	0.021301	CTSK	J&J-Vac1-D1
28.2179	-0.664552	0.303196	-2.19183	0.0283921	0.137935	MINDY1	J&J-Vac1-D1
351.716	0.963305	0.282893	3.40519	0.000661175	0.00836827	S100A11	J&J-Vac1-D1
3898.44	1.15059	0.563069	2.04343	0.0410098	0.178205	S100A9	J&J-Vac1-D1
1732.16	1.4297	0.572071	2.49917	0.0124486	0.0785972	S100A8	J&J-Vac1-D1
818.452	0.810837	0.359245	2.25706	0.0240044	0.123729	S100A6	J&J-Vac1-D1
26.2039	1.01272	0.280052	3.61618	0.000298988	0.00441148	SLC27A3	J&J-Vac1-D1
494.111	0.709238	0.16357	4.33599	1.45108e-05	0.000349151	TPM3	J&J-Vac1-D1
13.6307	0.709695	0.345047	2.0568	0.0397052	0.174575	HAX1	J&J-Vac1-D1
159.74	1.40172	0.199423	7.02884	2.08251e-12	8.76896e-10	ADAR	J&J-Vac1-D1
15.8371	1.23853	0.385576	3.21214	0.00131748	0.0146286	PMVK	J&J-Vac1-D1
16.3982	0.620239	0.265194	2.33881	0.019345	0.106166	SLC50A1	J&J-Vac1-D1
26.3699	0.699169	0.303787	2.30151	0.0213631	0.113535	GBA	J&J-Vac1-D1
21.2177	1.30501	0.361143	3.61355	0.000302038	0.00444451	AL353807.5	J&J-Vac1-D1
46.4002	-0.532685	0.249618	-2.134	0.0328429	0.152422	KHDC4	J&J-Vac1-D1
43.9681	-3.68632	0.932819	-3.95181	7.75623e-05	0.00143681	LMNA	J&J-Vac1-D1
46.7045	-0.528461	0.225354	-2.34503	0.0190256	0.105434	PMF1	J&J-Vac1-D1
124.204	-0.60216	0.237037	-2.54036	0.0110738	0.0726898	MEF2D	J&J-Vac1-D1
33.7322	-0.814324	0.272347	-2.99002	0.00278958	0.0264648	ETV3	J&J-Vac1-D1
273.095	1.46047	0.23674	6.16906	6.8695e-10	1.00276e-07	IFI16	J&J-Vac1-D1
20.7457	3.14667	0.620585	5.0705	3.96775e-07	1.77115e-05	AIM2	J&J-Vac1-D1
10.0072	2.19948	0.803527	2.73728	0.00619489	0.0476946	SLAMF8	J&J-Vac1-D1
111.039	0.532979	0.256664	2.07657	0.0378415	0.169098	CD48	J&J-Vac1-D1
39.5382	3.5391	0.746761	4.73927	2.14492e-06	6.98887e-05	SLAMF7	J&J-Vac1-D1
33.8013	-1.33516	0.343079	-3.89169	9.95471e-05	0.00176065	CD244	J&J-Vac1-D1
429.647	1.1162	0.417541	2.67328	0.0075113	0.0556385	FCER1G	J&J-Vac1-D1
10.8759	1.85209	0.554955	3.33736	0.000845775	0.0102429	HSPA6	J&J-Vac1-D1
43.7874	2.54042	0.481469	5.2764	1.31747e-07	7.10523e-06	FCGR3A	J&J-Vac1-D1
67.1937	0.84123	0.307248	2.73795	0.00618233	0.0476946	CREG1	J&J-Vac1-D1
138.557	1.06316	0.198513	5.35564	8.52541e-08	5.18535e-06	SFT2D2	J&J-Vac1-D1
26.1745	-0.629949	0.277331	-2.27147	0.0231183	0.120466	NME7	J&J-Vac1-D1
33.572	0.598218	0.217302	2.75293	0.00590642	0.0460895	BLZF1	J&J-Vac1-D1
33.6114	-0.861514	0.32343	-2.66368	0.00772904	0.0566762	F5	J&J-Vac1-D1
200.579	1.38674	0.538443	2.57546	0.0100105	0.0681194	SELL	J&J-Vac1-D1
44.012	-0.667871	0.288536	-2.31469	0.0206299	0.110823	KIFAP3	J&J-Vac1-D1
724.598	0.64053	0.147072	4.35522	1.32933e-05	0.000323412	RABGAP1L	J&J-Vac1-D1
29.5318	1.23927	0.351673	3.52392	0.000425209	0.00589265	KIAA0040	J&J-Vac1-D1
35.8639	-1.781	0.43545	-4.09003	4.31308e-05	0.00088261	RASAL2	J&J-Vac1-D1
43.3318	-0.57622	0.287112	-2.00695	0.0447549	0.187947	RALGPS2	J&J-Vac1-D1
47.5181	0.79994	0.218282	3.66471	0.000247621	0.00381825	MR1	J&J-Vac1-D1
180.271	1.01806	0.216708	4.69781	2.62961e-06	8.27269e-05	GLUL	J&J-Vac1-D1
12.2786	0.771895	0.307723	2.50841	0.0121277	0.0771047	RNASEL	J&J-Vac1-D1
220.001	0.723741	0.187886	3.85201	0.000117151	0.0020177	ARPC5	J&J-Vac1-D1
42.8935	3.37941	0.504742	6.69533	2.15183e-11	6.04057e-09	RGL1	J&J-Vac1-D1
18.611	-0.552834	0.243858	-2.26703	0.0233884	0.121371	TSEN15	J&J-Vac1-D1
156.546	0.902223	0.359231	2.51154	0.0120207	0.0766023	NIBAN1	J&J-Vac1-D1
78.4671	-0.518305	0.204479	-2.53476	0.0112524	0.0734595	ODR4	J&J-Vac1-D1
149.294	0.662959	0.184407	3.59508	0.000324289	0.00470442	PLA2G4A	J&J-Vac1-D1
193.571	1.18763	0.209697	5.66353	1.48293e-08	1.24886e-06	DENND1B	J&J-Vac1-D1
3136.92	0.572239	0.14765	3.87565	0.000106342	0.00185683	PTPRC	J&J-Vac1-D1
22.229	0.501479	0.250443	2.00237	0.0452451	0.189466	RABIF	J&J-Vac1-D1
85.1536	-0.723103	0.248698	-2.90756	0.00364263	0.0322911	ATP2B4	J&J-Vac1-D1
82.2237	-0.506748	0.190591	-2.65882	0.00784149	0.0571182	DSTYK	J&J-Vac1-D1
307.652	0.809632	0.176552	4.5858	4.52248e-06	0.000130639	SRGAP2	J&J-Vac1-D1
23.2165	-0.645609	0.327389	-1.97199	0.0486103	0.19884	PLXNA2	J&J-Vac1-D1
13.0968	-2.14444	1.06739	-2.00906	0.0445307	0.187581	G0S2	J&J-Vac1-D1
32.0302	0.83411	0.240307	3.47102	0.000518483	0.00688878	TATDN3	J&J-Vac1-D1
13.2989	0.755524	0.365072	2.06952	0.0384974	0.171259	HLX-AS1	J&J-Vac1-D1
18.693	0.895857	0.333404	2.687	0.00720967	0.0540997	HLX	J&J-Vac1-D1
62.1946	0.543738	0.195589	2.78	0.0054359	0.0432188	MIA3	J&J-Vac1-D1
29.6606	1.08014	0.268665	4.02041	5.80967e-05	0.00111782	AIDA	J&J-Vac1-D1
20.9564	-0.848961	0.41894	-2.02645	0.0427188	0.183334	DISP1	J&J-Vac1-D1
41.5083	1.00706	0.265835	3.78828	0.000151694	0.00250868	CNIH4	J&J-Vac1-D1
46.9042	-1.06529	0.235998	-4.51398	6.36218e-06	0.000174702	ITPKB	J&J-Vac1-D1
29.7564	-0.918293	0.255266	-3.5974	0.000321412	0.00468551	COQ8A	J&J-Vac1-D1
62.4249	1.15181	0.325854	3.53473	0.000408185	0.00572191	GUK1	J&J-Vac1-D1
465.328	0.562266	0.246804	2.27819	0.0227153	0.118819	DISC1	J&J-Vac1-D1
37.5268	0.92297	0.341989	2.69883	0.00695837	0.0525744	SIPA1L2	J&J-Vac1-D1
17.5996	-2.79159	0.588867	-4.74062	2.13062e-06	6.96299e-05	SLC35F3	J&J-Vac1-D1
11.2515	0.9731	0.394335	2.4677	0.0135985	0.0834974	COA6	J&J-Vac1-D1
29.5567	-0.77131	0.327304	-2.35656	0.0184453	0.103612	TARBP1	J&J-Vac1-D1
71.8027	-0.59237	0.206993	-2.86178	0.00421265	0.036116	TOMM20	J&J-Vac1-D1
35.3123	1.39534	0.264694	5.27153	1.35294e-07	7.22537e-06	KMO	J&J-Vac1-D1
269.114	-0.548563	0.164205	-3.34072	0.000835619	0.0101423	CEP170	J&J-Vac1-D1
120.648	-1.12969	0.287652	-3.92728	8.59102e-05	0.00156299	AKT3	J&J-Vac1-D1
154.312	-0.745646	0.295744	-2.52126	0.0116936	0.0754399	EFCAB2	J&J-Vac1-D1
11.5897	0.958999	0.402789	2.3809	0.0172706	0.0986793	SCCPDH	J&J-Vac1-D1
20.5626	1.15658	0.306754	3.7704	0.000162989	0.00267126	ZNF496	J&J-Vac1-D1
15.0334	-0.936772	0.376808	-2.48607	0.0129162	0.0805275	SH3YL1	J&J-Vac1-D1
12.623	2.97582	0.618795	4.80906	1.51645e-06	5.23724e-05	NRIR	J&J-Vac1-D1
24.9007	2.6603	0.540702	4.92008	8.65073e-07	3.39456e-05	CMPK2	J&J-Vac1-D1
41.5001	4.27143	0.521075	8.19734	2.45761e-16	8.96862e-13	RSAD2	J&J-Vac1-D1
35.1045	-0.706054	0.350263	-2.01578	0.0438228	0.185814	MBOAT2	J&J-Vac1-D1
50.0579	0.576061	0.209972	2.74351	0.00607859	0.047064	TAF1B	J&J-Vac1-D1
41.8355	-0.732258	0.262206	-2.79268	0.00522731	0.0420393	KLF11	J&J-Vac1-D1
58.6274	0.949703	0.22715	4.18095	2.90298e-05	0.000634367	PDIA6	J&J-Vac1-D1
12.6207	1.39417	0.649641	2.14606	0.0318681	0.149803	ADCY3	J&J-Vac1-D1
412.107	0.74173	0.153918	4.81899	1.44284e-06	5.07917e-05	RAB10	J&J-Vac1-D1
44.6518	0.69065	0.246882	2.7975	0.00515003	0.0417031	SELENOI	J&J-Vac1-D1
185.855	-0.6833	0.224928	-3.03786	0.00238262	0.0233945	FOSL2	J&J-Vac1-D1
29.467	-1.10247	0.221708	-4.97263	6.60521e-07	2.67829e-05	PLB1	J&J-Vac1-D1
16.1844	-1.00151	0.387807	-2.58249	0.009809	0.0671859	AC092164.1	J&J-Vac1-D1
559.706	-0.843171	0.322802	-2.61204	0.00900042	0.0629225	PPP1CB	J&J-Vac1-D1
16.3635	-0.974078	0.305545	-3.188	0.00143259	0.015684	TRMT61B	J&J-Vac1-D1
28.0134	-0.626551	0.292183	-2.14438	0.0320022	0.15024	LCLAT1	J&J-Vac1-D1
153.917	1.67812	0.293772	5.71232	1.11449e-08	9.83987e-07	EIF2AK2	J&J-Vac1-D1
10.5166	-1.72754	0.650117	-2.65727	0.00787765	0.057291	RMDN2-AS1	J&J-Vac1-D1
79.0003	-1.37471	0.593495	-2.31629	0.0205423	0.110623	CYP1B1	J&J-Vac1-D1
52.1774	-2.26397	0.407927	-5.54994	2.85765e-08	2.07935e-06	CYP1B1-AS1	J&J-Vac1-D1
108.395	-0.74084	0.198735	-3.72778	0.000193177	0.00310291	ATL2	J&J-Vac1-D1
2132.3	0.933724	0.218405	4.2752	1.90963e-05	0.000441068	SLC8A1	J&J-Vac1-D1
255.373	1.22738	0.249722	4.91498	8.8792e-07	3.47177e-05	EML4	J&J-Vac1-D1
24.6385	-0.915924	0.314414	-2.91311	0.00357846	0.0319812	MTA3	J&J-Vac1-D1
16.8925	-1.06007	0.368901	-2.87358	0.0040585	0.0352638	HAAO	J&J-Vac1-D1
423.735	0.772195	0.207402	3.72318	0.00019673	0.00314884	PRKCE	J&J-Vac1-D1
14.1942	1.0754	0.307525	3.49695	0.000470608	0.00637651	AC092650.1	J&J-Vac1-D1
283.572	0.869603	0.189425	4.59075	4.41664e-06	0.000128258	FOXN2	J&J-Vac1-D1
500.271	-0.72314	0.123318	-5.86402	4.51796e-09	4.62268e-07	CCDC88A	J&J-Vac1-D1
54.9671	1.22247	0.283025	4.31932	1.56509e-05	0.000371684	PNPT1	J&J-Vac1-D1
227.273	1.65093	0.287907	5.73424	9.79529e-09	9.08804e-07	VRK2	J&J-Vac1-D1
27.9382	1.65949	0.411912	4.02875	5.60733e-05	0.00108846	FANCL	J&J-Vac1-D1
164.542	0.831151	0.171474	4.8471	1.25276e-06	4.57176e-05	XPO1	J&J-Vac1-D1
22.3658	0.647019	0.29811	2.1704	0.0299764	0.143472	B3GNT2	J&J-Vac1-D1
100.391	-0.59316	0.235308	-2.52078	0.0117096	0.0754698	EHBP1	J&J-Vac1-D1
176.798	-0.513519	0.161967	-3.17053	0.00152163	0.0164667	WDPCP	J&J-Vac1-D1
375.447	1.21866	0.268244	4.5431	5.54318e-06	0.000154813	PLEK	J&J-Vac1-D1
283.871	0.916807	0.183085	5.00754	5.51303e-07	2.30369e-05	ARHGAP25	J&J-Vac1-D1
41.5011	-0.511624	0.212749	-2.40483	0.01618	0.0943733	GMCL1	J&J-Vac1-D1
292.892	0.923973	0.253518	3.6446	0.000267804	0.00404878	MXD1	J&J-Vac1-D1
12.7287	-1.40748	0.389972	-3.60919	0.000307155	0.00451374	PCYOX1	J&J-Vac1-D1
146.539	0.679859	0.237679	2.86041	0.00423097	0.0362163	NAGK	J&J-Vac1-D1
14.8716	-1.05366	0.321315	-3.27922	0.00104095	0.0121108	MCEE	J&J-Vac1-D1
240.888	2.23068	0.461998	4.82834	1.37679e-06	4.94199e-05	DYSF	J&J-Vac1-D1
90.4071	-1.02641	0.182409	-5.62697	1.83404e-08	1.48813e-06	SFXN5	J&J-Vac1-D1
206.879	1.07249	0.200026	5.36174	8.2423e-08	5.04116e-06	MOB1A	J&J-Vac1-D1
65.0635	1.85307	0.318279	5.82217	5.80881e-09	5.72927e-07	MTHFD2	J&J-Vac1-D1
30.6254	0.601444	0.215377	2.79252	0.00522995	0.0420393	DCTN1	J&J-Vac1-D1
1567.88	0.960328	0.307819	3.11978	0.00180985	0.0188285	TMSB10	J&J-Vac1-D1
120.938	0.599125	0.25542	2.34565	0.0189941	0.105396	VAMP8	J&J-Vac1-D1
105.988	3.06596	0.473521	6.47481	9.49318e-11	1.96097e-08	VAMP5	J&J-Vac1-D1
106.38	2.10336	0.288113	7.30047	2.86771e-13	2.24255e-10	ST3GAL5	J&J-Vac1-D1
24.7177	-0.734588	0.279799	-2.62541	0.00865439	0.0612069	RNF103	J&J-Vac1-D1
83.4558	-0.858292	0.191655	-4.47831	7.52369e-06	0.00019896	RMND5A	J&J-Vac1-D1
70.1741	1.46725	0.365357	4.01593	5.9212e-05	0.00113529	CYTOR	J&J-Vac1-D1
28.7098	-1.07713	0.346016	-3.11295	0.00185225	0.0191306	ANKRD36C	J&J-Vac1-D1
23.0381	-0.587298	0.251894	-2.33153	0.0197254	0.107386	STARD7-AS1	J&J-Vac1-D1
21.1779	-0.683589	0.265491	-2.57482	0.0100293	0.0681205	CNNM4	J&J-Vac1-D1
10.0149	-0.943232	0.384239	-2.45481	0.014096	0.086022	CNNM3	J&J-Vac1-D1
30.1114	-1.17851	0.334303	-3.52529	0.000423025	0.00587725	ANKRD36	J&J-Vac1-D1
11.5558	-1.05898	0.378945	-2.79456	0.00519703	0.0419104	ANKRD36B	J&J-Vac1-D1
90.6543	0.913104	0.357188	2.55637	0.0105771	0.0706946	COX5B	J&J-Vac1-D1
459.802	1.08316	0.209348	5.17397	2.29173e-07	1.1251e-05	TMEM131	J&J-Vac1-D1
47.3374	-0.707083	0.264296	-2.67534	0.00746529	0.0553726	MGAT4A	J&J-Vac1-D1
13.6418	-0.815383	0.365469	-2.23106	0.0256774	0.129249	MRPL30	J&J-Vac1-D1
104.073	-2.18513	0.429504	-5.08758	3.62661e-07	1.63392e-05	AFF3	J&J-Vac1-D1
13.0822	-1.13808	0.393459	-2.8925	0.00382186	0.0335063	CCDC138	J&J-Vac1-D1
41.1838	-0.796566	0.290266	-2.74426	0.00606472	0.0469929	ZC3H6	J&J-Vac1-D1
43.2446	-0.508073	0.183534	-2.76828	0.00563532	0.0443214	TTL	J&J-Vac1-D1
121.947	0.758015	0.266757	2.84159	0.00448888	0.0378055	SLC20A1	J&J-Vac1-D1
34.5871	2.02998	0.360928	5.62434	1.86221e-08	1.48813e-06	IL1RN	J&J-Vac1-D1
47.6047	1.45644	0.356014	4.09095	4.29613e-05	0.000882439	CBWD2	J&J-Vac1-D1
384.741	0.764645	0.146557	5.2174	1.81453e-07	9.1546e-06	ACTR3	J&J-Vac1-D1
28.7463	1.5113	0.592327	2.55146	0.0107272	0.0713243	MARCO	J&J-Vac1-D1
84.2822	-1.0536	0.192919	-5.46134	4.72556e-08	3.17395e-06	PTPN4	J&J-Vac1-D1
75.5957	0.843975	0.189016	4.4651	8.00319e-06	0.000209114	RALB	J&J-Vac1-D1
53.8788	-0.55073	0.250282	-2.20043	0.0277761	0.135792	AC068282.1	J&J-Vac1-D1
108.143	-0.988874	0.28265	-3.49858	0.000467748	0.00635348	HNMT	J&J-Vac1-D1
85.3361	-0.991372	0.304264	-3.25826	0.00112098	0.0128643	ACVR2A	J&J-Vac1-D1
72.7523	1.78592	0.282712	6.31709	2.66538e-10	4.70655e-08	NMI	J&J-Vac1-D1
38.7081	-2.02477	0.459593	-4.40556	1.05509e-05	0.000263725	CACNB4	J&J-Vac1-D1
59.7932	3.69	0.367368	10.0444	9.72147e-24	1.06431e-19	FMNL2	J&J-Vac1-D1
225.182	1.17085	0.219554	5.33285	9.66838e-08	5.54185e-06	GPD2	J&J-Vac1-D1
202.814	-0.82016	0.265005	-3.09488	0.00196892	0.0200332	CD302	J&J-Vac1-D1
81.4062	1.09734	0.277227	3.95828	7.54924e-05	0.00140321	LY75	J&J-Vac1-D1
375.934	0.865905	0.161915	5.34789	8.89879e-08	5.28356e-06	RBMS1	J&J-Vac1-D1
516.186	0.521142	0.168242	3.09757	0.00195114	0.0199078	TANK	J&J-Vac1-D1
96.9956	1.9705	0.331345	5.94698	2.73142e-09	2.99036e-07	IFIH1	J&J-Vac1-D1
53.7337	0.878062	0.341467	2.57144	0.0101276	0.0686397	GALNT3	J&J-Vac1-D1
32.3512	-1.28451	0.572287	-2.24452	0.0247989	0.12622	CCDC173	J&J-Vac1-D1
66.9072	1.0777	0.2316	4.65329	3.26688e-06	9.99045e-05	SSB	J&J-Vac1-D1
39.8054	-1.88628	0.302104	-6.24383	4.26994e-10	6.67819e-08	CYBRD1	J&J-Vac1-D1
42.33	-0.688094	0.307051	-2.24097	0.0250278	0.12703	PDK1	J&J-Vac1-D1
196.916	-0.785579	0.185223	-4.24126	2.22267e-05	0.000504527	MAP3K20	J&J-Vac1-D1
38.7343	-0.512571	0.215317	-2.38054	0.0172871	0.0986793	LNPK	J&J-Vac1-D1
20.5328	0.706185	0.279094	2.53027	0.0113974	0.0740086	CHROMR	J&J-Vac1-D1
583.761	0.628789	0.320612	1.96122	0.0498537	0.202073	ITGA4	J&J-Vac1-D1
24.354	-1.42428	0.341994	-4.16463	3.11864e-05	0.000676097	SLC40A1	J&J-Vac1-D1
275.882	0.936504	0.278396	3.36393	0.000768414	0.00942575	GLS	J&J-Vac1-D1
616.007	2.50351	0.414775	6.03582	1.58155e-09	1.96759e-07	STAT1	J&J-Vac1-D1
10.0112	1.58208	0.588683	2.68749	0.00719904	0.054057	STAT4	J&J-Vac1-D1
182.759	0.686051	0.254447	2.69625	0.00701255	0.0527653	NABP1	J&J-Vac1-D1
32.6866	-0.980792	0.381652	-2.56986	0.010174	0.0687137	HECW2	J&J-Vac1-D1
24.1152	3.1188	0.48707	6.40319	1.52166e-10	2.77651e-08	PGAP1	J&J-Vac1-D1
1167.08	0.584958	0.18007	3.2485	0.00116013	0.0132239	ANKRD44	J&J-Vac1-D1
37.2815	2.17679	0.5338	4.07791	4.54418e-05	0.000919588	SPATS2L	J&J-Vac1-D1
13.0919	-0.678648	0.341816	-1.98542	0.0470981	0.194504	PPIL3	J&J-Vac1-D1
125.245	0.570073	0.146051	3.90323	9.49162e-05	0.00170072	FAM126B	J&J-Vac1-D1
18.1383	1.02168	0.460407	2.21908	0.0264814	0.132202	NDUFB3	J&J-Vac1-D1
65.9773	1.20613	0.287953	4.18862	2.80658e-05	0.000616996	CASP10	J&J-Vac1-D1
98.0888	0.527864	0.199422	2.64697	0.00812172	0.0585748	CASP8	J&J-Vac1-D1
188.561	0.542068	0.174708	3.1027	0.00191762	0.0196574	BMPR2	J&J-Vac1-D1
26.1604	-1.08019	0.311446	-3.46831	0.000523752	0.00692517	ABI2	J&J-Vac1-D1
19.5123	-0.805636	0.337675	-2.38583	0.0170405	0.0978286	RAPH1	J&J-Vac1-D1
202.3	-0.654805	0.310551	-2.10853	0.0349853	0.159658	EEF1B2	J&J-Vac1-D1
81.8212	-1.54777	0.316121	-4.89615	9.77332e-07	3.76755e-05	AC009226.1	J&J-Vac1-D1
23.4815	-0.742592	0.350494	-2.1187	0.0341156	0.156537	METTL21A	J&J-Vac1-D1
21.7826	0.872105	0.348792	2.50036	0.0124068	0.0783784	BARD1	J&J-Vac1-D1
11.9084	3.02153	0.421837	7.16279	7.90506e-13	4.55498e-10	TNS1	J&J-Vac1-D1
26.048	2.54693	0.473766	5.37592	7.6191e-08	4.73942e-06	RUFY4	J&J-Vac1-D1
55.8015	1.5415	0.324667	4.74796	2.05482e-06	6.81703e-05	GPBAR1	J&J-Vac1-D1
24.8246	-0.923271	0.23403	-3.9451	7.97675e-05	0.00147019	TTLL4	J&J-Vac1-D1
58.2181	-2.96174	0.614136	-4.82261	1.41691e-06	5.02017e-05	CYP27A1	J&J-Vac1-D1
26.5731	0.570717	0.267879	2.1305	0.0331303	0.153172	DNPEP	J&J-Vac1-D1
15.5554	0.709694	0.35519	1.99807	0.0457089	0.190782	GMPPA	J&J-Vac1-D1
21.0535	1.44908	0.307332	4.71503	2.41677e-06	7.71395e-05	AP1S3	J&J-Vac1-D1
202.086	1.67251	0.187718	8.90968	5.11796e-19	2.80157e-15	WDFY1	J&J-Vac1-D1
14.6925	1.06716	0.378658	2.81825	0.00482857	0.0396573	MRPL44	J&J-Vac1-D1
542.212	0.951505	0.287958	3.30432	0.000952067	0.0112928	DOCK10	J&J-Vac1-D1
120.26	0.557733	0.201852	2.76307	0.00572603	0.0449059	RHBDD1	J&J-Vac1-D1
1093.4	-1.60803	0.267712	-6.00656	1.89499e-09	2.25504e-07	PID1	J&J-Vac1-D1
19.5888	0.816855	0.390482	2.09191	0.0364462	0.164473	AC009950.1	J&J-Vac1-D1
275.405	1.45264	0.213886	6.79165	1.1086e-11	3.28027e-09	SP110	J&J-Vac1-D1
36.9211	2.3137	0.376203	6.15013	7.74214e-10	1.07292e-07	SP140	J&J-Vac1-D1
77.3722	1.2532	0.214298	5.84792	4.97772e-09	4.99964e-07	SP140L	J&J-Vac1-D1
472.091	0.852697	0.154204	5.52965	3.20865e-08	2.28106e-06	SP100	J&J-Vac1-D1
71.4706	0.993176	0.184335	5.38789	7.12905e-08	4.48557e-06	UBE2F	J&J-Vac1-D1
37.4177	-0.987807	0.474037	-2.08382	0.0371767	0.166944	PER2	J&J-Vac1-D1
13.6566	-0.743865	0.300409	-2.47618	0.0132798	0.0820461	TRAF3IP1	J&J-Vac1-D1
221.068	0.667838	0.220671	3.0264	0.00247488	0.0241059	HDAC4	J&J-Vac1-D1
37.7013	-1.57287	0.457338	-3.43917	0.000583493	0.0075868	SNED1	J&J-Vac1-D1
90.3517	1.40505	0.296155	4.7443	2.09233e-06	6.89966e-05	FARP2	J&J-Vac1-D1
21.8546	-0.865496	0.344411	-2.51297	0.0119719	0.0764246	D2HGDH	J&J-Vac1-D1
27.5064	-0.82523	0.370391	-2.228	0.0258805	0.130092	AC034195.1	J&J-Vac1-D1
24.406	-1.0578	0.320364	-3.30187	0.00096044	0.0113552	BHLHE40-AS1	J&J-Vac1-D1
38.5993	-0.931671	0.422769	-2.20373	0.0275431	0.135099	BHLHE40	J&J-Vac1-D1
195.902	0.505008	0.18809	2.68493	0.0072546	0.0542509	ARL8B	J&J-Vac1-D1
12.9439	-1.14535	0.487673	-2.34859	0.0188445	0.105046	AC077690.1	J&J-Vac1-D1
15.5937	-3.28426	0.532874	-6.1633	7.12435e-10	1.01295e-07	SRGAP3	J&J-Vac1-D1
13.129	1.01916	0.409741	2.48732	0.0128708	0.080474	AC083855.2	J&J-Vac1-D1
34.103	-0.560197	0.22456	-2.49464	0.0126085	0.0794232	TMEM43	J&J-Vac1-D1
15.6244	-1.20405	0.513562	-2.34451	0.0190522	0.105434	AC093495.1	J&J-Vac1-D1
94.6931	0.868616	0.236851	3.66736	0.000245068	0.00379998	RFTN1	J&J-Vac1-D1
35.0632	-0.738366	0.286571	-2.57655	0.00997914	0.0680271	SATB1	J&J-Vac1-D1
117.433	0.554032	0.189671	2.92102	0.00348891	0.0312954	KAT2B	J&J-Vac1-D1
106.081	-1.11901	0.279814	-3.99911	6.35818e-05	0.0012064	NR1D2	J&J-Vac1-D1
97.9699	-0.509117	0.20476	-2.48641	0.012904	0.0805088	SLC4A7	J&J-Vac1-D1
75.9763	-1.05458	0.258873	-4.07374	4.62642e-05	0.000931067	CRTAP	J&J-Vac1-D1
102.53	0.734551	0.192797	3.80997	0.000138982	0.00234448	UBP1	J&J-Vac1-D1
74.1579	1.73309	0.361626	4.7925	1.64717e-06	5.62144e-05	TRANK1	J&J-Vac1-D1
18.5678	-0.896715	0.341115	-2.62877	0.00856932	0.06092	C3orf35	J&J-Vac1-D1
65.9908	1.03399	0.253397	4.08051	4.49376e-05	0.000912206	MYD88	J&J-Vac1-D1
10.0243	-1.46859	0.352838	-4.16224	3.15143e-05	0.000681854	XYLB	J&J-Vac1-D1
14.2763	-1.02324	0.408524	-2.50473	0.0122546	0.077821	TTC21A	J&J-Vac1-D1
602.107	-0.618866	0.275711	-2.24462	0.0247928	0.12622	CTNNB1	J&J-Vac1-D1
17.8515	-1.20191	0.328251	-3.66154	0.0002507	0.00385487	VIPR1	J&J-Vac1-D1
157.598	-0.923612	0.35332	-2.6141	0.00894641	0.062705	ABHD5	J&J-Vac1-D1
16.9887	-1.15337	0.339975	-3.39251	0.000692557	0.00868512	LZTFL1	J&J-Vac1-D1
75.6685	1.32441	0.322963	4.1008	4.11721e-05	0.000861859	CCR1	J&J-Vac1-D1
99.2372	0.612749	0.164453	3.72597	0.000194563	0.0031187	CCDC12	J&J-Vac1-D1
72.6504	0.520755	0.207044	2.51519	0.0118967	0.0761547	NBEAL2	J&J-Vac1-D1
166.637	0.525499	0.216717	2.42482	0.015316	0.0908769	MAP4	J&J-Vac1-D1
71.052	0.861997	0.212626	4.05404	5.03397e-05	0.00100022	SHISA5	J&J-Vac1-D1
49.5407	-0.51485	0.188149	-2.7364	0.00621152	0.047789	IP6K2	J&J-Vac1-D1
21.6066	-0.54579	0.254062	-2.14826	0.0316933	0.14925	WDR6	J&J-Vac1-D1
13.6088	-0.769848	0.333715	-2.3069	0.0210602	0.112472	IMPDH2	J&J-Vac1-D1
19.8178	1.35492	0.331004	4.09336	4.25161e-05	0.000877263	UBA7	J&J-Vac1-D1
69.2625	-0.678113	0.257421	-2.63426	0.00843218	0.0601404	RASSF1	J&J-Vac1-D1
12.3185	0.898299	0.321334	2.79553	0.00518144	0.0418955	MANF	J&J-Vac1-D1
14.5056	-1.09303	0.385911	-2.83233	0.00462108	0.0384727	ABHD14B	J&J-Vac1-D1
10.4319	1.04378	0.402933	2.59046	0.00958474	0.0661625	ALAS1	J&J-Vac1-D1
26.8448	-0.680703	0.258213	-2.63621	0.00838384	0.0598736	DNAH1	J&J-Vac1-D1
46.3171	0.805239	0.217791	3.6973	0.000217907	0.0034425	STIMATE	J&J-Vac1-D1
342.668	-0.621932	0.315746	-1.96972	0.0488701	0.199341	TKT	J&J-Vac1-D1
101.56	-1.46588	0.255886	-5.72866	1.01229e-08	9.31307e-07	CACNA2D3	J&J-Vac1-D1
200.315	0.960685	0.217723	4.41243	1.02218e-05	0.000256671	ARHGEF3	J&J-Vac1-D1
24.7797	-0.868501	0.280096	-3.10072	0.00193048	0.0197708	ABHD6	J&J-Vac1-D1
330.52	-0.563729	0.18395	-3.06458	0.00217978	0.0217343	FRMD4B	J&J-Vac1-D1
83.5314	-1.05007	0.35313	-2.97361	0.00294323	0.0275884	MITF	J&J-Vac1-D1
1362.39	-0.674342	0.132446	-5.09143	3.55369e-07	1.60768e-05	FOXP1	J&J-Vac1-D1
11.3859	-1.1608	0.388006	-2.9917	0.00277433	0.0263787	FOXP1-IT1	J&J-Vac1-D1
20.7509	-0.849984	0.341859	-2.48636	0.0129058	0.0805088	AC097634.3	J&J-Vac1-D1
49.9234	0.696342	0.242414	2.87254	0.00407188	0.0353241	C3orf38	J&J-Vac1-D1
41.5869	-0.738636	0.344116	-2.14648	0.0318351	0.149712	CMSS1	J&J-Vac1-D1
10.2656	-0.903894	0.436512	-2.07072	0.0383849	0.170967	FILIP1L	J&J-Vac1-D1
18.6073	-1.00589	0.370756	-2.71307	0.00666632	0.0506123	AC084198.2	J&J-Vac1-D1
331.068	0.850076	0.223355	3.80593	0.00014127	0.00236125	NFKBIZ	J&J-Vac1-D1
117.057	0.716816	0.321842	2.22723	0.025932	0.130171	ALCAM	J&J-Vac1-D1
124.54	-0.639675	0.196289	-3.25884	0.00111868	0.0128513	CBLB	J&J-Vac1-D1
122.415	0.728916	0.14303	5.09623	3.46487e-07	1.59305e-05	CD47	J&J-Vac1-D1
10.3126	-1.11618	0.508936	-2.19315	0.0282963	0.137568	CIP2A	J&J-Vac1-D1
114.391	0.779441	0.170419	4.57368	4.79242e-06	0.000136634	ATG3	J&J-Vac1-D1
16.3325	-1.51354	0.398442	-3.79864	0.000145492	0.00242074	CFAP44	J&J-Vac1-D1
10.1153	1.05755	0.365171	2.89603	0.00377921	0.0332862	ADPRH	J&J-Vac1-D1
40.5246	0.504327	0.215406	2.34129	0.0192172	0.105911	COX17	J&J-Vac1-D1
55.7978	0.571817	0.20124	2.84147	0.00449065	0.0378055	EAF2	J&J-Vac1-D1
134.457	2.42485	0.377776	6.41876	1.37388e-10	2.77651e-08	PARP9	J&J-Vac1-D1
65.4546	1.98672	0.333963	5.94894	2.69892e-09	2.98463e-07	DTX3L	J&J-Vac1-D1
542.887	2.60377	0.394024	6.60815	3.89151e-11	9.06474e-09	PARP14	J&J-Vac1-D1
289.869	-0.651175	0.270072	-2.41112	0.0159037	0.0933583	SLC49A4	J&J-Vac1-D1
16.4135	-1.04083	0.319511	-3.25757	0.00112369	0.0128818	PDIA5	J&J-Vac1-D1
47.3721	-0.515261	0.207493	-2.48327	0.0130184	0.0810722	HACD2	J&J-Vac1-D1
34.5948	2.70854	0.36046	7.5141	5.7303e-14	5.22795e-11	HEG1	J&J-Vac1-D1
130.327	-0.585494	0.128431	-4.55884	5.14377e-06	0.000145514	ZXDC	J&J-Vac1-D1
13.8671	-0.981754	0.3508	-2.79861	0.00513227	0.04159	HMCES	J&J-Vac1-D1
10.9691	-0.943362	0.395224	-2.3869	0.0169909	0.0976274	IFT122	J&J-Vac1-D1
77.7656	-1.16614	0.28749	-4.05627	4.98627e-05	0.000995444	PLXND1	J&J-Vac1-D1
40.464	0.735653	0.297381	2.47377	0.0133695	0.0824614	NUDT16	J&J-Vac1-D1
24.4099	-1.20722	0.311679	-3.87328	0.000107381	0.00187198	AC046134.2	J&J-Vac1-D1
34.5409	-0.584973	0.237896	-2.45895	0.0139345	0.0851789	GK5	J&J-Vac1-D1
481.952	1.83052	0.259351	7.05806	1.68842e-12	7.70199e-10	XRN1	J&J-Vac1-D1
503.694	0.643375	0.176581	3.64351	0.000268944	0.00404878	SLC9A9	J&J-Vac1-D1
259.861	0.868612	0.27587	3.14863	0.0016404	0.0173854	PLSCR1	J&J-Vac1-D1
15.5321	2.82144	0.921177	3.06286	0.00219232	0.0218081	P2RY14	J&J-Vac1-D1
100.288	0.816964	0.258668	3.15836	0.00158661	0.017013	P2RY13	J&J-Vac1-D1
15.4058	-0.854709	0.391288	-2.18435	0.0289365	0.139928	MBNL1-AS1	J&J-Vac1-D1
139.798	-0.890422	0.402946	-2.20978	0.0271203	0.133574	TIPARP	J&J-Vac1-D1
11.6718	-2.71862	0.970814	-2.80035	0.00510467	0.041397	MLF1	J&J-Vac1-D1
27.5847	-1.06391	0.523004	-2.03423	0.0419279	0.180933	SERPINI2	J&J-Vac1-D1
126.894	-1.45697	0.528717	-2.75568	0.00585698	0.0457363	WDR49	J&J-Vac1-D1
24.1413	0.956499	0.393019	2.43372	0.0149444	0.0892698	TNIK	J&J-Vac1-D1
271.995	2.57674	0.394918	6.52475	6.81156e-11	1.49146e-08	TNFSF10	J&J-Vac1-D1
159.448	0.855044	0.174777	4.89221	9.97116e-07	3.81693e-05	GNB4	J&J-Vac1-D1
48.6508	0.787095	0.278534	2.82585	0.00471551	0.0390854	KLHL6	J&J-Vac1-D1
197.24	-0.569046	0.124228	-4.58067	4.63496e-06	0.000133185	KLHL24	J&J-Vac1-D1
28.0358	-1.30268	0.290613	-4.48253	7.37637e-06	0.000197789	ABCC5	J&J-Vac1-D1
37.3787	0.542722	0.253938	2.13722	0.0325803	0.151703	PSMD2	J&J-Vac1-D1
136.85	-1.29145	0.265212	-4.86948	1.1189e-06	4.20953e-05	DGKG	J&J-Vac1-D1
206.559	0.526066	0.25461	2.06616	0.0388131	0.172035	BCL6	J&J-Vac1-D1
18.5443	0.806981	0.409094	1.9726	0.0485407	0.198809	AC072022.2	J&J-Vac1-D1
54.2298	0.820732	0.339063	2.42059	0.0154953	0.0915504	CCDC50	J&J-Vac1-D1
143.053	1.10857	0.412703	2.68612	0.00722872	0.0541314	TFRC	J&J-Vac1-D1
65.9314	1.17487	0.202516	5.80137	6.57772e-09	6.35091e-07	RUBCN	J&J-Vac1-D1
22.223	-0.588717	0.266278	-2.21091	0.027042	0.133479	IQCG	J&J-Vac1-D1
27.8285	-0.582555	0.258243	-2.25584	0.0240806	0.123973	UVSSA	J&J-Vac1-D1
43.7801	-0.530669	0.221994	-2.39046	0.0168272	0.0969599	TACC3	J&J-Vac1-D1
79.3749	0.882987	0.357574	2.46938	0.0135347	0.0832925	C4orf48	J&J-Vac1-D1
30.4233	-1.2746	0.256017	-4.97856	6.40593e-07	2.61687e-05	MXD4	J&J-Vac1-D1
19.6342	-0.911787	0.449722	-2.02745	0.0426167	0.183112	ZFYVE28	J&J-Vac1-D1
175.342	-0.580336	0.197692	-2.93555	0.00332959	0.0302509	SLC2A9	J&J-Vac1-D1
21.5522	-0.752223	0.352115	-2.1363	0.0326548	0.151807	FAM200B	J&J-Vac1-D1
39.0771	3.06573	0.519817	5.89772	3.68562e-09	3.87982e-07	CD38	J&J-Vac1-D1
28.7796	-1.2715	0.366491	-3.4694	0.000521624	0.00691372	TAPT1-AS1	J&J-Vac1-D1
308.389	2.95701	0.619555	4.7728	1.81686e-06	6.12031e-05	LAP3	J&J-Vac1-D1
23.2875	3.10052	0.698433	4.43924	9.02756e-06	0.00023255	AC006160.1	J&J-Vac1-D1
83.4639	-0.82864	0.237938	-3.48259	0.000496588	0.00667893	CCDC149	J&J-Vac1-D1
53.0632	0.532722	0.269796	1.97453	0.0483211	0.198432	PI4K2B	J&J-Vac1-D1
202.979	1.52587	0.385201	3.96122	7.45675e-05	0.00138838	ARAP2	J&J-Vac1-D1
194.943	-1.29271	0.238778	-5.41387	6.16763e-08	3.92577e-06	RELL1	J&J-Vac1-D1
274.687	0.853949	0.195626	4.3652	1.27004e-05	0.000310367	TBC1D1	J&J-Vac1-D1
84.8229	0.694215	0.235882	2.94306	0.0032499	0.0296972	TLR1	J&J-Vac1-D1
1172.13	0.502515	0.161532	3.11094	0.00186493	0.0192072	RBM47	J&J-Vac1-D1
29.2078	-0.539821	0.214529	-2.51631	0.0118592	0.075971	GUF1	J&J-Vac1-D1
153.628	0.506132	0.171851	2.94518	0.00322766	0.0295455	UBA6	J&J-Vac1-D1
245.177	0.909224	0.159997	5.68277	1.3253e-08	1.13355e-06	RUFY3	J&J-Vac1-D1
30.0692	-0.586831	0.271469	-2.16169	0.0306422	0.145667	MTHFD2L	J&J-Vac1-D1
33.1784	3.84838	0.948297	4.0582	4.94515e-05	0.000993385	CXCL10	J&J-Vac1-D1
123.547	1.02878	0.25092	4.10002	4.1311e-05	0.000863115	SCARB2	J&J-Vac1-D1
29.1632	-1.27606	0.429999	-2.9676	0.00300135	0.0279411	SEPTIN11	J&J-Vac1-D1
40.4112	-0.839565	0.231465	-3.62718	0.000286537	0.00425645	CCNG2	J&J-Vac1-D1
382.863	-0.74995	0.234555	-3.19733	0.00138706	0.0152619	BMP2K	J&J-Vac1-D1
367.459	-0.805351	0.238552	-3.37599	0.000735502	0.00916072	ANTXR2	J&J-Vac1-D1
155.378	2.82567	0.411809	6.8616	6.80919e-12	2.12992e-09	PLAC8	J&J-Vac1-D1
17.853	0.773664	0.275319	2.81006	0.00495319	0.0403479	MRPS18C	J&J-Vac1-D1
80.5268	0.64669	0.270246	2.39297	0.0167128	0.0966059	GPAT3	J&J-Vac1-D1
720.03	-1.12263	0.226145	-4.96422	6.89782e-07	2.75611e-05	ARHGAP24	J&J-Vac1-D1
321.457	0.797822	0.186119	4.28662	1.8141e-05	0.000421673	AFF1	J&J-Vac1-D1
22.3452	1.65373	0.33342	4.9599	7.05295e-07	2.80784e-05	PPM1K	J&J-Vac1-D1
27.4031	2.20948	0.351706	6.28218	3.33851e-10	5.53788e-08	HERC6	J&J-Vac1-D1
48.6151	3.21334	0.584902	5.49381	3.93354e-08	2.69153e-06	HERC5	J&J-Vac1-D1
162.247	-1.40097	0.290463	-4.82325	1.41239e-06	5.02017e-05	FAM13A	J&J-Vac1-D1
40.0153	-1.65809	0.344071	-4.81905	1.44245e-06	5.07917e-05	GPRIN3	J&J-Vac1-D1
155.821	0.725708	0.243326	2.98245	0.00285947	0.0269875	DAPP1	J&J-Vac1-D1
651.893	-0.560149	0.140033	-4.00013	6.33069e-05	0.00120327	PPP3CA	J&J-Vac1-D1
35.0238	1.76356	0.391122	4.50897	6.51446e-06	0.000178015	BANK1	J&J-Vac1-D1
152.732	-0.913055	0.309297	-2.95203	0.0031569	0.0290481	SGMS2	J&J-Vac1-D1
11.1646	-0.993661	0.42466	-2.3399	0.0192889	0.106118	AC096564.1	J&J-Vac1-D1
194.653	0.54595	0.206121	2.64868	0.00808057	0.0583549	MCUB	J&J-Vac1-D1
66.117	1.34386	0.255938	5.25073	1.51494e-07	7.90683e-06	FAM241A	J&J-Vac1-D1
180.515	1.29739	0.242541	5.34917	8.83572e-08	5.28356e-06	ALPK1	J&J-Vac1-D1
809.238	2.31557	0.411867	5.62213	1.8862e-08	1.49638e-06	CAMK2D	J&J-Vac1-D1
53.3856	0.916409	0.311593	2.94104	0.00327112	0.0298186	C4orf3	J&J-Vac1-D1
338.304	0.698993	0.189541	3.68783	0.000226175	0.00355771	KIAA1109	J&J-Vac1-D1
38.6538	-1.11824	0.243204	-4.59793	4.26715e-06	0.000124578	ANKRD50	J&J-Vac1-D1
31.3019	-1.20158	0.237881	-5.05118	4.39086e-07	1.91647e-05	LARP1B	J&J-Vac1-D1
54.5895	-0.812815	0.34526	-2.35421	0.0185621	0.104108	NOCT	J&J-Vac1-D1
231.719	-1.69276	0.243752	-6.9446	3.79534e-12	1.25913e-09	TBC1D9	J&J-Vac1-D1
334.538	0.991492	0.289862	3.42056	0.000624916	0.00799628	IL15	J&J-Vac1-D1
132.242	-0.776857	0.222449	-3.49229	0.000478898	0.00648081	GAB1	J&J-Vac1-D1
71.7117	-0.654211	0.32439	-2.01674	0.0437223	0.185531	ARHGAP10	J&J-Vac1-D1
16.3761	-1.89382	0.471022	-4.02066	5.80352e-05	0.00111782	NR3C2	J&J-Vac1-D1
528.974	1.05698	0.238027	4.44058	8.97166e-06	0.000231655	TMEM131L	J&J-Vac1-D1
13.1258	0.903588	0.376806	2.39802	0.0164841	0.0956373	AC106865.2	J&J-Vac1-D1
70.1426	-1.46971	0.408685	-3.59619	0.000322908	0.00469481	PDGFC	J&J-Vac1-D1
161.336	1.00244	0.207844	4.82302	1.41399e-06	5.02017e-05	FNIP2	J&J-Vac1-D1
963.943	0.562889	0.202339	2.78191	0.00540401	0.0430277	MARCH1	J&J-Vac1-D1
20.7062	-2.59295	0.511438	-5.06992	3.97974e-07	1.77115e-05	SPOCK3	J&J-Vac1-D1
82.5988	2.84033	0.403347	7.04189	1.89648e-12	8.30508e-10	DDX60	J&J-Vac1-D1
298.338	1.98887	0.274578	7.24336	4.37693e-13	3.19458e-10	DDX60L	J&J-Vac1-D1
21.4136	-2.31343	0.462737	-4.99944	5.74963e-07	2.37536e-05	PALLD	J&J-Vac1-D1
63.2101	-0.654009	0.256865	-2.54612	0.0108929	0.071927	CBR4	J&J-Vac1-D1
73.8827	1.24405	0.35941	3.46138	0.000537419	0.00706322	SH3RF1	J&J-Vac1-D1
18.9353	-1.2656	0.495542	-2.55396	0.0106505	0.0709686	AC093849.4	J&J-Vac1-D1
12.8197	-1.18758	0.43542	-2.72743	0.00638306	0.0488001	WDR17	J&J-Vac1-D1
103.516	1.10009	0.281892	3.90252	9.51953e-05	0.00170294	IRF2	J&J-Vac1-D1
862.699	1.08516	0.373119	2.90836	0.00363333	0.0322525	ACSL1	J&J-Vac1-D1
34.3512	0.94059	0.371068	2.53482	0.0112506	0.0734595	AC084871.1	J&J-Vac1-D1
42.1826	0.501584	0.204823	2.44886	0.0143308	0.0868985	NSUN2	J&J-Vac1-D1
32.904	0.667956	0.288734	2.3134	0.0207009	0.111047	SRD5A1	J&J-Vac1-D1
99.3791	0.980734	0.347657	2.82098	0.0047877	0.03944	TENT4A	J&J-Vac1-D1
20.3946	-0.839372	0.357824	-2.34577	0.0189879	0.105396	ANKH	J&J-Vac1-D1
163.857	0.550143	0.15211	3.61673	0.000298344	0.00440793	SUB1	J&J-Vac1-D1
34.3997	0.68931	0.245151	2.81178	0.0049268	0.0401693	TARS	J&J-Vac1-D1
59.0484	0.833946	0.340461	2.44946	0.014307	0.0868256	PRLR	J&J-Vac1-D1
13.8599	1.15937	0.503395	2.3031	0.0212734	0.113223	SLC1A3	J&J-Vac1-D1
321.411	0.575471	0.15599	3.68916	0.000224995	0.00354424	RICTOR	J&J-Vac1-D1
16.2228	1.00469	0.397218	2.52931	0.0114288	0.0741688	AC008964.1	J&J-Vac1-D1
1478.77	1.06681	0.223876	4.76517	1.88692e-06	6.33682e-05	FYB1	J&J-Vac1-D1
13.4949	0.88531	0.362373	2.44309	0.0145621	0.0878065	CARD6	J&J-Vac1-D1
24.0156	-0.620356	0.305974	-2.02748	0.0426133	0.183112	AC025171.1	J&J-Vac1-D1
21.3377	-0.854485	0.299842	-2.84978	0.00437488	0.037309	TMEM267	J&J-Vac1-D1
130.137	-0.748262	0.193902	-3.85897	0.000113867	0.00197249	EMB	J&J-Vac1-D1
46.5601	2.87711	0.598671	4.80583	1.54109e-06	5.3056e-05	IL31RA	J&J-Vac1-D1
173.704	0.725911	0.158525	4.57915	4.66868e-06	0.000133454	IL6ST	J&J-Vac1-D1
214.992	0.522154	0.14208	3.67506	0.000237796	0.00371382	GPBP1	J&J-Vac1-D1
38.1975	-0.906247	0.405424	-2.2353	0.0253974	0.12843	GAPT	J&J-Vac1-D1
369.251	-1.76509	0.57357	-3.07738	0.00208829	0.0210328	PDE4D	J&J-Vac1-D1
56.9106	-0.583377	0.258644	-2.25552	0.0241007	0.123982	ERCC8	J&J-Vac1-D1
79.6934	-0.721645	0.237761	-3.03517	0.00240397	0.0235408	NDUFAF2	J&J-Vac1-D1
40.5863	1.00854	0.251889	4.00392	6.23015e-05	0.00119036	SGTB	J&J-Vac1-D1
27.1119	-0.907124	0.304992	-2.97425	0.00293704	0.0275769	CCDC125	J&J-Vac1-D1
12.8633	1.08757	0.494028	2.20143	0.0277055	0.135653	ZNF366	J&J-Vac1-D1
102.424	-0.786913	0.355989	-2.2105	0.0270708	0.13352	FCHO2	J&J-Vac1-D1
111.026	-0.585584	0.142876	-4.09855	4.15755e-05	0.000863697	HEXB	J&J-Vac1-D1
250.143	-0.617213	0.210988	-2.92534	0.00344078	0.0309604	S100Z	J&J-Vac1-D1
25.0636	1.19342	0.437218	2.72958	0.00634147	0.0485839	LHFPL2	J&J-Vac1-D1
51.9454	-0.875384	0.406761	-2.15208	0.0313908	0.14826	JMY	J&J-Vac1-D1
363.608	-1.32283	0.272226	-4.85932	1.17787e-06	4.37131e-05	SSBP2	J&J-Vac1-D1
4556.98	-0.50864	0.224648	-2.26416	0.0235642	0.121953	VCAN	J&J-Vac1-D1
58.2287	-2.40963	0.403755	-5.96806	2.40087e-09	2.70977e-07	LUCAT1	J&J-Vac1-D1
81.0352	-0.905792	0.427318	-2.11972	0.03403	0.156341	KIAA0825	J&J-Vac1-D1
26.4863	-1.10587	0.382604	-2.89039	0.00384767	0.0336456	AC104123.1	J&J-Vac1-D1
109.312	1.36343	0.433724	3.14353	0.00166924	0.0176398	ERAP2	J&J-Vac1-D1
173.991	0.72136	0.14979	4.8158	1.46609e-06	5.09548e-05	LNPEP	J&J-Vac1-D1
525.981	0.565883	0.20854	2.71354	0.00665676	0.0505748	CHD1	J&J-Vac1-D1
314.605	0.98942	0.290774	3.40272	0.000667198	0.00842501	ST8SIA4	J&J-Vac1-D1
277.089	0.678384	0.198525	3.41713	0.000632848	0.00807509	MAN2A1	J&J-Vac1-D1
14.6261	1.50269	0.417787	3.59679	0.00032217	0.00469031	STARD4	J&J-Vac1-D1
12.348	-1.05752	0.369871	-2.85916	0.00424767	0.0363309	NREP	J&J-Vac1-D1
40.2275	0.787104	0.265369	2.96608	0.00301626	0.0280085	TICAM2	J&J-Vac1-D1
24.689	-1.127	0.298391	-3.77693	0.000158775	0.00261788	DTWD2	J&J-Vac1-D1
79.431	-0.706147	0.219543	-3.21644	0.00129791	0.0144902	HSD17B4	J&J-Vac1-D1
35.7001	1.3667	0.562779	2.42849	0.0151618	0.0902619	PRR16	J&J-Vac1-D1
31.15	-0.556207	0.278855	-1.99461	0.0460856	0.191624	CEP120	J&J-Vac1-D1
66.2956	2.08718	0.340556	6.12874	8.85751e-10	1.19719e-07	LMNB1	J&J-Vac1-D1
17.5972	-0.654464	0.303798	-2.15428	0.0312186	0.147765	LYRM7	J&J-Vac1-D1
30.1683	-0.705613	0.254025	-2.77773	0.00547394	0.0434094	P4HA2	J&J-Vac1-D1
104.793	1.57348	0.297179	5.29472	1.19197e-07	6.55762e-06	C5orf56	J&J-Vac1-D1
536.696	1.594	0.36233	4.39931	1.08595e-05	0.000270819	IRF1	J&J-Vac1-D1
15.494	-1.80613	0.609688	-2.96238	0.00305271	0.0282273	SHROOM1	J&J-Vac1-D1
32.0298	0.651706	0.256444	2.54132	0.0110434	0.0726898	C5orf15	J&J-Vac1-D1
46.4606	0.621931	0.211271	2.94376	0.00324252	0.0296567	SEC24A	J&J-Vac1-D1
30.7307	-0.577828	0.236012	-2.4483	0.0143533	0.0869616	CAMLG	J&J-Vac1-D1
27.7287	-0.535276	0.232942	-2.29789	0.0215679	0.114457	C5orf24	J&J-Vac1-D1
158.04	-0.515325	0.257949	-1.99778	0.045741	0.190843	TGFBI	J&J-Vac1-D1
54.4805	-1.03871	0.373066	-2.78425	0.00536521	0.0428434	SPOCK1	J&J-Vac1-D1
17.8568	-0.899356	0.284586	-3.16022	0.00157649	0.0169542	BRD8	J&J-Vac1-D1
29.0292	-2.22585	0.395749	-5.6244	1.86151e-08	1.48813e-06	CXXC5	J&J-Vac1-D1
21.8968	-0.722315	0.354056	-2.04012	0.0413388	0.179026	ARAP3	J&J-Vac1-D1
11.477	1.18497	0.589311	2.01077	0.0443502	0.186942	ADRB2	J&J-Vac1-D1
61.5778	1.42109	0.325259	4.3691	1.24761e-05	0.000306252	PPARGC1B	J&J-Vac1-D1
62.3576	1.1886	0.406076	2.92705	0.00342198	0.0309294	GM2A	J&J-Vac1-D1
63.4773	1.45219	0.354364	4.09802	4.16693e-05	0.000864007	ATOX1	J&J-Vac1-D1
96.7808	0.570883	0.204279	2.79463	0.00519598	0.0419104	GALNT10	J&J-Vac1-D1
139.799	1.03967	0.220654	4.71174	2.45613e-06	7.77159e-05	LARP1	J&J-Vac1-D1
53.4651	0.628327	0.195348	3.21644	0.00129791	0.0144902	HAVCR2	J&J-Vac1-D1
60.9482	-0.7956	0.302932	-2.62633	0.008631	0.0611996	ADAM19	J&J-Vac1-D1
13.9677	-1.6351	0.387357	-4.22116	2.43051e-05	0.000541915	AC113414.1	J&J-Vac1-D1
38.7876	0.590252	0.258887	2.27996	0.0226099	0.118396	MAT2B	J&J-Vac1-D1
391.914	1.45934	0.228553	6.38515	1.71233e-10	3.07321e-08	LCP2	J&J-Vac1-D1
37.6877	-0.544158	0.215632	-2.52355	0.0116177	0.0751716	UBTD2	J&J-Vac1-D1
14.0645	-0.889561	0.345691	-2.57328	0.0100739	0.0683329	SFXN1	J&J-Vac1-D1
12.8457	0.75898	0.347661	2.18311	0.0290281	0.140309	TSPAN17	J&J-Vac1-D1
52.0471	0.557152	0.253466	2.19813	0.0279396	0.136328	HK3	J&J-Vac1-D1
34.0001	0.790213	0.294947	2.67917	0.0073806	0.0549761	RAB24	J&J-Vac1-D1
79.8231	1.01398	0.409015	2.47907	0.0131727	0.0816155	PRELID1	J&J-Vac1-D1
43.2171	0.718767	0.245951	2.92239	0.00347351	0.0312217	LMAN2	J&J-Vac1-D1
20.322	-0.5388	0.258887	-2.08122	0.0374137	0.167719	RGS14	J&J-Vac1-D1
49.1178	-0.882727	0.225158	-3.92049	8.83699e-05	0.00160297	FAM193B	J&J-Vac1-D1
135.803	-0.545981	0.156687	-3.48452	0.000493014	0.00664718	SQSTM1	J&J-Vac1-D1
70.4117	-0.518153	0.226918	-2.28344	0.0224045	0.117812	DUSP22	J&J-Vac1-D1
10.7663	1.41942	0.504471	2.81367	0.0048979	0.0400465	SERPINB9P1	J&J-Vac1-D1
94.6529	1.54574	0.285372	5.41659	6.07476e-08	3.91214e-06	SERPINB9	J&J-Vac1-D1
39.9929	-0.579832	0.242839	-2.38772	0.0169534	0.097533	LYRM4	J&J-Vac1-D1
146.991	-2.30872	0.663449	-3.47988	0.00050164	0.0067221	F13A1	J&J-Vac1-D1
13.0246	-1.1716	0.445796	-2.62811	0.00858606	0.0609776	LY86-AS1	J&J-Vac1-D1
25.428	-1.06822	0.380978	-2.8039	0.00504879	0.0409741	MAK	J&J-Vac1-D1
22.2062	-0.790757	0.302465	-2.61437	0.00893909	0.0626939	SMIM13	J&J-Vac1-D1
25.3703	-0.779994	0.317121	-2.45961	0.0139088	0.0851164	AL139807.1	J&J-Vac1-D1
434.713	-0.520598	0.262922	-1.98005	0.0476979	0.196462	NEDD9	J&J-Vac1-D1
1146.4	-0.557941	0.270559	-2.06218	0.0391903	0.173067	JARID2	J&J-Vac1-D1
130.495	0.975918	0.261665	3.72965	0.000191745	0.00309165	DTNBP1	J&J-Vac1-D1
20.7043	0.825714	0.312362	2.64346	0.00820647	0.0589362	FAM8A1	J&J-Vac1-D1
40.7177	1.22441	0.207122	5.91157	3.38866e-09	3.60184e-07	TPMT	J&J-Vac1-D1
201.416	1.30429	0.180938	7.2085	5.65705e-13	3.87083e-10	KDM1B	J&J-Vac1-D1
251.954	0.692253	0.183829	3.76574	0.000166056	0.00270936	DEK	J&J-Vac1-D1
73.4219	-1.30693	0.418025	-3.12645	0.00176931	0.0185445	SOX4	J&J-Vac1-D1
188.806	0.522643	0.179201	2.91652	0.00353959	0.0316597	C6orf62	J&J-Vac1-D1
952.49	1.37645	0.296688	4.6394	3.49425e-06	0.000105096	RIPOR2	J&J-Vac1-D1
54.8442	0.877674	0.373877	2.34749	0.0189002	0.105204	BTN3A2	J&J-Vac1-D1
51.13	0.881381	0.298475	2.95295	0.00314758	0.0290481	BTN3A1	J&J-Vac1-D1
26.4263	1.02837	0.285235	3.60534	0.000311748	0.00456897	BTN3A3	J&J-Vac1-D1
23.8172	0.6972	0.287803	2.42249	0.0154145	0.0911999	HMGN4	J&J-Vac1-D1
102.564	0.734507	0.222637	3.29912	0.000969872	0.011442	HLA-F	J&J-Vac1-D1
927.748	1.13731	0.376778	3.01853	0.00254008	0.0245878	HLA-A	J&J-Vac1-D1
22.5825	0.637384	0.306596	2.0789	0.0376262	0.16841	PPP1R11	J&J-Vac1-D1
63.5749	0.797656	0.191364	4.16827	3.06923e-05	0.000666704	TRIM26	J&J-Vac1-D1
18.2812	-0.887057	0.450231	-1.97023	0.0488122	0.199294	HCG17	J&J-Vac1-D1
790.555	0.71063	0.186613	3.80804	0.00014007	0.00235271	HLA-E	J&J-Vac1-D1
15.4146	-0.70636	0.337185	-2.09487	0.0361823	0.163417	PRR3	J&J-Vac1-D1
1847.73	0.865463	0.359863	2.40498	0.0161734	0.0943733	HLA-B	J&J-Vac1-D1
12.8492	1.23014	0.383642	3.20647	0.00134373	0.0148732	DDAH2	J&J-Vac1-D1
104.458	0.905865	0.35079	2.58236	0.00981277	0.0671859	CLIC1	J&J-Vac1-D1
13.7802	-0.688901	0.331029	-2.08109	0.0374257	0.167719	EHMT2	J&J-Vac1-D1
10.0848	2.20153	0.491283	4.48119	7.42274e-06	0.000197789	C2	J&J-Vac1-D1
60.8609	1.77464	0.339883	5.22133	1.7764e-07	9.00371e-06	TAP2	J&J-Vac1-D1
59.3023	1.60894	0.307191	5.23759	1.62689e-07	8.40148e-06	PSMB8	J&J-Vac1-D1
103.072	1.80494	0.352063	5.12675	2.94779e-07	1.37916e-05	PSMB9	J&J-Vac1-D1
65.6958	2.58568	0.363434	7.11457	1.12259e-12	5.85245e-10	TAP1	J&J-Vac1-D1
406.712	0.811454	0.387588	2.0936	0.0362959	0.163863	HLA-DPA1	J&J-Vac1-D1
312.589	0.658781	0.290363	2.26882	0.0232795	0.121021	HLA-DPB1	J&J-Vac1-D1
232.277	1.13023	0.27111	4.16888	3.06096e-05	0.000666231	TAPBP	J&J-Vac1-D1
18.6502	0.642531	0.315143	2.03886	0.0414644	0.179499	DAXX	J&J-Vac1-D1
21.7585	1.66411	0.411623	4.04279	5.2818e-05	0.00104002	BAK1	J&J-Vac1-D1
73.1814	-0.577589	0.187282	-3.08406	0.00204199	0.0206043	NUDT3	J&J-Vac1-D1
13.2405	4.34589	0.690905	6.29015	3.17169e-10	5.3421e-08	ETV7	J&J-Vac1-D1
116.207	-0.737184	0.19006	-3.8787	0.000105018	0.00183958	KCTD20	J&J-Vac1-D1
24.7067	-1.1725	0.50459	-2.32367	0.020143	0.108955	RAB44	J&J-Vac1-D1
143.146	1.37238	0.262747	5.2232	1.75853e-07	8.9546e-06	FGD2	J&J-Vac1-D1
25.0866	1.53587	0.457947	3.35382	0.000797042	0.00972801	PIM1	J&J-Vac1-D1
29.1796	0.995966	0.228138	4.36562	1.26762e-05	0.000310367	TBC1D22B	J&J-Vac1-D1
41.5603	1.29738	0.229058	5.66398	1.47902e-08	1.24886e-06	CMTR1	J&J-Vac1-D1
238.601	-0.773157	0.384236	-2.01219	0.0441999	0.186522	TREM1	J&J-Vac1-D1
182.226	1.20345	0.519701	2.31566	0.0205769	0.110733	CCND3	J&J-Vac1-D1
198.038	-0.521794	0.202677	-2.57451	0.0100381	0.0681324	TRERF1	J&J-Vac1-D1
54.1503	-0.574226	0.226687	-2.53312	0.0113052	0.0736402	AL035587.1	J&J-Vac1-D1
26.9756	-0.890661	0.285963	-3.1146	0.00184194	0.0190421	ZNF318	J&J-Vac1-D1
28.1293	0.51987	0.254433	2.04325	0.0410281	0.178205	GTPBP2	J&J-Vac1-D1
24.18	-1.53621	0.362233	-4.24094	2.22586e-05	0.000504527	VEGFA	J&J-Vac1-D1
85.7281	-1.0273	0.298954	-3.43632	0.000589664	0.00764886	RUNX2	J&J-Vac1-D1
107.359	1.91691	0.298945	6.41225	1.43387e-10	2.77651e-08	CD2AP	J&J-Vac1-D1
18.1044	-0.574244	0.289376	-1.98442	0.0472086	0.194762	ICK	J&J-Vac1-D1
44.3768	0.732151	0.252212	2.90291	0.00369708	0.0326417	GCLC	J&J-Vac1-D1
87.9304	-0.736622	0.260309	-2.8298	0.00465773	0.0387483	DST	J&J-Vac1-D1
47.8461	-1.10235	0.428785	-2.57087	0.0101442	0.0686397	KHDRBS2	J&J-Vac1-D1
10.6637	-1.18567	0.365886	-3.24054	0.00119303	0.013507	EYS	J&J-Vac1-D1
52.4667	-3.48429	0.861741	-4.04331	5.27014e-05	0.0010396	ADGRB3	J&J-Vac1-D1
54.4378	1.28654	0.323185	3.98081	6.86799e-05	0.00128972	CGAS	J&J-Vac1-D1
2453.91	-0.637864	0.288626	-2.21	0.0271052	0.133574	EEF1A1	J&J-Vac1-D1
60.822	0.79292	0.286408	2.7685	0.00563158	0.0443214	COX7A2	J&J-Vac1-D1
75.5838	0.51105	0.192783	2.65092	0.00802736	0.0581158	TMEM30A	J&J-Vac1-D1
77.6709	-0.580758	0.204396	-2.84133	0.0044926	0.0378055	HMGN3	J&J-Vac1-D1
20.7031	-1.74416	0.368273	-4.73606	2.17914e-06	7.05836e-05	UBE3D	J&J-Vac1-D1
19.0408	-2.04089	0.579212	-3.52356	0.000425787	0.00589319	ME1	J&J-Vac1-D1
17.0683	-0.922659	0.299076	-3.08504	0.00203528	0.0205556	SMIM8	J&J-Vac1-D1
239.937	-0.528235	0.220102	-2.39996	0.016397	0.0953344	PNRC1	J&J-Vac1-D1
27.4424	-0.808192	0.314797	-2.56735	0.010248	0.0690378	MMS22L	J&J-Vac1-D1
62.3677	-0.578292	0.245463	-2.35592	0.0184766	0.103681	FBXL4	J&J-Vac1-D1
18.0629	-0.989534	0.445068	-2.22333	0.0261935	0.131063	TSTD3	J&J-Vac1-D1
279.106	0.846555	0.206531	4.09893	4.15063e-05	0.000863697	ASCC3	J&J-Vac1-D1
24.8955	-0.628929	0.259156	-2.42683	0.0152314	0.090479	HACE1	J&J-Vac1-D1
20.9618	0.853737	0.277546	3.07602	0.00209782	0.0211064	QRSL1	J&J-Vac1-D1
23.9063	-1.20565	0.311001	-3.87667	0.000105895	0.00185199	ARMC2	J&J-Vac1-D1
46.7022	0.59664	0.254563	2.34378	0.0190892	0.105443	MICAL1	J&J-Vac1-D1
24.2149	-0.898892	0.347093	-2.58977	0.00960394	0.0662115	AK9	J&J-Vac1-D1
76.2713	-0.662168	0.211804	-3.12632	0.0017701	0.0185445	MFSD4B	J&J-Vac1-D1
241.327	-0.53081	0.185125	-2.86731	0.00413983	0.0356032	REV3L	J&J-Vac1-D1
280.705	1.94362	0.370176	5.25053	1.51666e-07	7.90683e-06	MARCKS	J&J-Vac1-D1
59.3058	-0.801789	0.246248	-3.25602	0.00112986	0.0129255	NT5DC1	J&J-Vac1-D1
126.964	0.614431	0.232553	2.64212	0.008239	0.0590705	DSE	J&J-Vac1-D1
99.9371	2.96864	0.572189	5.18822	2.12316e-07	1.06066e-05	CALHM6	J&J-Vac1-D1
35.6276	0.883267	0.263824	3.34794	0.00081414	0.00991458	KPNA5	J&J-Vac1-D1
284.334	-0.579199	0.292948	-1.97714	0.0480262	0.197369	CEP85L	J&J-Vac1-D1
23.3924	1.11889	0.340091	3.28998	0.00100195	0.011732	AL078600.1	J&J-Vac1-D1
85.5685	0.721917	0.26833	2.69041	0.00713639	0.0536233	NCOA7	J&J-Vac1-D1
61.5865	1.03647	0.299495	3.46072	0.000538733	0.007072	AKAP7	J&J-Vac1-D1
28.2081	-2.14402	0.716103	-2.99401	0.00275335	0.0262575	VNN1	J&J-Vac1-D1
37.4372	-1.13289	0.416747	-2.71842	0.0065595	0.0499051	VNN3	J&J-Vac1-D1
78.0011	-1.57487	0.428627	-3.67422	0.000238574	0.0037177	VNN2	J&J-Vac1-D1
27.1718	-0.919642	0.432748	-2.12512	0.0335765	0.154712	AHI1	J&J-Vac1-D1
68.1243	-2.7189	0.484221	-5.61498	1.9658e-08	1.54832e-06	PDE7B	J&J-Vac1-D1
593.853	-0.633933	0.168899	-3.75332	0.00017451	0.00283042	MAP3K5	J&J-Vac1-D1
11.7091	1.04514	0.464557	2.24976	0.0244644	0.125099	WAKMAR2	J&J-Vac1-D1
130.433	0.723564	0.227409	3.18177	0.00146376	0.0159455	NHSL1	J&J-Vac1-D1
42.0927	0.682142	0.29524	2.31046	0.0208625	0.111634	ABRACL	J&J-Vac1-D1
73.7658	0.885724	0.316832	2.79557	0.0051809	0.0418955	HIVEP2	J&J-Vac1-D1
1886.86	0.72538	0.211933	3.42268	0.000620072	0.00796777	UTRN	J&J-Vac1-D1
17.9646	-0.766571	0.287622	-2.6652	0.00769419	0.0565342	EPM2A	J&J-Vac1-D1
15.1671	-1.76453	0.38647	-4.56577	4.97672e-06	0.00014152	STXBP5-AS1	J&J-Vac1-D1
182.792	-0.678987	0.213203	-3.1847	0.00144906	0.0158326	STXBP5	J&J-Vac1-D1
21.538	1.779	0.431308	4.12467	3.71267e-05	0.000790784	UST	J&J-Vac1-D1
101.244	0.567804	0.152779	3.7165	0.000202006	0.00322384	PCMT1	J&J-Vac1-D1
17.332	-0.995242	0.491372	-2.02544	0.0428226	0.183492	MTHFD1L	J&J-Vac1-D1
43.1574	-0.800422	0.271636	-2.94667	0.00321216	0.0294529	CCDC170	J&J-Vac1-D1
268.918	0.963897	0.338579	2.84689	0.00441483	0.0374679	IPCEF1	J&J-Vac1-D1
24.4637	-0.569083	0.236479	-2.40649	0.0161067	0.0941466	TMEM242	J&J-Vac1-D1
57.1803	-0.774487	0.342725	-2.25979	0.0238343	0.122968	ZDHHC14	J&J-Vac1-D1
14.1034	0.735844	0.358099	2.05486	0.0398922	0.175116	GTF2H5	J&J-Vac1-D1
98.8404	0.740416	0.183889	4.02644	5.66286e-05	0.00109729	DYNLT1	J&J-Vac1-D1
144.828	-0.669773	0.237448	-2.82071	0.00479172	0.0394435	SYTL3	J&J-Vac1-D1
152.794	1.12963	0.448596	2.51814	0.0117977	0.0757798	TAGAP	J&J-Vac1-D1
15.612	1.80493	0.327244	5.51554	3.47718e-08	2.39422e-06	AL356417.3	J&J-Vac1-D1
283.713	0.512451	0.19516	2.62579	0.0086448	0.0612069	IGF2R	J&J-Vac1-D1
94.2371	-0.64913	0.186328	-3.4838	0.000494348	0.00665698	MAP3K4	J&J-Vac1-D1
163.616	-0.671577	0.3232	-2.0779	0.0377183	0.168714	AGPAT4	J&J-Vac1-D1
44.6921	-1.67387	0.337656	-4.95731	7.14761e-07	2.83522e-05	PRKN	J&J-Vac1-D1
31.9233	-1.18445	0.253062	-4.68049	2.86185e-06	8.901e-05	FGFR1OP	J&J-Vac1-D1
13.6132	-0.918502	0.334906	-2.74257	0.00609608	0.0471327	WDR27	J&J-Vac1-D1
30.1424	-0.943395	0.209235	-4.50878	6.52027e-06	0.000178015	PHF10	J&J-Vac1-D1
17.1347	-0.64755	0.292127	-2.21667	0.0266454	0.132839	ERMARD	J&J-Vac1-D1
63.5284	0.549291	0.262054	2.0961	0.0360734	0.163263	PSMB1	J&J-Vac1-D1
34.1002	-0.505943	0.216774	-2.33397	0.0195973	0.107008	SUN1	J&J-Vac1-D1
75.6434	-0.657534	0.200554	-3.27859	0.00104327	0.0121121	COX19	J&J-Vac1-D1
12.5082	1.43688	0.376436	3.81706	0.000135052	0.00229232	CHST12	J&J-Vac1-D1
103.129	-0.744079	0.348903	-2.13263	0.0329554	0.152621	GNA12	J&J-Vac1-D1
2643.97	0.690919	0.256006	2.69883	0.00695828	0.0525744	ACTB	J&J-Vac1-D1
48.6941	-0.859686	0.385902	-2.22773	0.0258986	0.130123	CYTH3	J&J-Vac1-D1
96.1028	1.33803	0.271401	4.93008	8.21971e-07	3.24065e-05	C1GALT1	J&J-Vac1-D1
17.4053	0.771877	0.301133	2.56324	0.01037	0.0696079	ANKMY2	J&J-Vac1-D1
30.9686	-0.984826	0.4274	-2.30423	0.0212099	0.11305	AC073332.1	J&J-Vac1-D1
354.513	1.16236	0.226799	5.12506	2.97447e-07	1.38572e-05	SNX10	J&J-Vac1-D1
542.194	0.526496	0.118918	4.4274	9.53756e-06	0.000242831	SKAP2	J&J-Vac1-D1
54.204	-0.686013	0.313049	-2.19139	0.0284235	0.137935	HIBADH	J&J-Vac1-D1
17.4713	0.777316	0.371921	2.09	0.0366178	0.164908	CHN2	J&J-Vac1-D1
28.273	0.589656	0.260875	2.2603	0.0238026	0.12292	SCRN1	J&J-Vac1-D1
18.3957	-1.63082	0.382685	-4.26153	2.03033e-05	0.000466976	MTURN	J&J-Vac1-D1
189.703	0.713392	0.209329	3.40799	0.000654439	0.00831183	ZNRF2	J&J-Vac1-D1
35.2162	1.10291	0.266902	4.13228	3.5919e-05	0.000768048	NOD1	J&J-Vac1-D1
119.687	1.01728	0.191502	5.31213	1.0835e-07	6.08316e-06	NT5C3A	J&J-Vac1-D1
89.5632	-0.729053	0.271477	-2.68551	0.00724197	0.0541935	BBS9	J&J-Vac1-D1
134.332	-1.72037	0.285647	-6.02273	1.71505e-09	2.08626e-07	EEPD1	J&J-Vac1-D1
41.2509	-0.878874	0.278422	-3.15662	0.0015961	0.0170653	EPDR1	J&J-Vac1-D1
29.7035	0.644151	0.225	2.86289	0.00419794	0.036018	STARD3NL	J&J-Vac1-D1
51.6852	0.873225	0.283985	3.0749	0.00210574	0.0211307	PSMA2	J&J-Vac1-D1
87.1614	1.20218	0.232681	5.16663	2.38355e-07	1.15465e-05	BLVRA	J&J-Vac1-D1
19.2713	0.644049	0.280401	2.29689	0.0216253	0.114595	YKT6	J&J-Vac1-D1
123.064	0.6295	0.230207	2.73449	0.00624764	0.0479994	MYO1G	J&J-Vac1-D1
527.743	0.820993	0.190165	4.31727	1.57968e-05	0.000374336	IKZF1	J&J-Vac1-D1
131.531	0.958345	0.241551	3.96746	7.26434e-05	0.00135878	VOPP1	J&J-Vac1-D1
21.2334	-0.886445	0.351537	-2.52162	0.0116815	0.0754063	ZNF713	J&J-Vac1-D1
83.7263	-1.46447	0.444952	-3.2913	0.000997267	0.0117021	AUTS2	J&J-Vac1-D1
10.7988	0.99771	0.336374	2.96608	0.00301624	0.0280085	NSUN5	J&J-Vac1-D1
24.0722	0.740739	0.315038	2.35127	0.0187095	0.104506	LIMK1	J&J-Vac1-D1
533.032	1.90604	0.349743	5.44983	5.04166e-08	3.32507e-06	NCF1	J&J-Vac1-D1
23.1299	-0.586943	0.278028	-2.11109	0.0347645	0.158849	GTF2IRD2B	J&J-Vac1-D1
162.08	-0.834424	0.19539	-4.27056	1.94981e-05	0.0004494	HIP1	J&J-Vac1-D1
17.7967	0.985862	0.399414	2.46827	0.0135768	0.0834165	HSPB1	J&J-Vac1-D1
13.2243	-1.0157	0.462034	-2.19832	0.0279263	0.136328	ZP3	J&J-Vac1-D1
730.88	1.24116	0.325152	3.81718	0.000134987	0.00229232	FGL2	J&J-Vac1-D1
314.808	0.722263	0.186139	3.88023	0.000104359	0.0018339	GSAP	J&J-Vac1-D1
151.566	0.580753	0.217786	2.66662	0.0076618	0.0563719	PHTF2	J&J-Vac1-D1
73.5332	-1.5938	0.327771	-4.86253	1.15896e-06	4.31575e-05	SEMA3C	J&J-Vac1-D1
51.655	-0.677168	0.280025	-2.41824	0.0155957	0.0919944	SLC25A40	J&J-Vac1-D1
30.0803	0.964303	0.260846	3.69684	0.000218304	0.00344379	SRI	J&J-Vac1-D1
21.1372	-0.616683	0.258854	-2.38236	0.0172022	0.0986021	AC007566.1	J&J-Vac1-D1
59.6274	2.37636	0.33289	7.13859	9.42943e-13	5.16167e-10	SAMD9	J&J-Vac1-D1
113.843	2.95868	0.478383	6.18475	6.22014e-10	9.20245e-08	SAMD9L	J&J-Vac1-D1
11.3798	-1.39277	0.420545	-3.31183	0.000926883	0.0110539	PON2	J&J-Vac1-D1
48.9298	-1.66573	0.813028	-2.0488	0.0404816	0.176571	PDK4	J&J-Vac1-D1
62.7968	0.519349	0.201589	2.57628	0.00998707	0.0680388	SEM1	J&J-Vac1-D1
102.974	1.15302	0.286477	4.02481	5.70209e-05	0.001101	LMTK2	J&J-Vac1-D1
66.5389	-0.619303	0.174595	-3.54709	0.000389509	0.00551661	ZKSCAN1	J&J-Vac1-D1
21.8796	-0.725636	0.268901	-2.69853	0.00696473	0.0525861	ZNF3	J&J-Vac1-D1
13.2233	-0.881472	0.312136	-2.82399	0.00474292	0.0392116	CASTOR3	J&J-Vac1-D1
26.6517	-0.916726	0.407513	-2.24956	0.0244767	0.125103	SAP25	J&J-Vac1-D1
79.3446	0.618312	0.260871	2.37018	0.0177794	0.100648	GNB2	J&J-Vac1-D1
102.785	0.714105	0.229038	3.11785	0.00182177	0.018905	TRIM56	J&J-Vac1-D1
25.091	1.28864	0.32955	3.9103	9.21823e-05	0.00166262	SH2B2	J&J-Vac1-D1
16.8848	-1.77619	0.623764	-2.84754	0.00440587	0.0374679	RASA4	J&J-Vac1-D1
29.2222	0.637429	0.31601	2.01712	0.0436835	0.185511	PSMC2	J&J-Vac1-D1
541.719	-0.721126	0.187778	-3.84032	0.000122877	0.00210719	SRPK2	J&J-Vac1-D1
35.0991	0.69446	0.327321	2.12165	0.0338674	0.155725	PRKAR2B	J&J-Vac1-D1
255.713	0.916812	0.281923	3.25199	0.001146	0.0130965	TFEC	J&J-Vac1-D1
92.1711	-0.63967	0.214992	-2.97532	0.0029268	0.0275437	WASL	J&J-Vac1-D1
14.7213	-1.19961	0.461572	-2.59897	0.00935031	0.064933	AKR1B1	J&J-Vac1-D1
52.4803	1.85626	0.387462	4.79081	1.66109e-06	5.63024e-05	TMEM140	J&J-Vac1-D1
22.1049	-1.29523	0.379363	-3.41422	0.000639658	0.00813975	WDR91	J&J-Vac1-D1
40.5662	0.602299	0.224402	2.68402	0.00727433	0.0543614	NUP205	J&J-Vac1-D1
228.27	0.771743	0.162626	4.74551	2.07985e-06	6.87923e-05	MTPN	J&J-Vac1-D1
22.2001	1.19942	0.529205	2.26645	0.0234235	0.121421	AC024084.1	J&J-Vac1-D1
50.9742	-0.711995	0.236962	-3.00468	0.00265859	0.0254461	CREB3L2	J&J-Vac1-D1
231.191	1.67735	0.26758	6.2686	3.64305e-10	5.95286e-08	ZC3HAV1	J&J-Vac1-D1
64.0634	-0.767154	0.22264	-3.44571	0.000569565	0.00742334	UBN2	J&J-Vac1-D1
84.7181	2.1038	0.296692	7.09087	1.33269e-12	6.63196e-10	PARP12	J&J-Vac1-D1
16.9492	-0.682749	0.292214	-2.33647	0.0194665	0.10656	DENND11	J&J-Vac1-D1
10.1297	-1.39977	0.390156	-3.58771	0.000333594	0.00481183	EPHB6	J&J-Vac1-D1
79.0988	0.625925	0.220282	2.84147	0.00449066	0.0378055	GSTK1	J&J-Vac1-D1
29.1443	-0.592592	0.273461	-2.16701	0.0302342	0.144354	CASP2	J&J-Vac1-D1
215.362	-0.763767	0.223084	-3.42368	0.000617798	0.00794789	TPK1	J&J-Vac1-D1
283.093	1.84323	0.370981	4.96854	6.74584e-07	2.70525e-05	CUL1	J&J-Vac1-D1
31.7257	0.983483	0.255219	3.85349	0.000116447	0.00201399	PDIA4	J&J-Vac1-D1
33.5105	-0.797359	0.236633	-3.36961	0.000752752	0.00930437	ZNF746	J&J-Vac1-D1
25.5247	-0.817924	0.279238	-2.92913	0.00339912	0.0307804	ZNF467	J&J-Vac1-D1
86.8512	0.912982	0.26692	3.42043	0.000625212	0.00799628	GIMAP8	J&J-Vac1-D1
80.4723	1.06923	0.273743	3.90596	9.38531e-05	0.0016872	GIMAP7	J&J-Vac1-D1
108.815	1.48774	0.330451	4.50214	6.72711e-06	0.000182298	GIMAP4	J&J-Vac1-D1
18.2088	1.62293	0.34947	4.64397	3.41776e-06	0.00010365	GIMAP6	J&J-Vac1-D1
16.121	1.60912	0.424171	3.79358	0.000148493	0.00245946	GIMAP5	J&J-Vac1-D1
55.1123	-1.13647	0.256401	-4.43238	9.31978e-06	0.000238953	AGAP3	J&J-Vac1-D1
96.3563	1.34759	0.274402	4.91101	9.06094e-07	3.5177e-05	NUB1	J&J-Vac1-D1
30.0039	-0.800433	0.268364	-2.98264	0.00285774	0.0269875	WDR60	J&J-Vac1-D1
15.9958	-0.987426	0.392153	-2.51796	0.0118037	0.0757798	KBTBD11	J&J-Vac1-D1
32.9297	0.553207	0.241318	2.29243	0.0218806	0.115668	AGPAT5	J&J-Vac1-D1
10.803	-0.889806	0.413763	-2.15052	0.0315138	0.148777	PRAG1	J&J-Vac1-D1
26.8592	-0.977075	0.280667	-3.48126	0.000499067	0.00670403	MFHAS1	J&J-Vac1-D1
21.1672	0.830595	0.32704	2.53974	0.0110936	0.072726	ERI1	J&J-Vac1-D1
387.905	0.553596	0.208563	2.65434	0.00794637	0.0576902	CTSB	J&J-Vac1-D1
46.0434	-1.04343	0.505749	-2.06313	0.0391	0.172817	AC068587.4	J&J-Vac1-D1
44.4912	2.43465	0.600168	4.05662	4.97883e-05	0.000995444	MSR1	J&J-Vac1-D1
87.1459	-2.16225	0.829058	-2.60808	0.00910513	0.0635538	CSGALNACT1	J&J-Vac1-D1
142.722	0.544016	0.203528	2.67293	0.00751924	0.0556597	ATP6V1B2	J&J-Vac1-D1
102.782	0.517911	0.196869	2.63074	0.0085198	0.0606074	PPP3CC	J&J-Vac1-D1
23.271	-0.839184	0.336883	-2.49102	0.0127375	0.0798228	AC087854.1	J&J-Vac1-D1
31.9964	-1.61946	0.334349	-4.84363	1.27488e-06	4.63701e-05	ADAM28	J&J-Vac1-D1
239.048	0.609665	0.166268	3.66677	0.000245632	0.00379998	PPP2R2A	J&J-Vac1-D1
279.691	-0.64939	0.193835	-3.35022	0.000807475	0.00984436	BNIP3L	J&J-Vac1-D1
65.7054	0.693478	0.219959	3.15276	0.00161736	0.0172245	LEPROTL1	J&J-Vac1-D1
49.6697	-0.62117	0.256507	-2.42165	0.0154501	0.0913327	WRN	J&J-Vac1-D1
256.06	-1.9437	0.898427	-2.16344	0.0305071	0.145404	NRG1	J&J-Vac1-D1
28.2308	0.630975	0.248393	2.54023	0.0110781	0.0726898	PLPBP	J&J-Vac1-D1
195.045	-0.602876	0.135729	-4.44177	8.92226e-06	0.000230924	NSD3	J&J-Vac1-D1
170.868	0.546698	0.141282	3.86957	0.000109028	0.00189273	PLEKHA2	J&J-Vac1-D1
31.6655	3.93344	0.770243	5.10675	3.27739e-07	1.51396e-05	IDO1	J&J-Vac1-D1
10.7882	3.39075	0.930593	3.64365	0.000268799	0.00404878	IDO2	J&J-Vac1-D1
350.367	-0.566637	0.0992325	-5.7102	1.12844e-08	9.8427e-07	HOOK3	J&J-Vac1-D1
96.8853	-0.800266	0.172446	-4.64068	3.47257e-06	0.000104732	HGSNAT	J&J-Vac1-D1
1047.86	-0.593489	0.165089	-3.59497	0.000324428	0.00470442	SPIDR	J&J-Vac1-D1
95.2025	0.677433	0.159007	4.2604	2.04062e-05	0.000468359	ATP6V1H	J&J-Vac1-D1
2207.99	0.8763	0.249326	3.51467	0.000440299	0.00606339	LYN	J&J-Vac1-D1
82.5094	-0.83292	0.269418	-3.09156	0.0019911	0.0201838	ASPH	J&J-Vac1-D1
14.6088	-1.40933	0.419835	-3.35686	0.00078832	0.00964305	ADHFE1	J&J-Vac1-D1
60.7182	1.15644	0.317781	3.63909	0.000273602	0.00409767	VCPIP1	J&J-Vac1-D1
349.531	-0.566102	0.153951	-3.67717	0.000235838	0.00369379	SGK3	J&J-Vac1-D1
78.7192	-0.530293	0.265186	-1.9997	0.045533	0.190193	SNHG6	J&J-Vac1-D1
14.6366	0.942988	0.378458	2.49165	0.012715	0.0797738	GDAP1	J&J-Vac1-D1
10.5025	3.07176	0.700906	4.38255	1.17296e-05	0.000291191	AC083837.1	J&J-Vac1-D1
219.954	1.85163	0.341092	5.42855	5.68152e-08	3.70246e-06	PAG1	J&J-Vac1-D1
446.633	0.755544	0.304734	2.47935	0.0131621	0.0816155	RIPK2	J&J-Vac1-D1
104.664	0.704658	0.21404	3.29218	0.000994132	0.0116904	NBN	J&J-Vac1-D1
154.913	0.622363	0.201237	3.09269	0.00198351	0.0201255	DECR1	J&J-Vac1-D1
17.3419	-0.927971	0.31708	-2.92661	0.00342673	0.0309294	DPY19L4	J&J-Vac1-D1
51.0624	-0.503105	0.193791	-2.59612	0.00942837	0.0652889	INTS8	J&J-Vac1-D1
17.2956	-1.60824	0.398067	-4.04013	5.34207e-05	0.00105	C8orf37-AS1	J&J-Vac1-D1
2457.08	-0.786022	0.258668	-3.03873	0.00237575	0.023369	PABPC1	J&J-Vac1-D1
27.4838	-1.09606	0.331854	-3.30284	0.000957126	0.0113282	UBR5-AS1	J&J-Vac1-D1
149.24	-0.761384	0.22066	-3.45049	0.000559574	0.00730181	KLF10	J&J-Vac1-D1
25.6642	-4.22181	0.586794	-7.19471	6.25923e-13	4.03095e-10	ANGPT1	J&J-Vac1-D1
978.178	-1.00995	0.198336	-5.09211	3.5411e-07	1.60768e-05	TRPS1	J&J-Vac1-D1
733.024	0.829698	0.202162	4.10412	4.05851e-05	0.000851198	EXT1	J&J-Vac1-D1
331.7	1.22946	0.260922	4.71197	2.45333e-06	7.77159e-05	SNTB1	J&J-Vac1-D1
59.6043	0.930585	0.190102	4.89519	9.82128e-07	3.77275e-05	DERL1	J&J-Vac1-D1
117.424	-0.683293	0.194987	-3.50429	0.000457823	0.006281	TMEM65	J&J-Vac1-D1
64.911	0.754427	0.379082	1.99014	0.0465756	0.193221	TRIB1	J&J-Vac1-D1
28.2692	2.11649	0.530609	3.9888	6.64085e-05	0.00125136	CCDC26	J&J-Vac1-D1
15.2117	0.709678	0.315864	2.24678	0.0246539	0.125836	AC022973.3	J&J-Vac1-D1
289.311	0.565189	0.143917	3.92719	8.59447e-05	0.00156299	EFR3A	J&J-Vac1-D1
16.1243	-1.68296	0.63247	-2.66094	0.00779227	0.0569491	LRRC6	J&J-Vac1-D1
139.45	-1.12528	0.259342	-4.33898	1.43144e-05	0.000345948	TMEM71	J&J-Vac1-D1
106.648	3.01213	0.521386	5.77716	7.59739e-09	7.17037e-07	LY6E	J&J-Vac1-D1
35.8177	1.73079	0.381788	4.53338	5.80486e-06	0.000161299	GSDMD	J&J-Vac1-D1
34.4158	0.917226	0.286533	3.20112	0.00136894	0.015108	PARP10	J&J-Vac1-D1
73.3724	0.682753	0.340708	2.00393	0.045078	0.188941	GRINA	J&J-Vac1-D1
39.9182	0.978	0.26292	3.71976	0.00019941	0.00318707	CBWD1	J&J-Vac1-D1
1812.84	0.968509	0.199718	4.84939	1.23844e-06	4.53459e-05	DOCK8	J&J-Vac1-D1
284.623	-0.563662	0.206624	-2.72796	0.00637277	0.0487555	RFX3	J&J-Vac1-D1
1165.7	2.14898	0.36308	5.91875	3.24391e-09	3.4818e-07	JAK2	J&J-Vac1-D1
20.1773	1.88085	0.532156	3.53439	0.00040872	0.00572208	INSL6	J&J-Vac1-D1
396.689	0.83952	0.162076	5.1798	2.22119e-07	1.09539e-05	RIC1	J&J-Vac1-D1
54.6024	-0.867099	0.247513	-3.50324	0.000459627	0.00629787	FOCAD	J&J-Vac1-D1
11.573	-1.0064	0.405876	-2.47957	0.0131543	0.0816155	CDKN2B-AS1	J&J-Vac1-D1
20.3026	-0.816812	0.295682	-2.76247	0.00573667	0.0449571	ACO1	J&J-Vac1-D1
90.0896	2.00578	0.375884	5.33617	9.49299e-08	5.51573e-06	DDX58	J&J-Vac1-D1
24.9114	1.2707	0.264068	4.81203	1.49408e-06	5.17634e-05	CHMP5	J&J-Vac1-D1
53.9917	-0.669842	0.300411	-2.22975	0.025764	0.129565	RUSC2	J&J-Vac1-D1
13.7801	-1.67486	0.554701	-3.0194	0.00253277	0.0245388	SHB	J&J-Vac1-D1
13.836	1.23087	0.46531	2.64527	0.00816258	0.058792	CBWD6	J&J-Vac1-D1
34.1057	1.18093	0.415723	2.84067	0.00450191	0.0378258	CBWD5	J&J-Vac1-D1
16.9771	1.07012	0.438895	2.43821	0.0147601	0.0884959	CBWD3	J&J-Vac1-D1
67.4073	-0.576545	0.262294	-2.19808	0.0279431	0.136328	PIP5K1B	J&J-Vac1-D1
28.5075	-0.640768	0.29117	-2.20067	0.0277596	0.135792	FXN	J&J-Vac1-D1
49.3774	0.599899	0.297563	2.01604	0.0437956	0.185771	TJP2	J&J-Vac1-D1
13.7586	-2.66027	0.470226	-5.65743	1.53653e-08	1.28412e-06	APBA1	J&J-Vac1-D1
156.256	0.716072	0.195706	3.65891	0.000253286	0.00388371	CEMIP2	J&J-Vac1-D1
215.072	-0.983389	0.221953	-4.43061	9.39677e-06	0.000239804	PCSK5	J&J-Vac1-D1
59.52	1.58916	0.299351	5.30869	1.10415e-07	6.14627e-06	GCNT1	J&J-Vac1-D1
105.48	2.49929	0.43283	5.77431	7.72713e-09	7.23048e-07	FRMD3	J&J-Vac1-D1
10.2263	-1.93026	0.427633	-4.51382	6.36703e-06	0.000174702	GKAP1	J&J-Vac1-D1
20.4893	-1.2474	0.325838	-3.8283	0.000129031	0.00220036	KIF27	J&J-Vac1-D1
26.8089	0.828216	0.339826	2.43718	0.0148025	0.0886044	GOLM1	J&J-Vac1-D1
24.3801	-0.558097	0.257577	-2.16672	0.0302561	0.144396	ISCA1	J&J-Vac1-D1
360.069	0.829817	0.211127	3.93041	8.48003e-05	0.00154732	TUT7	J&J-Vac1-D1
76.7158	-0.601549	0.191213	-3.14597	0.00165538	0.0175272	AUH	J&J-Vac1-D1
43.2892	-0.676864	0.258378	-2.61967	0.00880153	0.0620072	CARD19	J&J-Vac1-D1
210.181	0.518155	0.203929	2.54086	0.0110579	0.0726898	MFSD14B	J&J-Vac1-D1
17.4329	0.746563	0.316556	2.35839	0.0183544	0.103207	FANCC	J&J-Vac1-D1
63.3314	1.31956	0.275396	4.79149	1.65549e-06	5.62867e-05	TDRD7	J&J-Vac1-D1
32.0591	-0.537596	0.220189	-2.44152	0.0146256	0.0880268	XPA	J&J-Vac1-D1
116.95	-0.668999	0.168615	-3.9676	7.25999e-05	0.00135878	ANP32B	J&J-Vac1-D1
78.6797	1.31753	0.243327	5.41465	6.14082e-08	3.92577e-06	TRIM14	J&J-Vac1-D1
40.4954	0.890045	0.312342	2.84958	0.00437765	0.037309	STX17	J&J-Vac1-D1
13.9392	3.39781	0.69689	4.87568	1.08434e-06	4.12198e-05	PALM2-AKAP2	J&J-Vac1-D1
54.5789	0.505736	0.247027	2.04729	0.0406294	0.177004	TXN	J&J-Vac1-D1
103.202	1.02808	0.410966	2.50161	0.012363	0.0781981	LPAR1	J&J-Vac1-D1
27.1633	4.83138	0.905113	5.33788	9.40402e-08	5.51573e-06	AL162414.1	J&J-Vac1-D1
28.4033	-0.706166	0.264448	-2.67034	0.00757747	0.0559394	DNAJC25	J&J-Vac1-D1
34.5999	0.91101	0.340978	2.67176	0.00754551	0.0557787	GNG10	J&J-Vac1-D1
96.8151	1.36994	0.2878	4.76005	1.93544e-06	6.46013e-05	KIAA1958	J&J-Vac1-D1
133.037	-0.793196	0.198196	-4.00208	6.27885e-05	0.00119549	SNX30	J&J-Vac1-D1
25.4511	-1.37192	0.434054	-3.16072	0.00157379	0.0169418	SLC46A2	J&J-Vac1-D1
103.149	0.771579	0.211457	3.64887	0.000263394	0.00399396	SLC31A2	J&J-Vac1-D1
81.5215	0.642472	0.283428	2.26679	0.0234028	0.121371	ATP6V1G1	J&J-Vac1-D1
44.1827	1.09724	0.234492	4.67922	2.87963e-06	8.93094e-05	TMEM268	J&J-Vac1-D1
20.7436	-1.87225	0.312879	-5.98395	2.17793e-09	2.53659e-07	DEC1	J&J-Vac1-D1
53.0632	1.32264	0.250557	5.27878	1.30046e-07	7.04822e-06	GSN	J&J-Vac1-D1
33.2727	1.16517	0.318965	3.65297	0.00025922	0.00394707	STOM	J&J-Vac1-D1
15.0019	-0.674331	0.269442	-2.50269	0.0123253	0.0780888	PTGS1	J&J-Vac1-D1
10.9828	1.02089	0.405695	2.51638	0.0118566	0.075971	PDCL	J&J-Vac1-D1
17.398	-0.85135	0.316899	-2.6865	0.00722039	0.0541314	STRBP	J&J-Vac1-D1
1223.44	0.586614	0.184406	3.1811	0.00146715	0.0159665	DENND1A	J&J-Vac1-D1
34.0734	-1.12936	0.308121	-3.66531	0.000247038	0.00381463	SCAI	J&J-Vac1-D1
105.803	0.871255	0.265721	3.27883	0.00104238	0.0121121	HSPA5	J&J-Vac1-D1
53.7305	0.836746	0.281799	2.9693	0.00298475	0.0278894	MVB12B	J&J-Vac1-D1
48.6899	-0.586791	0.242701	-2.41775	0.0156168	0.0920691	NIBAN2	J&J-Vac1-D1
43.7345	-0.579787	0.220827	-2.62552	0.00865162	0.0612069	FPGS	J&J-Vac1-D1
42.9265	-1.76705	0.366874	-4.81651	1.46092e-06	5.09548e-05	ENG	J&J-Vac1-D1
39.5662	0.950548	0.240858	3.94651	7.92995e-05	0.00146651	SLC25A25	J&J-Vac1-D1
37.623	-0.761569	0.231804	-3.2854	0.00101838	0.0118735	ZER1	J&J-Vac1-D1
32.8957	1.48912	0.249295	5.97333	2.32452e-09	2.65093e-07	PTPA	J&J-Vac1-D1
13.2537	-2.28957	0.431312	-5.30839	1.10597e-07	6.14627e-06	IER5L	J&J-Vac1-D1
26.4738	-2.82733	0.448694	-6.30125	2.95262e-10	5.05083e-08	AL161785.1	J&J-Vac1-D1
22.8753	1.22388	0.271767	4.50341	6.6871e-06	0.000181726	TOR1B	J&J-Vac1-D1
538.881	0.677514	0.120863	5.60563	2.07501e-08	1.61115e-06	FNBP1	J&J-Vac1-D1
439.317	0.502531	0.149154	3.3692	0.000753873	0.00930485	SETX	J&J-Vac1-D1
36.1386	-0.713309	0.24831	-2.87265	0.00407041	0.0353241	TSC1	J&J-Vac1-D1
60.5918	0.934845	0.420432	2.22353	0.02618	0.131056	SLC2A6	J&J-Vac1-D1
16.4351	-1.0294	0.346737	-2.96882	0.00298949	0.0278894	SNHG7	J&J-Vac1-D1
14.0822	-0.764437	0.337053	-2.268	0.0233289	0.12116	C9orf139	J&J-Vac1-D1
14.8689	-0.635197	0.292836	-2.16912	0.0300735	0.143712	EXD3	J&J-Vac1-D1
22.9782	0.631308	0.322028	1.96041	0.0499477	0.202281	MRPL41	J&J-Vac1-D1
41.2746	-0.849254	0.249551	-3.40313	0.00066619	0.008422	ZMYND11	J&J-Vac1-D1
20.9985	1.31209	0.381957	3.43518	0.000592165	0.00766315	PFKP	J&J-Vac1-D1
16.3417	-0.950037	0.393466	-2.41453	0.0157554	0.0928363	ASB13	J&J-Vac1-D1
45.7355	1.83205	0.29941	6.11888	9.42367e-10	1.25817e-07	IL15RA	J&J-Vac1-D1
143.768	1.83186	0.330106	5.54931	2.86794e-08	2.07935e-06	USP6NL	J&J-Vac1-D1
30.4705	0.898418	0.252776	3.55421	0.000379115	0.00539032	DHTKD1	J&J-Vac1-D1
10.5906	2.37061	0.561938	4.21863	2.45787e-05	0.000545817	OPTN	J&J-Vac1-D1
21.0693	-0.756104	0.269298	-2.80769	0.00498985	0.040556	AL157392.3	J&J-Vac1-D1
110.874	0.678952	0.192001	3.53619	0.00040594	0.00570505	RSU1	J&J-Vac1-D1
18.3565	-1.58543	0.548709	-2.88937	0.00386009	0.0337004	CUBN	J&J-Vac1-D1
33.6686	-0.853001	0.357287	-2.38744	0.0169662	0.0975558	TRDMT1	J&J-Vac1-D1
66.0425	-0.892406	0.421542	-2.117	0.0342597	0.157067	VIM-AS1	J&J-Vac1-D1
1100.68	-0.647994	0.262101	-2.47231	0.0134245	0.0827076	VIM	J&J-Vac1-D1
22.7483	-0.96284	0.410551	-2.34524	0.019015	0.105434	AL133415.1	J&J-Vac1-D1
53.6392	1.17322	0.487657	2.40584	0.0161355	0.0942647	ARL5B	J&J-Vac1-D1
211.333	0.513492	0.209802	2.4475	0.014385	0.0870092	DNAJC1	J&J-Vac1-D1
21.3837	0.767534	0.288029	2.66478	0.00770387	0.0565674	MSRB2	J&J-Vac1-D1
55.1127	0.955816	0.396544	2.41036	0.0159367	0.093502	OTUD1	J&J-Vac1-D1
545.156	0.511198	0.206117	2.48013	0.0131333	0.0816023	APBB1IP	J&J-Vac1-D1
35.8364	-0.579868	0.245043	-2.36639	0.0179625	0.10142	ANKRD26	J&J-Vac1-D1
394.856	-0.663692	0.294444	-2.25405	0.0241929	0.124116	MPP7	J&J-Vac1-D1
108.016	-0.522896	0.167576	-3.12036	0.00180633	0.0188285	ZNF33A	J&J-Vac1-D1
32.4949	-0.740936	0.244092	-3.03548	0.00240151	0.0235378	ZNF33B	J&J-Vac1-D1
19.2312	0.750364	0.35882	2.0912	0.0365101	0.164626	ZFAND4	J&J-Vac1-D1
116.679	0.627526	0.274933	2.28247	0.0224619	0.117887	WASHC2C	J&J-Vac1-D1
195.594	-0.509271	0.181589	-2.80452	0.00503921	0.0409267	MAPK8	J&J-Vac1-D1
30.3647	-0.691239	0.2836	-2.43737	0.0147945	0.0886044	ERCC6	J&J-Vac1-D1
71.6944	0.669528	0.30175	2.21882	0.0264991	0.13223	WASHC2A	J&J-Vac1-D1
87.8173	2.37137	0.453755	5.22611	1.73116e-07	8.89799e-06	ARID5B	J&J-Vac1-D1
64.3676	1.01138	0.281765	3.58944	0.000331388	0.00478633	PPA1	J&J-Vac1-D1
45.1479	-0.580189	0.193469	-2.99888	0.00270976	0.025887	SGPL1	J&J-Vac1-D1
388.098	0.690502	0.195837	3.5259	0.000422045	0.0058711	MICU1	J&J-Vac1-D1
173.129	0.566577	0.209985	2.69817	0.00697208	0.0526053	MCU	J&J-Vac1-D1
18.5254	-0.666323	0.267357	-2.49226	0.0126933	0.079728	PPP3CB-AS1	J&J-Vac1-D1
75.2995	-0.869578	0.222956	-3.90023	9.6103e-05	0.00171063	CAMK2G	J&J-Vac1-D1
241.058	0.544813	0.176111	3.09358	0.00197757	0.0200839	VCL	J&J-Vac1-D1
335.154	-0.632912	0.266497	-2.37493	0.0175521	0.0996683	ADK	J&J-Vac1-D1
199.135	-0.717557	0.153722	-4.66789	3.04312e-06	9.38481e-05	KAT6B	J&J-Vac1-D1
42.362	3.99605	0.923568	4.32675	1.51327e-05	0.000360943	KCNMA1	J&J-Vac1-D1
75.4122	0.564279	0.22326	2.52745	0.0114894	0.0745178	GHITM	J&J-Vac1-D1
28.4585	-1.13053	0.40236	-2.80975	0.00495796	0.0403567	PAPSS2	J&J-Vac1-D1
34.8138	0.579124	0.242201	2.39109	0.0167984	0.0968453	ATAD1	J&J-Vac1-D1
99.285	4.84557	0.786087	6.16416	7.08561e-10	1.01295e-07	ANKRD22	J&J-Vac1-D1
24.3265	1.04283	0.373251	2.7939	0.00520771	0.0419529	FAS	J&J-Vac1-D1
63.2047	3.94099	0.59143	6.66349	2.67393e-11	6.97004e-09	IFIT2	J&J-Vac1-D1
63.9422	3.77235	0.672862	5.60642	2.06559e-08	1.61115e-06	IFIT3	J&J-Vac1-D1
17.4333	3.11153	0.641412	4.85107	1.228e-06	4.51145e-05	IFIT1	J&J-Vac1-D1
12.9972	1.95881	0.436183	4.4908	7.09567e-06	0.000190868	IFIT5	J&J-Vac1-D1
80.0346	1.0234	0.249073	4.10885	3.97633e-05	0.000835564	PCGF5	J&J-Vac1-D1
181.186	1.01275	0.173066	5.85183	4.86208e-09	4.9287e-07	CPEB3	J&J-Vac1-D1
206.749	0.926918	0.16981	5.45856	4.80018e-08	3.20441e-06	EXOC6	J&J-Vac1-D1
246.058	3.18086	0.420085	7.57195	3.67662e-14	3.65924e-11	MYOF	J&J-Vac1-D1
114.549	-0.511108	0.225255	-2.26902	0.0232671	0.121021	TBC1D12	J&J-Vac1-D1
99.5514	-0.509336	0.247028	-2.06186	0.0392211	0.173073	ENTPD1-AS1	J&J-Vac1-D1
32.2693	-1.18051	0.306904	-3.84653	0.000119805	0.00205906	CC2D2B	J&J-Vac1-D1
273.456	0.914577	0.181158	5.04852	4.45245e-07	1.93434e-05	PIK3AP1	J&J-Vac1-D1
26.5577	-0.945512	0.231731	-4.08022	4.49937e-05	0.000912206	UBTD1	J&J-Vac1-D1
56.3984	-1.19564	0.290626	-4.11401	3.88837e-05	0.000821812	PI4K2A	J&J-Vac1-D1
13.4787	-1.04805	0.50333	-2.08224	0.0373209	0.167455	MARVELD1	J&J-Vac1-D1
42.206	1.03469	0.271717	3.80797	0.000140114	0.00235271	SLC25A28	J&J-Vac1-D1
71.2117	-1.3278	0.344646	-3.85266	0.000116843	0.00201765	DNMBP	J&J-Vac1-D1
23.9522	0.844309	0.358764	2.35338	0.0186036	0.104234	ERLIN1	J&J-Vac1-D1
21.8439	-0.714899	0.32267	-2.21558	0.0267205	0.132987	SEC31B	J&J-Vac1-D1
24.778	-0.814604	0.307404	-2.64995	0.00805034	0.0582134	ARL3	J&J-Vac1-D1
44.2195	-0.782894	0.275065	-2.84621	0.00442426	0.0374967	CNNM2	J&J-Vac1-D1
471.656	0.517546	0.149384	3.46454	0.000531148	0.0069976	NT5C2	J&J-Vac1-D1
52.9493	0.663831	0.3225	2.05839	0.0395527	0.174255	ATP5MD	J&J-Vac1-D1
19.9578	0.826207	0.374251	2.20763	0.0272701	0.134121	STN1	J&J-Vac1-D1
94.1386	0.551384	0.249053	2.21392	0.0268343	0.133114	GSTO1	J&J-Vac1-D1
89.6755	0.781848	0.206006	3.79526	0.00014749	0.00244655	ITPRIP	J&J-Vac1-D1
105.399	-0.896096	0.229747	-3.90036	9.60481e-05	0.00171063	MXI1	J&J-Vac1-D1
17.9033	2.27781	0.41995	5.424	5.82811e-08	3.77551e-06	DUSP5	J&J-Vac1-D1
41.5599	0.852121	0.263683	3.23161	0.00123093	0.0138645	ACSL5	J&J-Vac1-D1
397.716	2.16572	0.405761	5.33743	9.42709e-08	5.51573e-06	TCF7L2	J&J-Vac1-D1
24.0839	1.7123	0.34441	4.97168	6.63754e-07	2.67833e-05	CASP7	J&J-Vac1-D1
206.256	0.808719	0.279953	2.88876	0.00386758	0.0337389	SHTN1	J&J-Vac1-D1
20.1293	-0.636242	0.260577	-2.44167	0.0146196	0.0880268	PLEKHA1	J&J-Vac1-D1
24.2952	-1.10948	0.441618	-2.51231	0.0119943	0.0765141	VENTX	J&J-Vac1-D1
95.3539	-0.500403	0.170585	-2.93345	0.00335213	0.0304053	TUBGCP2	J&J-Vac1-D1
15.905	1.11633	0.454956	2.45371	0.014139	0.0861422	FUOM	J&J-Vac1-D1
26.925	0.752968	0.226606	3.32281	0.000891153	0.0106977	MTG1	J&J-Vac1-D1
112.031	2.21194	0.38884	5.68857	1.28109e-08	1.10436e-06	IFITM2	J&J-Vac1-D1
12.2489	1.68207	0.737728	2.28007	0.0226035	0.118396	IFITM1	J&J-Vac1-D1
203.173	3.50733	0.628842	5.57744	2.44082e-08	1.83028e-06	IFITM3	J&J-Vac1-D1
58.1271	2.84699	0.370589	7.68235	1.56197e-14	1.71004e-11	IRF7	J&J-Vac1-D1
38.9799	-0.712847	0.284755	-2.50337	0.0123017	0.0780297	PNPLA2	J&J-Vac1-D1
12.6354	1.24551	0.384863	3.23625	0.00121113	0.0136978	ASCL2	J&J-Vac1-D1
13.3155	0.91088	0.404607	2.25127	0.0243682	0.1248	TSSC4	J&J-Vac1-D1
11.1653	2.82962	0.563906	5.0179	5.22397e-07	2.2166e-05	CDKN1C	J&J-Vac1-D1
53.5396	0.877817	0.214601	4.09047	4.30505e-05	0.00088261	OSBPL5	J&J-Vac1-D1
14.3446	1.49297	0.353726	4.22071	2.43535e-05	0.000541915	TRIM21	J&J-Vac1-D1
34.7609	1.69656	0.39565	4.28804	1.8026e-05	0.00041989	TRIM5	J&J-Vac1-D1
212.896	2.00697	0.305644	6.56638	5.1554e-11	1.15186e-08	TRIM22	J&J-Vac1-D1
29.2448	0.611951	0.26995	2.2669	0.0233961	0.121371	ILK	J&J-Vac1-D1
78.4479	-0.718827	0.261791	-2.74581	0.00603623	0.046877	EIF3F	J&J-Vac1-D1
34.9753	-0.88117	0.445271	-1.97895	0.0478212	0.196687	TRIM66	J&J-Vac1-D1
344.154	0.622591	0.182364	3.41401	0.000640146	0.00813975	DENND5A	J&J-Vac1-D1
30.9283	-0.851975	0.306287	-2.78163	0.00540875	0.0430341	AMPD3	J&J-Vac1-D1
41.3689	-0.609044	0.230304	-2.64453	0.00818053	0.0588393	ZBED5	J&J-Vac1-D1
304.328	-1.21391	0.201916	-6.01196	1.83288e-09	2.2051e-07	MICAL2	J&J-Vac1-D1
223.812	-0.725419	0.228935	-3.16867	0.00153136	0.0165502	PDE3B	J&J-Vac1-D1
39.1256	0.684213	0.219622	3.11542	0.00183685	0.0190074	HPS5	J&J-Vac1-D1
11.286	-1.44511	0.593799	-2.43368	0.0149462	0.0892698	LGR4	J&J-Vac1-D1
15.2833	-1.87915	0.547196	-3.43416	0.000594402	0.00768301	KIF18A	J&J-Vac1-D1
26.6909	0.729878	0.274102	2.6628	0.00774933	0.056711	PRRG4	J&J-Vac1-D1
39.2797	-0.81171	0.251228	-3.23097	0.00123371	0.0138815	TCP11L1	J&J-Vac1-D1
59.6611	1.12662	0.271941	4.14289	3.4295e-05	0.000736199	LMO2	J&J-Vac1-D1
23.8752	3.05937	0.504846	6.06001	1.36109e-09	1.7327e-07	ABTB2	J&J-Vac1-D1
61.5647	-0.653919	0.247752	-2.63941	0.00830497	0.0595044	CAT	J&J-Vac1-D1
1044.03	-0.632923	0.23186	-2.72977	0.00633794	0.0485839	CD44	J&J-Vac1-D1
10.0295	-0.880407	0.35274	-2.49591	0.0125634	0.0791878	AL133330.1	J&J-Vac1-D1
96.3199	-0.985924	0.302521	-3.25903	0.00111794	0.0128513	LDLRAD3	J&J-Vac1-D1
18.3232	1.34393	0.471641	2.84948	0.00437907	0.037309	PRR5L	J&J-Vac1-D1
45.572	-1.25868	0.366135	-3.43776	0.000586554	0.00761755	CRY2	J&J-Vac1-D1
70.0477	-0.853564	0.195096	-4.3751	1.21377e-05	0.000299288	DGKZ	J&J-Vac1-D1
38.896	-0.572263	0.244365	-2.34184	0.0191888	0.105833	C11orf49	J&J-Vac1-D1
36.4677	1.74637	0.27238	6.41152	1.44079e-10	2.77651e-08	DDB2	J&J-Vac1-D1
366.456	0.512658	0.161525	3.17386	0.00150427	0.0163219	SPI1	J&J-Vac1-D1
35.6009	0.819496	0.321349	2.55018	0.0107669	0.0714397	PSMC3	J&J-Vac1-D1
721.341	0.86812	0.215342	4.03137	5.54538e-05	0.00108026	PTPRJ	J&J-Vac1-D1
79.1664	2.18206	0.448566	4.86452	1.14736e-06	4.28711e-05	UBE2L6	J&J-Vac1-D1
40.2614	4.17919	0.730743	5.7191	1.0709e-08	9.73422e-07	SERPING1	J&J-Vac1-D1
318.49	0.563905	0.224239	2.51475	0.0119116	0.0761729	MPEG1	J&J-Vac1-D1
45.8612	1.10112	0.260126	4.23303	2.30564e-05	0.000519385	PATL1	J&J-Vac1-D1
29.7628	-1.00667	0.327316	-3.07552	0.00210139	0.0211064	MS4A14	J&J-Vac1-D1
72.69	-0.577409	0.260887	-2.21325	0.0268801	0.133245	CPSF7	J&J-Vac1-D1
1127.21	-0.894243	0.189855	-4.71013	2.47563e-06	7.81072e-05	AHNAK	J&J-Vac1-D1
331.947	-0.641561	0.318496	-2.01435	0.0439733	0.186199	EEF1G	J&J-Vac1-D1
57.8472	2.65182	0.423207	6.26601	3.70426e-10	5.96386e-08	PLAAT4	J&J-Vac1-D1
285.875	-0.575177	0.176646	-3.2561	0.00112954	0.0129255	RTN3	J&J-Vac1-D1
35.5995	-0.818973	0.374232	-2.18841	0.0286396	0.138747	DNAJC4	J&J-Vac1-D1
39.4572	0.77355	0.333826	2.31723	0.0204914	0.110403	PRDX5	J&J-Vac1-D1
58.6131	0.518401	0.263617	1.96649	0.0492415	0.200326	RASGRP2	J&J-Vac1-D1
17.9074	0.948156	0.36415	2.60375	0.00922089	0.0642995	ARL2	J&J-Vac1-D1
20.3499	0.594718	0.287655	2.06747	0.0386902	0.171838	POLA2	J&J-Vac1-D1
12.7789	1.70559	0.512429	3.32845	0.000873318	0.0105298	CDC42EP2	J&J-Vac1-D1
188.835	0.561612	0.197795	2.83937	0.00452027	0.0379404	EHBP1L1	J&J-Vac1-D1
63.5876	0.709158	0.170707	4.15424	3.26375e-05	0.000704764	AP5B1	J&J-Vac1-D1
398.94	0.64451	0.319436	2.01765	0.0436276	0.185345	CFL1	J&J-Vac1-D1
42.4354	1.28649	0.268446	4.79237	1.64823e-06	5.62144e-05	DRAP1	J&J-Vac1-D1
40.452	0.622568	0.254336	2.44781	0.0143726	0.0869823	RAB1B	J&J-Vac1-D1
95.4527	-0.506735	0.241393	-2.09921	0.0357984	0.162219	RBM4	J&J-Vac1-D1
15.6503	0.927365	0.40883	2.26834	0.0233086	0.121112	CDK2AP2	J&J-Vac1-D1
82.3153	0.866554	0.222202	3.89985	9.62504e-05	0.00171063	UNC93B1	J&J-Vac1-D1
69.1007	0.758047	0.22021	3.44237	0.000576631	0.00750649	TCIRG1	J&J-Vac1-D1
20.2505	-0.615311	0.30322	-2.02926	0.0424321	0.182748	AP002807.1	J&J-Vac1-D1
103.439	-1.023	0.351549	-2.90998	0.00361447	0.0321717	CHKA	J&J-Vac1-D1
117.879	-0.651576	0.263775	-2.47019	0.013504	0.0831506	CPT1A	J&J-Vac1-D1
18.9377	-0.594536	0.294422	-2.01933	0.0434528	0.184949	AP002495.1	J&J-Vac1-D1
56.6139	-1.35605	0.282445	-4.8011	1.57796e-06	5.4155e-05	AP002381.2	J&J-Vac1-D1
181.323	-0.521967	0.199549	-2.61574	0.00890344	0.0625409	ATG16L2	J&J-Vac1-D1
219.095	0.559084	0.213673	2.61654	0.00888271	0.0625388	FAM168A	J&J-Vac1-D1
148.062	0.79502	0.384985	2.06507	0.0389165	0.172353	UCP2	J&J-Vac1-D1
22.6541	-0.63803	0.248984	-2.56254	0.010391	0.069621	NEU3	J&J-Vac1-D1
29.992	1.3058	0.330989	3.94516	7.97477e-05	0.00147019	GDPD5	J&J-Vac1-D1
362.134	0.857742	0.177473	4.83308	1.34437e-06	4.8415e-05	ACER3	J&J-Vac1-D1
246.953	0.516526	0.198669	2.59992	0.00932443	0.0648151	PAK1	J&J-Vac1-D1
11.0321	-0.86104	0.421733	-2.04167	0.0411842	0.17871	DLG2	J&J-Vac1-D1
17.6206	0.650835	0.275825	2.35959	0.018295	0.103031	TMEM126B	J&J-Vac1-D1
103.466	0.652786	0.215479	3.02946	0.00244988	0.0239262	CTSC	J&J-Vac1-D1
78.1362	1.05582	0.244288	4.32202	1.54604e-05	0.000367957	SMCO4	J&J-Vac1-D1
13.9277	1.0423	0.370543	2.8129	0.00490969	0.040083	PANX1	J&J-Vac1-D1
12.3669	-0.790183	0.367573	-2.14973	0.0315765	0.148944	SRSF8	J&J-Vac1-D1
92.0885	-1.1809	0.270227	-4.37001	1.24239e-05	0.000305657	SESN3	J&J-Vac1-D1
45.4968	-0.553609	0.185143	-2.99017	0.00278824	0.0264648	CEP57	J&J-Vac1-D1
46.3359	1.04429	0.293779	3.55469	0.000378431	0.0053876	BIRC3	J&J-Vac1-D1
267.805	0.802846	0.26426	3.03809	0.00238082	0.0233945	TMEM123	J&J-Vac1-D1
16.0428	-2.3046	0.412572	-5.58592	2.32468e-08	1.75521e-06	DYNC2H1	J&J-Vac1-D1
153.876	1.23466	0.270473	4.56482	4.99916e-06	0.00014179	CASP4	J&J-Vac1-D1
145.002	1.15053	0.260169	4.42223	9.76858e-06	0.00024642	CASP1	J&J-Vac1-D1
11.721	0.933277	0.330503	2.82381	0.00474566	0.0392116	MSANTD4	J&J-Vac1-D1
25.407	1.32385	0.453665	2.91813	0.00352138	0.0315225	RAB39A	J&J-Vac1-D1
29.6037	-0.76569	0.357541	-2.14154	0.0322303	0.150665	ZC3H12C	J&J-Vac1-D1
148.093	-0.632151	0.146896	-4.30341	1.68191e-05	0.000396387	SIK2	J&J-Vac1-D1
42.3629	0.689249	0.301155	2.28869	0.0220975	0.116589	SIDT2	J&J-Vac1-D1
17.9028	0.911199	0.440276	2.06961	0.0384889	0.171259	TAGLN	J&J-Vac1-D1
10.874	-1.25126	0.370545	-3.3768	0.000733353	0.00914436	BACE1	J&J-Vac1-D1
14.8816	0.988219	0.32431	3.04714	0.00231028	0.022807	HYOU1	J&J-Vac1-D1
350.959	-1.54797	0.221618	-6.98488	2.85103e-12	1.00687e-09	SORL1	J&J-Vac1-D1
101.28	1.09483	0.272499	4.01775	5.87562e-05	0.00112853	UBASH3B	J&J-Vac1-D1
115.851	0.949941	0.307889	3.08533	0.00203327	0.0205542	HSPA8	J&J-Vac1-D1
122.199	1.31808	0.304257	4.33213	1.47673e-05	0.000352995	GRAMD1B	J&J-Vac1-D1
67.7549	-1.72669	0.329247	-5.24438	1.56809e-07	8.13624e-06	NRGN	J&J-Vac1-D1
25.3383	-0.609798	0.277547	-2.1971	0.0280134	0.13658	NINJ2	J&J-Vac1-D1
52.9978	-0.677527	0.230726	-2.9365	0.00331943	0.0301836	ITFG2	J&J-Vac1-D1
61.5272	1.79256	0.279709	6.40866	1.46803e-10	2.77651e-08	PARP11	J&J-Vac1-D1
18.0327	-0.725413	0.366569	-1.97893	0.0478243	0.196687	CCND2	J&J-Vac1-D1
36.0897	0.602336	0.264458	2.27763	0.0227489	0.118937	C12orf4	J&J-Vac1-D1
36.8129	0.817342	0.199684	4.09318	4.2549e-05	0.000877263	NDUFA9	J&J-Vac1-D1
11.4821	0.647333	0.326237	1.98424	0.0472291	0.194762	USP5	J&J-Vac1-D1
44.8248	-0.991284	0.356316	-2.78204	0.00540189	0.0430277	LRRC23	J&J-Vac1-D1
165.33	0.770273	0.271642	2.83561	0.00457376	0.0381949	PTPN6	J&J-Vac1-D1
10.845	-0.724146	0.350232	-2.06762	0.0386761	0.171838	C1S	J&J-Vac1-D1
16.5611	-0.871182	0.297813	-2.92527	0.00344161	0.0309604	FOXJ2	J&J-Vac1-D1
26.7021	1.96501	0.490834	4.00342	6.24342e-05	0.00119082	C3AR1	J&J-Vac1-D1
15.7328	-0.863951	0.364773	-2.36846	0.0178621	0.100957	AC092745.5	J&J-Vac1-D1
15.8736	0.906934	0.430947	2.10451	0.0353339	0.160846	CLEC6A	J&J-Vac1-D1
15.4342	1.38112	0.481463	2.86859	0.00412308	0.035539	RIMKLB	J&J-Vac1-D1
19.9742	-1.05376	0.327628	-3.21633	0.0012984	0.0144902	AC092821.3	J&J-Vac1-D1
12.2703	-0.91871	0.409941	-2.24108	0.025021	0.12703	AC010186.3	J&J-Vac1-D1
97.311	-0.741248	0.278194	-2.6645	0.00771035	0.056577	CLEC2D	J&J-Vac1-D1
27.8176	1.4754	0.741804	1.98893	0.0467089	0.193627	CD69	J&J-Vac1-D1
101.614	0.749923	0.269558	2.78205	0.00540173	0.0430277	CLEC2B	J&J-Vac1-D1
10.2839	-1.24899	0.554796	-2.25126	0.0243693	0.1248	KLRD1	J&J-Vac1-D1
320.329	-0.743633	0.331777	-2.24137	0.0250023	0.127019	YBX3	J&J-Vac1-D1
1023.38	0.637983	0.184613	3.45578	0.000548701	0.00719422	ETV6	J&J-Vac1-D1
10.0416	-1.6701	0.780706	-2.13921	0.0324184	0.151286	GSG1	J&J-Vac1-D1
194.012	0.628977	0.244623	2.57121	0.0101345	0.0686397	PLBD1	J&J-Vac1-D1
20.1274	1.66551	0.466694	3.56874	0.000358703	0.00513344	PTPRO	J&J-Vac1-D1
22.5448	-1.16044	0.435699	-2.66339	0.00773576	0.0566875	PLEKHA5	J&J-Vac1-D1
56.0558	0.540305	0.190686	2.83348	0.00460441	0.0383707	PYROXD1	J&J-Vac1-D1
44.9396	-0.690993	0.299845	-2.3045	0.0211944	0.11305	LDHB	J&J-Vac1-D1
20.3111	1.03994	0.395943	2.62649	0.00862712	0.0611996	AMN1	J&J-Vac1-D1
27.3467	-1.02892	0.345928	-2.97437	0.00293593	0.0275769	BICD1	J&J-Vac1-D1
88.342	0.518348	0.227462	2.27883	0.0226769	0.118674	SLC2A13	J&J-Vac1-D1
11.9093	3.04816	0.68013	4.48174	7.40385e-06	0.000197789	AC079630.1	J&J-Vac1-D1
1208.85	1.16148	0.30834	3.76688	0.0001653	0.00270105	LRRK2	J&J-Vac1-D1
22.9194	-0.815454	0.318551	-2.55989	0.0104706	0.0701116	TMEM117	J&J-Vac1-D1
44.9183	2.66428	0.453425	5.87591	4.20538e-09	4.34344e-07	PCED1B	J&J-Vac1-D1
52.8334	1.20171	0.269814	4.45385	8.43433e-06	0.000219333	VDR	J&J-Vac1-D1
97.0172	1.44558	0.287754	5.02367	5.06942e-07	2.17037e-05	TUBA1B	J&J-Vac1-D1
23.3231	0.709202	0.3454	2.05328	0.0400457	0.175509	COX14	J&J-Vac1-D1
370.563	0.801535	0.196661	4.07571	4.58738e-05	0.000926617	DIP2B	J&J-Vac1-D1
183.743	-0.983352	0.207569	-4.73747	2.16405e-06	7.03026e-05	EIF4B	J&J-Vac1-D1
13.2778	2.16349	0.445611	4.85512	1.20315e-06	4.43504e-05	ITGB7	J&J-Vac1-D1
130.433	0.616021	0.212393	2.90039	0.00372701	0.0328794	ATF7	J&J-Vac1-D1
17.3391	-0.704103	0.272203	-2.58669	0.00969033	0.0665975	CBX5	J&J-Vac1-D1
56.0172	-0.658327	0.229498	-2.86855	0.00412354	0.035539	ITGA5	J&J-Vac1-D1
62.2224	0.918314	0.380665	2.41239	0.0158481	0.0931321	BLOC1S1	J&J-Vac1-D1
89.4806	0.657153	0.306598	2.14337	0.0320836	0.1503	CD63	J&J-Vac1-D1
11.8207	0.979807	0.364745	2.68628	0.00722522	0.0541314	ORMDL2	J&J-Vac1-D1
355.627	0.539474	0.22427	2.40547	0.0161516	0.0943082	MYL6	J&J-Vac1-D1
213.312	1.66902	0.316436	5.27442	1.33174e-07	7.14699e-06	STAT2	J&J-Vac1-D1
102.688	0.692775	0.307876	2.25018	0.0244377	0.125021	ATP5F1B	J&J-Vac1-D1
10.7916	-0.999742	0.354974	-2.81638	0.00485682	0.0398309	NEMP1	J&J-Vac1-D1
303.097	-0.636053	0.119365	-5.32862	9.89601e-08	5.61355e-06	LRP1	J&J-Vac1-D1
14.022	1.33714	0.380074	3.5181	0.000434642	0.00599302	STAC3	J&J-Vac1-D1
45.1294	-0.565311	0.248332	-2.27643	0.0228204	0.119254	CTDSP2	J&J-Vac1-D1
81.7218	-0.838856	0.248849	-3.37094	0.000749125	0.00927763	SLC16A7	J&J-Vac1-D1
37.6255	-2.14864	0.392817	-5.46984	4.50446e-08	3.06303e-06	PPM1H	J&J-Vac1-D1
25.466	-0.529554	0.235821	-2.24558	0.0247309	0.126108	XPOT	J&J-Vac1-D1
142.49	0.593112	0.216839	2.73526	0.00623312	0.0479215	TBK1	J&J-Vac1-D1
124.926	0.566627	0.185006	3.06275	0.00219316	0.0218081	GNS	J&J-Vac1-D1
43.3977	1.06351	0.39994	2.65916	0.00783352	0.0571181	HELB	J&J-Vac1-D1
39.8377	-1.01078	0.305242	-3.31141	0.000928266	0.0110584	SLC35E3	J&J-Vac1-D1
128.825	0.737748	0.196273	3.75879	0.000170734	0.00278155	MDM2	J&J-Vac1-D1
61.5164	-1.13003	0.326149	-3.46475	0.000530724	0.0069976	CPM	J&J-Vac1-D1
156.559	-0.746406	0.223136	-3.34506	0.000822633	0.00999577	GLIPR1	J&J-Vac1-D1
247.164	-0.775794	0.187586	-4.13566	3.53929e-05	0.000758281	NAP1L1	J&J-Vac1-D1
302.56	1.00682	0.29792	3.37949	0.000726211	0.00906563	DUSP6	J&J-Vac1-D1
32.2644	-0.843555	0.428205	-1.96998	0.0488405	0.199294	AC009522.1	J&J-Vac1-D1
27.0686	-1.35336	0.380215	-3.55947	0.000371597	0.0053041	AC025164.1	J&J-Vac1-D1
84.3166	-0.742321	0.365944	-2.02851	0.0425086	0.182862	CRADD	J&J-Vac1-D1
44.9764	-0.541869	0.255735	-2.11887	0.0341016	0.156537	CEP83	J&J-Vac1-D1
47.8278	-1.41261	0.308221	-4.5831	4.58136e-06	0.000131991	TMCC3	J&J-Vac1-D1
35.4261	0.640772	0.24706	2.59359	0.00949794	0.0656461	NDUFA12	J&J-Vac1-D1
28.6924	-1.52687	0.316584	-4.82295	1.41453e-06	5.02017e-05	HAL	J&J-Vac1-D1
72.0384	0.848894	0.262485	3.23407	0.00122039	0.0137883	DRAM1	J&J-Vac1-D1
197.61	0.765498	0.236821	3.23239	0.00122759	0.013841	HSP90B1	J&J-Vac1-D1
48.3362	-1.19623	0.352159	-3.39686	0.000681631	0.00857759	TCP11L2	J&J-Vac1-D1
40.999	-0.783616	0.349002	-2.2453	0.0247486	0.126139	CRY1	J&J-Vac1-D1
23.6885	1.57159	0.547232	2.87189	0.00408031	0.0353485	CMKLR1	J&J-Vac1-D1
87.1064	0.88113	0.268117	3.28636	0.00101491	0.0118513	SELPLG	J&J-Vac1-D1
90.5747	-0.602415	0.204148	-2.95087	0.00316876	0.0291281	SSH1	J&J-Vac1-D1
14.4868	-1.90773	0.413316	-4.61567	3.9182e-06	0.000115624	ACACB	J&J-Vac1-D1
100.348	0.986839	0.184986	5.33467	9.57203e-08	5.51573e-06	ANKRD13A	J&J-Vac1-D1
131.322	0.696156	0.198351	3.50972	0.000448583	0.0061697	ATP2A2	J&J-Vac1-D1
182.066	-0.662019	0.227577	-2.90898	0.00362606	0.0322486	ALDH2	J&J-Vac1-D1
50.0413	1.4658	0.350412	4.18307	2.87601e-05	0.000629731	TRAFD1	J&J-Vac1-D1
53.3211	2.04206	0.362765	5.62915	1.81102e-08	1.48813e-06	OAS1	J&J-Vac1-D1
48.1824	3.24289	0.521461	6.21885	5.00815e-10	7.61518e-08	OAS3	J&J-Vac1-D1
60.8026	2.66591	0.436448	6.1082	1.00759e-09	1.32905e-07	OAS2	J&J-Vac1-D1
116.363	-1.44277	0.234942	-6.14097	8.20214e-10	1.12246e-07	TPCN1	J&J-Vac1-D1
30.3099	0.720087	0.272038	2.64701	0.00812074	0.0585748	WSB2	J&J-Vac1-D1
26.25	-0.811016	0.313402	-2.58778	0.00965973	0.0664706	PEBP1	J&J-Vac1-D1
27.7663	2.79671	0.541887	5.16105	2.45565e-07	1.17914e-05	OASL	J&J-Vac1-D1
138.074	1.34515	0.262941	5.11578	3.1245e-07	1.44945e-05	P2RX7	J&J-Vac1-D1
67.0277	0.923166	0.261618	3.52868	0.000417632	0.0058245	P2RX4	J&J-Vac1-D1
81.0408	-0.731986	0.201896	-3.62556	0.000288335	0.00427736	KDM2B	J&J-Vac1-D1
140.843	-0.576632	0.140322	-4.10936	3.9676e-05	0.000835332	MLXIP	J&J-Vac1-D1
20.2263	-1.45529	0.325098	-4.47648	7.58836e-06	0.000200186	SCARB1	J&J-Vac1-D1
37.9306	-0.939477	0.229583	-4.0921	4.2748e-05	0.000879708	BRI3BP	J&J-Vac1-D1
53.1887	1.19162	0.304532	3.91296	9.11734e-05	0.00164986	SLC15A4	J&J-Vac1-D1
18.2281	-2.2203	0.488119	-4.54868	5.39843e-06	0.000151544	ADGRD1	J&J-Vac1-D1
73.0527	-0.686337	0.259085	-2.64908	0.00807117	0.0583255	ULK1	J&J-Vac1-D1
28.8932	-0.598333	0.251299	-2.38096	0.0172674	0.0986793	ZNF26	J&J-Vac1-D1
10.7282	-0.953055	0.408245	-2.33452	0.0195687	0.106924	ZNF84	J&J-Vac1-D1
10.8739	-2.01216	0.554609	-3.62807	0.000285551	0.00424758	ZNF10	J&J-Vac1-D1
24.3975	-1.26654	0.257764	-4.91359	8.94243e-07	3.48405e-05	CRYL1	J&J-Vac1-D1
39.1914	-1.08111	0.274142	-3.94359	8.0271e-05	0.00147699	IFT88	J&J-Vac1-D1
56.6858	0.595441	0.264935	2.2475	0.024608	0.125715	SAP18	J&J-Vac1-D1
13.4677	-0.843432	0.326322	-2.58466	0.00974741	0.0668638	MIPEP	J&J-Vac1-D1
107.648	1.08521	0.258899	4.19165	2.76933e-05	0.000610033	POMP	J&J-Vac1-D1
347.059	-0.542472	0.167114	-3.24612	0.00116989	0.0132862	HMGB1	J&J-Vac1-D1
625.094	-0.582313	0.181532	-3.20776	0.00133771	0.0148232	FRY	J&J-Vac1-D1
16.5652	0.920578	0.400937	2.29607	0.021672	0.114787	BRCA2	J&J-Vac1-D1
20.8582	-2.21026	0.498758	-4.43154	9.35641e-06	0.000239332	STARD13	J&J-Vac1-D1
27.5052	-1.13611	0.292571	-3.88319	0.000103093	0.00181749	RFC3	J&J-Vac1-D1
46.2228	0.67781	0.289169	2.34399	0.0190786	0.105438	NHLRC3	J&J-Vac1-D1
235.162	-1.51384	0.310582	-4.87421	1.09246e-06	4.1385e-05	FOXO1	J&J-Vac1-D1
78.8669	-0.53487	0.202693	-2.63882	0.00831942	0.0595301	NAA16	J&J-Vac1-D1
95.7497	-1.55815	0.654593	-2.38034	0.0172968	0.0986793	RGCC	J&J-Vac1-D1
100.38	-0.57117	0.278479	-2.05103	0.0402636	0.176015	VWA8	J&J-Vac1-D1
368.165	3.10853	0.559997	5.55097	2.84095e-08	2.07935e-06	EPSTI1	J&J-Vac1-D1
97.4357	0.919914	0.253488	3.62903	0.000284492	0.00423757	DNAJC15	J&J-Vac1-D1
56.7848	-0.659432	0.276656	-2.38358	0.0171452	0.0983783	TSC22D1	J&J-Vac1-D1
15.3774	-0.552414	0.27068	-2.04084	0.0412669	0.178927	SLC25A30	J&J-Vac1-D1
816.634	0.817502	0.190217	4.29773	1.72556e-05	0.000404528	LCP1	J&J-Vac1-D1
96.508	0.903552	0.365041	2.4752	0.013316	0.0821779	LPAR6	J&J-Vac1-D1
38.3914	-0.567432	0.26262	-2.16066	0.0307217	0.145773	SETDB2	J&J-Vac1-D1
77.7409	0.795162	0.177462	4.48075	7.43829e-06	0.000197789	PHF11	J&J-Vac1-D1
1085.71	0.729707	0.283333	2.57544	0.0100113	0.0681194	DLEU2	J&J-Vac1-D1
141.398	-0.625316	0.199524	-3.13403	0.00172421	0.0181506	INTS6	J&J-Vac1-D1
26.7342	-0.927296	0.405359	-2.28759	0.0221611	0.116757	CKAP2	J&J-Vac1-D1
58.4337	-1.44823	0.357796	-4.04765	5.17343e-05	0.00102421	DACH1	J&J-Vac1-D1
89.7702	-1.37156	0.397008	-3.45474	0.000550814	0.00720467	KLF12	J&J-Vac1-D1
76.8356	-0.664926	0.249986	-2.65985	0.00781748	0.0570572	TBC1D4	J&J-Vac1-D1
184.623	-1.27322	0.253893	-5.01479	5.30915e-07	2.23556e-05	MBNL2	J&J-Vac1-D1
74.6844	-0.907785	0.433303	-2.09503	0.0361682	0.163417	GPR183	J&J-Vac1-D1
186.702	-0.677742	0.181277	-3.7387	0.000184973	0.00298685	PCCA	J&J-Vac1-D1
347.332	1.0983	0.236498	4.64402	3.41698e-06	0.00010365	TNFSF13B	J&J-Vac1-D1
146.026	-2.68693	0.97858	-2.74575	0.00603732	0.046877	AL163541.1	J&J-Vac1-D1
338.68	-0.753035	0.358197	-2.10229	0.0355279	0.161394	IRS2	J&J-Vac1-D1
126.525	0.716458	0.152024	4.71279	2.44352e-06	7.77159e-05	CARS2	J&J-Vac1-D1
36.8211	-0.670916	0.248551	-2.69931	0.00694836	0.0525712	TFDP1	J&J-Vac1-D1
33.7575	-0.720924	0.2205	-3.2695	0.00107739	0.0124438	UPF3A	J&J-Vac1-D1
77.0433	0.815972	0.175667	4.64499	3.40091e-06	0.00010365	TEP1	J&J-Vac1-D1
25.6578	-0.86937	0.308255	-2.8203	0.00479788	0.0394645	APEX1	J&J-Vac1-D1
56.1026	-1.23924	0.377503	-3.28273	0.00102807	0.0119738	RNASE6	J&J-Vac1-D1
95.6836	-0.706424	0.324946	-2.17397	0.0297073	0.14271	ARHGEF40	J&J-Vac1-D1
128.292	0.647752	0.270854	2.39152	0.0167788	0.096834	SLC7A7	J&J-Vac1-D1
16.5509	-0.749989	0.346642	-2.16358	0.0304966	0.145404	ZFHX2-AS1	J&J-Vac1-D1
14.2284	-1.01545	0.373179	-2.72108	0.00650693	0.0496086	DHRS4-AS1	J&J-Vac1-D1
152.995	1.28339	0.328154	3.91094	9.19387e-05	0.00166097	PSME1	J&J-Vac1-D1
212.935	2.30342	0.417024	5.52347	3.32362e-08	2.32278e-06	PSME2	J&J-Vac1-D1
34.4533	0.593322	0.221195	2.68234	0.00731082	0.0545967	RNF31	J&J-Vac1-D1
53.5639	1.06608	0.304581	3.50017	0.00046497	0.00633146	IRF9	J&J-Vac1-D1
11.2577	0.908639	0.449253	2.02255	0.0431191	0.184546	RABGGTA	J&J-Vac1-D1
12.7631	1.26363	0.380885	3.31762	0.000907889	0.0108629	RIPK3	J&J-Vac1-D1
51.6681	-0.846959	0.230524	-3.67406	0.000238724	0.0037177	NUBPL	J&J-Vac1-D1
180.142	0.617824	0.185277	3.33459	0.000854259	0.0103342	SNX6	J&J-Vac1-D1
442.815	1.28185	0.192914	6.64467	3.03905e-11	7.56172e-09	BAZ1A	J&J-Vac1-D1
86.8663	0.757146	0.224444	3.37343	0.000742377	0.0092202	PSMA6	J&J-Vac1-D1
194.177	-0.602761	0.203188	-2.96652	0.00301193	0.0280085	FBXO33	J&J-Vac1-D1
50.9243	-0.576243	0.211718	-2.72174	0.00649384	0.0495778	TOGARAM1	J&J-Vac1-D1
17.8901	-1.25964	0.312227	-4.03438	5.47455e-05	0.00107028	KLHDC1	J&J-Vac1-D1
78.6914	0.653075	0.205757	3.17401	0.00150348	0.0163219	ARF6	J&J-Vac1-D1
101.947	-0.523332	0.241068	-2.17089	0.0299395	0.143434	PYGL	J&J-Vac1-D1
227.314	-1.34223	0.366064	-3.66666	0.000245742	0.00379998	GNG2	J&J-Vac1-D1
56.6248	-0.629563	0.252396	-2.49435	0.0126187	0.0794421	TXNDC16	J&J-Vac1-D1
59.8553	0.715315	0.223907	3.1947	0.00139977	0.0153826	ERO1A	J&J-Vac1-D1
33.3037	-0.605534	0.251319	-2.40943	0.0159776	0.0935576	CNIH1	J&J-Vac1-D1
118.718	4.09222	0.61261	6.67999	2.38962e-11	6.54038e-09	SAMD4A	J&J-Vac1-D1
316.101	2.22832	0.417976	5.3312	9.75669e-08	5.56335e-06	GCH1	J&J-Vac1-D1
115.809	-0.570023	0.245169	-2.32502	0.0200711	0.108727	LGALS3	J&J-Vac1-D1
56.7226	-0.549966	0.178918	-3.07384	0.0021132	0.0211861	ATG14	J&J-Vac1-D1
539.389	-0.624202	0.201554	-3.09695	0.00195522	0.0199308	PELI2	J&J-Vac1-D1
57.5571	0.556726	0.216936	2.56631	0.0102786	0.0691641	PSMA3	J&J-Vac1-D1
42.7878	-0.726298	0.305206	-2.3797	0.0173269	0.0987481	DAAM1	J&J-Vac1-D1
480.145	-0.578004	0.200013	-2.88983	0.00385447	0.0336782	RTN1	J&J-Vac1-D1
12.1662	-0.875164	0.41668	-2.10032	0.0357003	0.16202	AL136038.5	J&J-Vac1-D1
14.9647	0.929049	0.263379	3.52742	0.000419627	0.00584488	MTHFD1	J&J-Vac1-D1
20.4178	-0.67566	0.226696	-2.98046	0.00287813	0.0271402	ZBTB25	J&J-Vac1-D1
122.422	-0.980273	0.212145	-4.62078	3.82306e-06	0.000113428	GPHN	J&J-Vac1-D1
35.0698	0.611492	0.233976	2.61348	0.00896255	0.062778	EIF2S1	J&J-Vac1-D1
14.3827	1.22709	0.389528	3.15019	0.00163163	0.0173428	TMEM229B	J&J-Vac1-D1
315.095	0.565359	0.179225	3.15447	0.00160793	0.0171408	RAD51B	J&J-Vac1-D1
382.441	-0.506588	0.156023	-3.24689	0.00116675	0.0132643	PCNX1	J&J-Vac1-D1
13.3817	-1.2342	0.424389	-2.90819	0.00363532	0.0322525	AC005280.2	J&J-Vac1-D1
13.9148	0.577244	0.263411	2.19142	0.0284213	0.137935	ENTPD5	J&J-Vac1-D1
10.8109	-0.831335	0.3619	-2.29714	0.0216109	0.114574	ABCD4	J&J-Vac1-D1
145.166	0.735231	0.339564	2.16522	0.0303707	0.144879	NPC2	J&J-Vac1-D1
43.5877	-0.518461	0.25669	-2.01979	0.0434053	0.184949	DLST	J&J-Vac1-D1
25.4711	-0.577647	0.271347	-2.12881	0.0332698	0.153752	MLH3	J&J-Vac1-D1
128.133	-0.621953	0.13984	-4.44759	8.68392e-06	0.000225288	TMED10	J&J-Vac1-D1
13.6112	1.19123	0.381892	3.11929	0.00181284	0.0188302	BATF	J&J-Vac1-D1
101.832	0.852844	0.299961	2.84318	0.00446657	0.0377315	FLVCR2	J&J-Vac1-D1
18.9507	-0.820993	0.311799	-2.63308	0.00846144	0.0602705	ANGEL1	J&J-Vac1-D1
527.03	0.83459	0.176825	4.71987	2.35994e-06	7.55455e-05	SPTLC2	J&J-Vac1-D1
41.9578	-0.571767	0.268102	-2.13265	0.0329533	0.152621	CEP128	J&J-Vac1-D1
14.5643	-1.32454	0.474248	-2.79293	0.00522325	0.0420393	AC007262.2	J&J-Vac1-D1
19.0855	-1.33217	0.646044	-2.06204	0.0392041	0.173067	STON2	J&J-Vac1-D1
39.592	0.762508	0.255446	2.985	0.00283575	0.026833	GPR65	J&J-Vac1-D1
11.4534	-1.65006	0.433414	-3.80711	0.000140598	0.00235722	SPATA7	J&J-Vac1-D1
1040.1	0.827045	0.160635	5.14861	2.62429e-07	1.23839e-05	FOXN3	J&J-Vac1-D1
12.9762	-0.86219	0.355112	-2.42794	0.0151848	0.0903384	EFCAB11	J&J-Vac1-D1
22.89	-1.04981	0.333413	-3.14867	0.00164013	0.0173854	TDP1	J&J-Vac1-D1
166.944	0.793281	0.222426	3.56649	0.000361791	0.00517087	CCDC88C	J&J-Vac1-D1
11.4866	4.48661	0.910089	4.92986	8.2289e-07	3.24065e-05	IFI27	J&J-Vac1-D1
736.897	0.942593	0.402065	2.34438	0.0190587	0.105434	SERPINA1	J&J-Vac1-D1
200.585	-1.58138	0.29916	-5.28606	1.24981e-07	6.84148e-06	CLMN	J&J-Vac1-D1
45.9503	-0.561843	0.231056	-2.43163	0.0150309	0.0896285	ATG2B	J&J-Vac1-D1
61.0339	1.12991	0.252225	4.47979	7.47178e-06	0.000198065	EVL	J&J-Vac1-D1
31.7721	-2.22935	0.457679	-4.871	1.11038e-06	4.19186e-05	SLC25A29	J&J-Vac1-D1
52.3679	2.62993	0.571047	4.60545	4.11566e-06	0.000121114	AL157871.4	J&J-Vac1-D1
959.874	2.91366	0.415827	7.0069	2.43652e-12	9.81805e-10	WARS	J&J-Vac1-D1
42.4736	-0.732572	0.259648	-2.8214	0.00478138	0.0394176	WDR25	J&J-Vac1-D1
499.006	0.795461	0.23888	3.32996	0.000868582	0.0104843	HSP90AA1	J&J-Vac1-D1
269.773	0.517205	0.212263	2.43663	0.0148249	0.0886902	TNFAIP2	J&J-Vac1-D1
11.7204	-0.795831	0.349943	-2.27417	0.0229556	0.119789	INF2	J&J-Vac1-D1
36.5889	-0.749643	0.217168	-3.4519	0.000556657	0.00727242	BRF1	J&J-Vac1-D1
13.1377	-0.653651	0.28607	-2.28494	0.0223165	0.117462	MTA1	J&J-Vac1-D1
69.372	1.91745	0.464159	4.13101	3.61166e-05	0.000770769	ATP10A	J&J-Vac1-D1
63.572	-1.63001	0.368391	-4.42466	9.65932e-06	0.000244227	SPRED1	J&J-Vac1-D1
31.5515	-1.44267	0.526703	-2.73905	0.00616167	0.0475726	AC013652.1	J&J-Vac1-D1
13.1675	-1.29599	0.499751	-2.59328	0.00950654	0.0656641	SPINT1	J&J-Vac1-D1
28.8025	-0.926036	0.395977	-2.33861	0.0193557	0.106166	TP53BP1	J&J-Vac1-D1
269.839	1.12954	0.216223	5.22396	1.75134e-07	8.9546e-06	PDIA3	J&J-Vac1-D1
2849.41	1.14347	0.313214	3.65077	0.000261452	0.00397553	B2M	J&J-Vac1-D1
25.2334	1.56189	0.335519	4.65514	3.23761e-06	9.92867e-05	TRIM69	J&J-Vac1-D1
120.939	0.569325	0.233459	2.43865	0.0147423	0.0884374	BLOC1S6	J&J-Vac1-D1
66.9996	1.34648	0.240297	5.60339	2.10201e-08	1.62062e-06	SQOR	J&J-Vac1-D1
191.199	1.03612	0.192442	5.38404	7.28324e-08	4.55639e-06	SPPL2A	J&J-Vac1-D1
29.407	0.574177	0.254696	2.25436	0.0241734	0.124074	LYSMD2	J&J-Vac1-D1
55.9316	-0.855716	0.327083	-2.61621	0.00889129	0.0625409	TMOD2	J&J-Vac1-D1
84.7854	-0.819274	0.219082	-3.73958	0.00018433	0.00298087	FAM214A	J&J-Vac1-D1
184.102	-0.624251	0.18728	-3.33324	0.000858401	0.0103728	RFX7	J&J-Vac1-D1
76.7356	0.752426	0.35114	2.14281	0.0321282	0.150316	AQP9	J&J-Vac1-D1
46.4206	-0.67502	0.259944	-2.59679	0.00940995	0.0652026	MINDY2	J&J-Vac1-D1
258.909	0.525227	0.185867	2.82581	0.00471609	0.0390854	ANXA2	J&J-Vac1-D1
23.68	0.79944	0.371324	2.15294	0.0313232	0.148132	AC009554.1	J&J-Vac1-D1
646.813	0.52317	0.169953	3.07832	0.00208172	0.0209858	VPS13C	J&J-Vac1-D1
143.679	0.741425	0.242774	3.05397	0.00225834	0.0223547	LACTB	J&J-Vac1-D1
73.3961	0.654458	0.292137	2.24024	0.0250752	0.127212	PPIB	J&J-Vac1-D1
423.974	-0.917401	0.16052	-5.71519	1.09584e-08	9.826e-07	ZNF609	J&J-Vac1-D1
10.4282	-1.019	0.347942	-2.92864	0.00340446	0.0308033	AC100830.1	J&J-Vac1-D1
53.2321	-0.538954	0.190945	-2.82256	0.00476415	0.0393051	CLPX	J&J-Vac1-D1
31.9687	-0.515238	0.256151	-2.01146	0.0442764	0.186725	DIS3L	J&J-Vac1-D1
12.3359	-0.702431	0.341565	-2.05651	0.0397336	0.17463	IQCH-AS1	J&J-Vac1-D1
28.483	-1.05428	0.434276	-2.42768	0.0151957	0.0903384	DRAIC	J&J-Vac1-D1
35.3062	-0.531571	0.217236	-2.44697	0.0144063	0.0870898	PARP6	J&J-Vac1-D1
11.2886	-0.955343	0.357873	-2.6695	0.00759638	0.0560412	BBS4	J&J-Vac1-D1
62.3639	2.16011	0.321531	6.7182	1.83979e-11	5.30054e-09	PML	J&J-Vac1-D1
152.713	0.975003	0.206409	4.72365	2.31651e-06	7.43727e-05	CSK	J&J-Vac1-D1
75.1791	0.74361	0.27339	2.71996	0.00652898	0.0497075	C15orf39	J&J-Vac1-D1
283.468	0.916675	0.216311	4.23776	2.25765e-05	0.000509623	SCAPER	J&J-Vac1-D1
30.5157	-0.823586	0.235171	-3.50207	0.000461654	0.00630985	TSPAN3	J&J-Vac1-D1
116.558	1.57797	0.295797	5.33466	9.57242e-08	5.51573e-06	PSMA4	J&J-Vac1-D1
27.3867	-0.750884	0.306107	-2.45302	0.0141664	0.0862592	AC015871.1	J&J-Vac1-D1
91.0104	1.74078	0.37141	4.68694	2.77322e-06	8.64993e-05	BCL2A1	J&J-Vac1-D1
41.9956	0.658172	0.201212	3.27104	0.00107153	0.0124007	MESD	J&J-Vac1-D1
11.2902	0.838281	0.331231	2.53081	0.0113801	0.0739841	TLNRD1	J&J-Vac1-D1
21.8921	-0.856669	0.408025	-2.09955	0.0357684	0.16215	TM6SF1	J&J-Vac1-D1
33.4696	2.97927	0.369131	8.07102	6.97145e-16	1.90809e-12	ISG20	J&J-Vac1-D1
162.688	-0.668893	0.182923	-3.65669	0.000255493	0.00390117	AP3S2	J&J-Vac1-D1
127.325	-0.551291	0.202491	-2.72255	0.00647797	0.0494912	CRTC3	J&J-Vac1-D1
69.8093	1.18828	0.428605	2.77243	0.005564	0.0438923	MCTP2	J&J-Vac1-D1
46.2823	-1.59129	0.387065	-4.11117	3.93664e-05	0.000830412	ARRDC4	J&J-Vac1-D1
95.9586	-0.7594	0.247725	-3.0655	0.00217307	0.0216871	IGF1R	J&J-Vac1-D1
19.9882	-0.777788	0.333557	-2.3318	0.0197113	0.107386	RAB11FIP3	J&J-Vac1-D1
87.5366	-0.538516	0.188225	-2.86103	0.00422272	0.0361739	MAPK8IP3	J&J-Vac1-D1
28.8172	-0.801206	0.210979	-3.79755	0.00014613	0.00242767	HAGH	J&J-Vac1-D1
40.5792	0.898262	0.350427	2.56334	0.0103671	0.0696079	MSRB1	J&J-Vac1-D1
15.9555	-1.14007	0.346567	-3.2896	0.00100329	0.011735	PKD1	J&J-Vac1-D1
15.6589	-0.739426	0.375575	-1.96878	0.048978	0.199557	FLYWCH1	J&J-Vac1-D1
83.5763	1.12791	0.259292	4.34994	1.36173e-05	0.000330559	MEFV	J&J-Vac1-D1
32.5812	-1.25912	0.271458	-4.63838	3.51159e-06	0.000105329	ZNF263	J&J-Vac1-D1
80.6006	-0.948457	0.261131	-3.63211	0.000281108	0.0041986	ADCY9	J&J-Vac1-D1
11.582	-0.869037	0.348186	-2.4959	0.0125639	0.0791878	ANKS3	J&J-Vac1-D1
84.4831	-0.561179	0.191783	-2.92611	0.00343228	0.0309294	ABAT	J&J-Vac1-D1
19.5439	-0.79301	0.400031	-1.98237	0.047438	0.195465	CARHSP1	J&J-Vac1-D1
13.2852	2.40327	0.671226	3.58042	0.000343045	0.00493311	SOCS1	J&J-Vac1-D1
103.667	-0.563154	0.19246	-2.92609	0.00343252	0.0309294	RSL1D1	J&J-Vac1-D1
491.575	-0.688843	0.201494	-3.41868	0.000629258	0.00803864	SNX29	J&J-Vac1-D1
24.5266	-1.25483	0.373445	-3.36015	0.000778988	0.00953955	MRTFB	J&J-Vac1-D1
12.5173	-0.812699	0.412086	-1.97216	0.0485918	0.19884	MYH11	J&J-Vac1-D1
12.8934	-2.63137	0.486891	-5.40444	6.50115e-08	4.11414e-06	ABCC6	J&J-Vac1-D1
365.425	-0.853792	0.26638	-3.20516	0.00134985	0.0149124	XYLT1	J&J-Vac1-D1
44.1702	0.606457	0.256301	2.36619	0.0179724	0.101424	ITPRIPL2	J&J-Vac1-D1
159.384	0.89069	0.236139	3.77189	0.000162017	0.0026633	IGSF6	J&J-Vac1-D1
18.5438	-0.931637	0.33134	-2.81173	0.00492761	0.0401693	EEF2K	J&J-Vac1-D1
1454.34	0.511736	0.200952	2.54655	0.0108793	0.0719243	PRKCB	J&J-Vac1-D1
182.121	1.01069	0.230667	4.3816	1.17809e-05	0.000291803	ARHGAP17	J&J-Vac1-D1
175.62	0.939926	0.196352	4.78695	1.69338e-06	5.72196e-05	XPO6	J&J-Vac1-D1
20.0371	0.908025	0.30754	2.95254	0.00315172	0.0290481	SGF29	J&J-Vac1-D1
14.6174	-0.845915	0.317677	-2.66282	0.00774891	0.056711	KIF22	J&J-Vac1-D1
26.3534	-0.699616	0.323703	-2.16129	0.0306732	0.145751	MAZ	J&J-Vac1-D1
124.525	0.881041	0.22873	3.85188	0.000117214	0.0020177	MVP	J&J-Vac1-D1
49.165	-0.706644	0.301555	-2.34334	0.0191122	0.105517	YPEL3	J&J-Vac1-D1
212.333	0.73565	0.243123	3.02584	0.00247944	0.0241074	CORO1A	J&J-Vac1-D1
16.9726	0.870254	0.283494	3.06974	0.00214242	0.0214203	CD2BP2	J&J-Vac1-D1
271.266	1.0541	0.258323	4.08055	4.49294e-05	0.000912206	ITGAL	J&J-Vac1-D1
15.4917	-0.919342	0.388877	-2.36409	0.0180743	0.101894	ZNF785	J&J-Vac1-D1
29.879	0.520354	0.23258	2.23731	0.0252663	0.128004	STX4	J&J-Vac1-D1
47.8238	-0.562132	0.189041	-2.9736	0.0029433	0.0275884	KAT8	J&J-Vac1-D1
73.3238	0.918109	0.402164	2.28292	0.0224348	0.117879	PYCARD	J&J-Vac1-D1
68.8512	0.628047	0.194696	3.22579	0.00125625	0.0140916	ZNF267	J&J-Vac1-D1
143.671	1.09638	0.19832	5.52831	3.23323e-08	2.28371e-06	N4BP1	J&J-Vac1-D1
24.6997	-0.56194	0.27899	-2.0142	0.0439887	0.186199	CNEP1R1	J&J-Vac1-D1
65.9022	-0.691209	0.18656	-3.70503	0.000211365	0.00334881	HEATR3	J&J-Vac1-D1
31.7236	0.938454	0.250524	3.74596	0.000179708	0.00291042	SNX20	J&J-Vac1-D1
73.4818	0.600754	0.199073	3.01776	0.00254654	0.0246285	NOD2	J&J-Vac1-D1
127.507	-0.547336	0.174289	-3.14039	0.00168722	0.0177783	RBL2	J&J-Vac1-D1
193.401	1.60817	0.266231	6.04049	1.53643e-09	1.93343e-07	LPCAT2	J&J-Vac1-D1
56.6361	1.60087	0.601333	2.66221	0.00776302	0.0567732	CES1	J&J-Vac1-D1
86.6143	-0.506629	0.199773	-2.53603	0.0112118	0.0734177	AMFR	J&J-Vac1-D1
112.306	2.9911	0.523476	5.71393	1.10394e-08	9.826e-07	MT2A	J&J-Vac1-D1
205.816	1.54818	0.276493	5.59933	2.15176e-08	1.64738e-06	NLRC5	J&J-Vac1-D1
17.1667	-1.25046	0.290922	-4.29827	1.7214e-05	0.000404418	CPNE2	J&J-Vac1-D1
19.9507	0.778575	0.274482	2.83652	0.00456077	0.0381446	USB1	J&J-Vac1-D1
21.6678	-1.24862	0.531229	-2.35044	0.0187512	0.104685	CFAP20	J&J-Vac1-D1
88.9764	-0.826113	0.149262	-5.53465	3.11854e-08	2.23149e-06	TK2	J&J-Vac1-D1
80.1565	-0.726733	0.264916	-2.74326	0.00608325	0.0470667	CKLF	J&J-Vac1-D1
14.0584	-1.25396	0.418781	-2.99432	0.00275058	0.026254	CMTM1	J&J-Vac1-D1
41.7758	-0.691187	0.336883	-2.05171	0.0401976	0.175926	CMTM3	J&J-Vac1-D1
44.8968	-0.901922	0.320448	-2.81456	0.00488435	0.0399778	CMTM4	J&J-Vac1-D1
55.7632	-0.591708	0.218777	-2.70462	0.00683828	0.0518101	C16orf70	J&J-Vac1-D1
11.4294	0.968602	0.367351	2.63672	0.00837115	0.059822	TRADD	J&J-Vac1-D1
10.1121	-1.73301	0.455326	-3.8061	0.000141177	0.00236125	ZDHHC1	J&J-Vac1-D1
96.7731	1.59509	0.354782	4.49595	6.92591e-06	0.000187222	PSMB10	J&J-Vac1-D1
81.879	-2.24923	0.337418	-6.66602	2.62842e-11	6.97004e-09	DPEP2	J&J-Vac1-D1
39.8738	-0.722295	0.268111	-2.69402	0.0070597	0.0530835	DUS2	J&J-Vac1-D1
233.063	-0.729217	0.141335	-5.15951	2.47598e-07	1.18371e-05	NFATC3	J&J-Vac1-D1
122.907	0.640567	0.174259	3.67594	0.000236976	0.00370631	TANGO6	J&J-Vac1-D1
36.1043	1.08397	0.325979	3.32528	0.000883291	0.010615	SNTB2	J&J-Vac1-D1
15.9098	-0.89161	0.300889	-2.96325	0.00304407	0.0282087	PHLPP2	J&J-Vac1-D1
290.312	-1.30455	0.18191	-7.1714	7.42328e-13	4.515e-10	ZFHX3	J&J-Vac1-D1
84.1506	0.853315	0.2088	4.08676	4.37433e-05	0.000893474	MLKL	J&J-Vac1-D1
28.5355	-1.82247	0.319197	-5.70954	1.13279e-08	9.8427e-07	ZNRF1	J&J-Vac1-D1
33.2542	0.562564	0.253968	2.2151	0.0267534	0.132987	TMEM170A	J&J-Vac1-D1
64.5443	1.14785	0.267607	4.28932	1.79224e-05	0.000419262	KARS	J&J-Vac1-D1
327.449	-0.649958	0.24922	-2.60797	0.00910814	0.0635538	WWOX	J&J-Vac1-D1
25.4039	-2.12748	0.496141	-4.28806	1.80243e-05	0.00041989	C16orf74	J&J-Vac1-D1
128.786	1.18016	0.312994	3.77056	0.000162882	0.00267126	IRF8	J&J-Vac1-D1
22.6506	-0.888362	0.296958	-2.99155	0.00277569	0.0263787	ZCCHC14	J&J-Vac1-D1
78.8341	-0.860272	0.260638	-3.30064	0.000964629	0.0113924	BANP	J&J-Vac1-D1
555.127	0.934217	0.32812	2.84718	0.00441084	0.0374679	CYBA	J&J-Vac1-D1
78.9885	-0.717502	0.263683	-2.72108	0.00650691	0.0496086	RNF166	J&J-Vac1-D1
41.8663	0.767146	0.284481	2.69665	0.00700407	0.0527376	CHMP1A	J&J-Vac1-D1
21.5386	-0.687831	0.316733	-2.17164	0.0298825	0.143237	SPATA2L	J&J-Vac1-D1
38.5563	0.895761	0.358111	2.50135	0.0123722	0.0782049	VPS9D1	J&J-Vac1-D1
31.9787	-1.13991	0.278089	-4.09907	4.14805e-05	0.000863697	DEF8	J&J-Vac1-D1
202.055	0.637037	0.19649	3.24208	0.00118661	0.0134483	VPS53	J&J-Vac1-D1
438.164	0.703405	0.141072	4.98615	6.15935e-07	2.52556e-05	RAP1GAP2	J&J-Vac1-D1
16.3824	-1.23453	0.304452	-4.05492	5.01506e-05	0.00099827	ITGAE	J&J-Vac1-D1
14.6329	-1.55003	0.471	-3.29093	0.000998581	0.011705	CAMKK1	J&J-Vac1-D1
143.572	0.826068	0.194171	4.25433	2.09671e-05	0.000479545	ANKFY1	J&J-Vac1-D1
23.7383	0.91372	0.415892	2.19701	0.0280196	0.13658	PSMB6	J&J-Vac1-D1
17.5866	-0.796065	0.330641	-2.40764	0.0160558	0.0938992	PLD2	J&J-Vac1-D1
99.2655	-0.849264	0.237212	-3.58018	0.000343353	0.00493311	MINK1	J&J-Vac1-D1
15.441	-1.11256	0.393892	-2.82454	0.00473493	0.0391821	CHRNE	J&J-Vac1-D1
116.535	1.14217	0.224159	5.09533	3.48129e-07	1.59305e-05	SCIMP	J&J-Vac1-D1
21.831	-0.56151	0.25352	-2.21486	0.0267697	0.132987	RPAIN	J&J-Vac1-D1
21.0128	-1.18514	0.325039	-3.64616	0.00026619	0.00403077	KIAA0753	J&J-Vac1-D1
295.896	2.49592	0.376952	6.62131	3.56019e-11	8.47326e-09	XAF1	J&J-Vac1-D1
74.0466	0.742777	0.273714	2.7137	0.00665362	0.0505748	EIF5A	J&J-Vac1-D1
160.832	0.607219	0.260306	2.33272	0.019663	0.107297	CD68	J&J-Vac1-D1
188.417	-0.753564	0.348785	-2.16054	0.0307311	0.145773	PER1	J&J-Vac1-D1
141.319	-0.728237	0.269715	-2.70003	0.00693339	0.0524943	NDEL1	J&J-Vac1-D1
21.1397	0.986256	0.270954	3.63994	0.000272699	0.00408974	TRPV2	J&J-Vac1-D1
83.5672	-1.01804	0.450288	-2.26086	0.023768	0.122799	SNHG29	J&J-Vac1-D1
45.1936	-0.958744	0.246086	-3.89596	9.78091e-05	0.00173552	MPRIP	J&J-Vac1-D1
62.8812	-0.756058	0.192307	-3.93151	8.44136e-05	0.00154732	TOM1L2	J&J-Vac1-D1
30.9787	-0.509113	0.235512	-2.16172	0.0306394	0.145667	ATPAF2	J&J-Vac1-D1
239.835	-0.764285	0.189331	-4.03676	5.41941e-05	0.00106139	SPECC1	J&J-Vac1-D1
396.775	1.15497	0.180293	6.40605	1.49341e-10	2.77651e-08	WSB1	J&J-Vac1-D1
236.193	0.633646	0.225622	2.80844	0.00497828	0.040492	KSR1	J&J-Vac1-D1
119.763	1.12976	0.357811	3.15741	0.00159176	0.0170515	LGALS9	J&J-Vac1-D1
168.671	0.88187	0.182187	4.84047	1.2953e-06	4.68019e-05	NLK	J&J-Vac1-D1
62.6119	-0.792519	0.198286	-3.99686	6.41893e-05	0.00121582	PHF12	J&J-Vac1-D1
10.5178	-0.90187	0.457359	-1.97191	0.0486202	0.19884	AC130324.2	J&J-Vac1-D1
110.17	0.997215	0.236021	4.2251	2.38833e-05	0.000533621	ADAP2	J&J-Vac1-D1
43.5627	1.00132	0.273791	3.65723	0.000254959	0.00390117	RAB11FIP4	J&J-Vac1-D1
108.884	-0.542493	0.183092	-2.96296	0.003047	0.0282087	RFFL	J&J-Vac1-D1
66.6349	1.81849	0.490596	3.70669	0.000209985	0.0033366	SLFN5	J&J-Vac1-D1
10.4261	3.30611	0.622158	5.31395	1.07277e-07	6.05396e-06	SLFN12L	J&J-Vac1-D1
62.0917	0.613342	0.249966	2.4537	0.0141393	0.0861422	ACACA	J&J-Vac1-D1
22.8632	-0.657404	0.273592	-2.40286	0.0162673	0.0946808	SOCS7	J&J-Vac1-D1
88.6212	1.21336	0.38113	3.18359	0.00145459	0.0158773	PSMB3	J&J-Vac1-D1
236.341	-0.714932	0.170872	-4.18403	2.86391e-05	0.000628339	FBXL20	J&J-Vac1-D1
36.1915	0.546504	0.20824	2.6244	0.00868022	0.0613499	ACLY	J&J-Vac1-D1
15.9542	0.927744	0.28987	3.20055	0.00137167	0.0151229	CNP	J&J-Vac1-D1
11.1904	2.20858	0.371521	5.94471	2.76944e-09	3.00196e-07	DHX58	J&J-Vac1-D1
59.1925	0.690534	0.174062	3.96717	7.27297e-05	0.00135878	STAT5A	J&J-Vac1-D1
254.125	0.903309	0.180663	4.99996	5.73414e-07	2.37536e-05	STAT3	J&J-Vac1-D1
55.349	-0.874823	0.217296	-4.02595	5.67455e-05	0.00109761	EZH1	J&J-Vac1-D1
16.8695	0.552531	0.270793	2.04042	0.0413089	0.178967	RUNDC1	J&J-Vac1-D1
47.4584	2.90995	0.363121	8.01373	1.11284e-15	2.33579e-12	IFI35	J&J-Vac1-D1
13.0452	-0.964272	0.364633	-2.6445	0.00818113	0.0588393	BRCA1	J&J-Vac1-D1
36.5089	1.39734	0.322501	4.33281	1.47219e-05	0.000352681	TMEM106A	J&J-Vac1-D1
341.162	0.957483	0.375094	2.55265	0.0106908	0.0711936	GRN	J&J-Vac1-D1
131.953	0.86043	0.23502	3.66109	0.000251142	0.00385624	NMT1	J&J-Vac1-D1
34.3837	-0.896226	0.371703	-2.41114	0.0159029	0.0933583	AC138150.1	J&J-Vac1-D1
86.7469	0.588437	0.168137	3.49974	0.000465709	0.00633364	ARHGAP27	J&J-Vac1-D1
30.4974	-1.1061	0.41829	-2.64433	0.00818526	0.0588393	EFCAB13	J&J-Vac1-D1
159.543	0.611673	0.133308	4.5884	4.46649e-06	0.000129363	KPNB1	J&J-Vac1-D1
36.0822	0.592645	0.250063	2.36998	0.017789	0.100648	NFE2L1	J&J-Vac1-D1
132.301	0.534198	0.166208	3.21403	0.00130885	0.0145764	CALCOCO2	J&J-Vac1-D1
72.7163	1.07254	0.204245	5.25122	1.51094e-07	7.90683e-06	UBE2Z	J&J-Vac1-D1
40.8098	1.15972	0.363309	3.1921	0.00141244	0.0154944	ABI3	J&J-Vac1-D1
205.211	-0.533004	0.157622	-3.38153	0.000720824	0.00901152	ZNF652	J&J-Vac1-D1
14.6729	0.930972	0.393403	2.36646	0.017959	0.10142	MRPL27	J&J-Vac1-D1
35.0719	-1.4335	0.578048	-2.47989	0.0131423	0.0816119	ABCC3	J&J-Vac1-D1
46.2141	-1.02128	0.337565	-3.02544	0.00248274	0.024118	TOB1	J&J-Vac1-D1
107.317	1.10478	0.236494	4.6715	2.99004e-06	9.24715e-05	TRIM25	J&J-Vac1-D1
118.484	0.563624	0.211154	2.66926	0.00760183	0.0560436	SCPEP1	J&J-Vac1-D1
110.658	-0.765825	0.166306	-4.60491	4.12637e-06	0.000121114	MSI2	J&J-Vac1-D1
10.3028	-1.13654	0.408465	-2.78247	0.00539468	0.0430277	AC015813.1	J&J-Vac1-D1
23.031	1.09536	0.336038	3.25964	0.00111553	0.0128421	TSPOAP1-AS1	J&J-Vac1-D1
24.1586	0.908913	0.238244	3.81504	0.000136159	0.00230754	MTMR4	J&J-Vac1-D1
21.9043	0.72702	0.35247	2.06265	0.0391463	0.172952	PRR11	J&J-Vac1-D1
69.4662	-0.583156	0.218291	-2.67146	0.00755222	0.0557906	PPM1D	J&J-Vac1-D1
33.8385	1.4797	0.276441	5.35269	8.66542e-08	5.22499e-06	ICAM2	J&J-Vac1-D1
447.557	-0.816428	0.17586	-4.6425	3.4422e-06	0.000104103	PECAM1	J&J-Vac1-D1
302.396	-0.918122	0.187461	-4.89766	9.69863e-07	3.75196e-05	PITPNC1	J&J-Vac1-D1
77.6991	-0.7381	0.19006	-3.88351	0.00010296	0.00181749	ARSG	J&J-Vac1-D1
28.0839	-0.651069	0.320143	-2.03368	0.0419836	0.180971	AC007780.1	J&J-Vac1-D1
16.2833	4.20551	0.995268	4.22551	2.38403e-05	0.000533621	FAM20A	J&J-Vac1-D1
46.1148	-0.960801	0.336658	-2.85394	0.00431807	0.0368753	MAP2K6	J&J-Vac1-D1
39.5695	1.0913	0.265243	4.11435	3.88264e-05	0.000821812	CD300A	J&J-Vac1-D1
42.046	-0.637723	0.247053	-2.58132	0.00984235	0.0673463	CD300LB	J&J-Vac1-D1
15.1584	0.930953	0.353474	2.63373	0.00844538	0.0601954	CD300C	J&J-Vac1-D1
149.585	1.15103	0.228369	5.04024	4.64956e-07	2.00407e-05	CD300E	J&J-Vac1-D1
17.0395	-0.778337	0.268018	-2.90405	0.00368368	0.0325759	NAT9	J&J-Vac1-D1
16.7128	-0.650707	0.311443	-2.08933	0.036678	0.165043	SLC16A5	J&J-Vac1-D1
400.864	0.653991	0.217875	3.00168	0.00268492	0.025672	H3F3B	J&J-Vac1-D1
52.1075	-0.553558	0.196586	-2.81586	0.00486464	0.0398638	ACOX1	J&J-Vac1-D1
35.7619	-0.59794	0.295505	-2.02345	0.0430268	0.184223	PRPSAP1	J&J-Vac1-D1
118.771	1.11127	0.230722	4.81649	1.46105e-06	5.09548e-05	RHBDF2	J&J-Vac1-D1
16.3183	-0.870575	0.329369	-2.64316	0.00821363	0.0589362	AFMID	J&J-Vac1-D1
11.9042	3.50696	0.705456	4.97119	6.65423e-07	2.67833e-05	LGALS3BP	J&J-Vac1-D1
19.0808	-1.53962	0.39672	-3.88087	0.000104085	0.00183203	AC087741.1	J&J-Vac1-D1
11.304	-1.61718	0.443127	-3.64947	0.000262786	0.00399026	SLC26A11	J&J-Vac1-D1
920.83	2.00169	0.286046	6.99777	2.60069e-12	9.81805e-10	RNF213	J&J-Vac1-D1
44.0399	1.97462	0.426288	4.63214	3.61912e-06	0.000107962	RNF213-AS1	J&J-Vac1-D1
10.1004	-0.771584	0.327053	-2.3592	0.0183141	0.103087	ENDOV	J&J-Vac1-D1
18.6853	-1.09453	0.370778	-2.95198	0.0031574	0.0290481	BAIAP2-DT	J&J-Vac1-D1
20.6148	1.20049	0.307707	3.90141	9.56335e-05	0.00170799	DCXR	J&J-Vac1-D1
46.6984	-1.31837	0.21296	-6.19066	5.99111e-10	8.98502e-08	CCDC57	J&J-Vac1-D1
111.664	1.78387	0.414546	4.30319	1.6836e-05	0.000396387	SECTM1	J&J-Vac1-D1
43.4648	0.658033	0.264095	2.49165	0.0127151	0.0797738	CYBC1	J&J-Vac1-D1
103.533	-0.71131	0.259186	-2.7444	0.00606223	0.0469929	FOXK2	J&J-Vac1-D1
16.2271	-1.29325	0.614752	-2.10369	0.0354052	0.16097	ENOSF1	J&J-Vac1-D1
11.557	0.719337	0.365302	1.96916	0.0489349	0.199456	METTL4	J&J-Vac1-D1
989.642	1.26546	0.203003	6.23371	4.55507e-10	7.0238e-08	SMCHD1	J&J-Vac1-D1
76.262	1.40253	0.4059	3.45537	0.000549544	0.00719666	AP001011.1	J&J-Vac1-D1
98.8182	0.576234	0.24768	2.32652	0.0199907	0.108345	LPIN2	J&J-Vac1-D1
152.91	0.757694	0.257811	2.93895	0.00329326	0.0299706	MYL12A	J&J-Vac1-D1
110.975	0.673619	0.215572	3.1248	0.00177927	0.018605	MYL12B	J&J-Vac1-D1
53.9791	-1.1733	0.375917	-3.12116	0.0018014	0.0188005	TGIF1	J&J-Vac1-D1
416.558	0.830934	0.33788	2.45926	0.0139225	0.0851527	EPB41L3	J&J-Vac1-D1
127.36	0.647096	0.167233	3.86943	0.000109089	0.00189273	RAB12	J&J-Vac1-D1
19.4027	-0.62908	0.285837	-2.20084	0.0277477	0.135792	TWSG1	J&J-Vac1-D1
276.66	-0.552043	0.15524	-3.55605	0.000376471	0.00536667	VAPA	J&J-Vac1-D1
48.3836	-1.67975	0.433027	-3.87909	0.000104846	0.00183952	TUBB6	J&J-Vac1-D1
262.27	0.501926	0.158912	3.15851	0.00158579	0.017013	PTPN2	J&J-Vac1-D1
369.912	-1.67415	0.211377	-7.92019	2.37144e-15	3.24531e-12	LDLRAD4	J&J-Vac1-D1
45.8726	1.05211	0.378955	2.77635	0.00549735	0.0434892	RBBP8	J&J-Vac1-D1
40.8342	0.807635	0.214372	3.76745	0.000164925	0.00269896	RMC1	J&J-Vac1-D1
84.097	0.701836	0.165129	4.25023	2.13546e-05	0.000487064	NPC1	J&J-Vac1-D1
58.2821	-1.20579	0.34211	-3.52456	0.000424189	0.00588596	RNF125	J&J-Vac1-D1
24.8068	-1.72433	0.507943	-3.39473	0.000686957	0.00863467	DTNA	J&J-Vac1-D1
74.2487	-0.709708	0.249384	-2.84585	0.00442934	0.0375038	KIAA1328	J&J-Vac1-D1
28.7882	1.18281	0.471732	2.50738	0.012163	0.0772843	SETBP1	J&J-Vac1-D1
133.999	0.833923	0.206898	4.03059	5.56369e-05	0.00108191	EPG5	J&J-Vac1-D1
297.169	1.71477	0.332239	5.16125	2.45312e-07	1.17914e-05	PSTPIP2	J&J-Vac1-D1
73.3652	-0.671178	0.196534	-3.41507	0.000637668	0.00812711	PIAS2	J&J-Vac1-D1
29.5572	0.552469	0.276687	1.99673	0.0458551	0.191101	C18orf32	J&J-Vac1-D1
207.731	0.537663	0.149146	3.60493	0.000312235	0.00456999	MBD2	J&J-Vac1-D1
106.324	0.763004	0.249402	3.05933	0.00221831	0.0220102	TCF4	J&J-Vac1-D1
131.514	0.656115	0.185705	3.53311	0.000410699	0.00573512	AC027097.2	J&J-Vac1-D1
33.0948	-0.870198	0.352799	-2.46655	0.013642	0.0837178	NEDD4L	J&J-Vac1-D1
39.4338	-0.647531	0.321498	-2.0141	0.0439985	0.186199	ZNF532	J&J-Vac1-D1
134.427	1.24996	0.266388	4.69225	2.70219e-06	8.47666e-05	ZCCHC2	J&J-Vac1-D1
95.8433	-0.780148	0.358732	-2.17473	0.02965	0.142497	PHLPP1	J&J-Vac1-D1
31.7862	-0.884605	0.255361	-3.46414	0.000531936	0.00699957	SOCS6	J&J-Vac1-D1
66.1787	1.77234	0.318217	5.5696	2.55318e-08	1.90151e-06	CNDP2	J&J-Vac1-D1
43.2258	-0.500831	0.205002	-2.44306	0.0145634	0.0878065	TSHZ1	J&J-Vac1-D1
68.3019	0.827637	0.273248	3.02889	0.00245457	0.0239507	SBNO2	J&J-Vac1-D1
16.5269	-0.600015	0.283848	-2.11386	0.0345272	0.15783	TCF3	J&J-Vac1-D1
129.5	0.651081	0.237077	2.74629	0.00602742	0.0468666	TLE5	J&J-Vac1-D1
45.4158	0.598572	0.19316	3.09884	0.00194282	0.0198414	MFSD12	J&J-Vac1-D1
17.6361	-0.640907	0.323779	-1.97946	0.0477647	0.196664	HMG20B	J&J-Vac1-D1
397.133	-1.01735	0.309051	-3.29186	0.000995269	0.0116912	EEF2	J&J-Vac1-D1
27.7416	0.723288	0.313982	2.30359	0.0212455	0.11313	TICAM1	J&J-Vac1-D1
18.395	-0.676089	0.344197	-1.96425	0.0495013	0.201138	ARRDC5	J&J-Vac1-D1
158.657	-0.511033	0.166875	-3.06238	0.00219588	0.0218153	KDM4B	J&J-Vac1-D1
192.014	-1.77493	0.509988	-3.48034	0.000500778	0.00671878	RFX2	J&J-Vac1-D1
27.7481	-0.79373	0.386482	-2.05373	0.0400016	0.175385	ALKBH7	J&J-Vac1-D1
124.841	-0.500884	0.214887	-2.33092	0.0197577	0.107509	INSR	J&J-Vac1-D1
79.7278	0.702841	0.208941	3.36383	0.000768699	0.00942575	PNPLA6	J&J-Vac1-D1
14.8056	0.703184	0.323505	2.17364	0.0297321	0.142766	XAB2	J&J-Vac1-D1
207.778	0.561792	0.285703	1.96635	0.0492582	0.200326	STXBP2	J&J-Vac1-D1
34.7418	-0.539577	0.210106	-2.56812	0.0102253	0.0689325	ZNF266	J&J-Vac1-D1
14.5094	-0.800602	0.365842	-2.18839	0.0286415	0.138747	ZNF561	J&J-Vac1-D1
33.4642	1.33937	0.259127	5.16878	2.35622e-07	1.14649e-05	SHFL	J&J-Vac1-D1
63.8543	0.827074	0.199148	4.15306	3.28065e-05	0.000707019	DNMT1	J&J-Vac1-D1
22.2088	0.770179	0.372412	2.06808	0.0386321	0.171719	AC011511.2	J&J-Vac1-D1
25.388	0.722474	0.348783	2.07141	0.0383203	0.170757	CDKN2D	J&J-Vac1-D1
31.4843	0.529654	0.25264	2.09648	0.0360396	0.163177	CARM1	J&J-Vac1-D1
121.931	1.03085	0.400044	2.57683	0.009971	0.0680271	LDLR	J&J-Vac1-D1
78.5288	-0.547803	0.270896	-2.02219	0.043157	0.184582	RAB3D	J&J-Vac1-D1
27.5482	-0.557938	0.236454	-2.3596	0.0182946	0.103031	CCDC159	J&J-Vac1-D1
26.6401	-0.587592	0.2979	-1.97245	0.0485581	0.198809	PLPPR2	J&J-Vac1-D1
14.4599	0.728079	0.37022	1.96661	0.0492279	0.200326	FARSA	J&J-Vac1-D1
91.8692	1.41252	0.279126	5.06051	4.18132e-07	1.84585e-05	CALR	J&J-Vac1-D1
25.779	0.828724	0.401045	2.06641	0.0387897	0.172001	GADD45GIP1	J&J-Vac1-D1
18.0848	-0.983409	0.304828	-3.22611	0.00125485	0.0140904	MRI1	J&J-Vac1-D1
56.8186	-0.561207	0.170776	-3.28623	0.0010154	0.0118513	RFX1	J&J-Vac1-D1
13.0062	-1.24385	0.390795	-3.18287	0.00145823	0.0159011	SAMD1	J&J-Vac1-D1
921.294	0.645016	0.311123	2.07319	0.038155	0.17022	ADGRE5	J&J-Vac1-D1
34.3351	1.3773	0.30351	4.53789	5.68202e-06	0.000158287	AC008569.1	J&J-Vac1-D1
32.0234	-0.691192	0.317295	-2.17839	0.0293769	0.141495	TECR	J&J-Vac1-D1
29.1148	-2.99431	0.559447	-5.35226	8.68604e-08	5.22499e-06	ADGRE3	J&J-Vac1-D1
56.6806	0.765906	0.238882	3.20621	0.00134494	0.0148732	RAB8A	J&J-Vac1-D1
58.4324	2.03259	0.287885	7.0604	1.66023e-12	7.70199e-10	HSH2D	J&J-Vac1-D1
49.7218	-0.513418	0.186162	-2.75791	0.00581729	0.0454588	SLC35E1	J&J-Vac1-D1
32.4557	-0.948313	0.320946	-2.95474	0.00312935	0.0289115	MED26	J&J-Vac1-D1
56.1783	-1.04794	0.220314	-4.7566	1.96878e-06	6.55141e-05	SIN3B	J&J-Vac1-D1
18.2966	-3.46621	0.503776	-6.88045	5.96626e-12	1.92114e-09	CPAMD8	J&J-Vac1-D1
11.9902	-0.766441	0.328941	-2.33003	0.0198047	0.1077	USE1	J&J-Vac1-D1
17.2731	-0.911026	0.284	-3.20785	0.00133734	0.0148232	ABHD8	J&J-Vac1-D1
104.176	1.51696	0.291979	5.19544	2.04237e-07	1.02568e-05	BST2	J&J-Vac1-D1
12.3351	1.42651	0.359818	3.96454	7.35388e-05	0.00137155	BISPR	J&J-Vac1-D1
45.9356	-1.64913	0.273454	-6.03074	1.63213e-09	2.0077e-07	SLC27A1	J&J-Vac1-D1
31.1743	-0.707386	0.275358	-2.56897	0.0102002	0.0688365	FCHO1	J&J-Vac1-D1
65.4962	1.62043	0.444654	3.64424	0.000268178	0.00404878	JAK3	J&J-Vac1-D1
17.4788	1.76193	0.415735	4.23812	2.25404e-05	0.000509623	IL12RB1	J&J-Vac1-D1
535.375	1.32179	0.308524	4.28424	1.83362e-05	0.000424407	IFI30	J&J-Vac1-D1
81.8637	0.549184	0.262898	2.08896	0.0367111	0.165057	LRRC25	J&J-Vac1-D1
18.7041	0.859384	0.258322	3.32679	0.000878515	0.0105808	ATP13A1	J&J-Vac1-D1
13.9268	0.66962	0.288496	2.32107	0.020283	0.10955	ZNF101	J&J-Vac1-D1
15.4308	0.646108	0.325164	1.98702	0.0469204	0.194283	POP4	J&J-Vac1-D1
12.9542	-1.19363	0.359595	-3.31938	0.00090219	0.0108065	KCTD15	J&J-Vac1-D1
16.0734	-0.659659	0.319592	-2.06407	0.0390115	0.172565	ZNF302	J&J-Vac1-D1
38.264	2.21514	0.441511	5.01717	5.24388e-07	2.2166e-05	FFAR2	J&J-Vac1-D1
21.7691	0.907865	0.425319	2.13455	0.032798	0.152278	PSENEN	J&J-Vac1-D1
21.0263	0.636201	0.292758	2.17313	0.0297703	0.142887	TBCB	J&J-Vac1-D1
34.0167	-0.749817	0.231062	-3.24509	0.00117414	0.0133208	ZNF780B	J&J-Vac1-D1
27.5042	0.765101	0.270789	2.82545	0.00472142	0.0390999	SNRPA	J&J-Vac1-D1
33.4546	-1.20118	0.24054	-4.99369	5.92376e-07	2.4381e-05	TMEM91	J&J-Vac1-D1
31.4759	-0.702007	0.274786	-2.55474	0.0106267	0.0709686	LIPE-AS1	J&J-Vac1-D1
23.1582	-1.43195	0.276039	-5.1875	2.1314e-07	1.06066e-05	PVR	J&J-Vac1-D1
16.1109	0.994368	0.31562	3.15052	0.00162981	0.0173403	EML2	J&J-Vac1-D1
61.7243	0.894434	0.291331	3.07017	0.0021394	0.0214097	CALM3	J&J-Vac1-D1
62.9911	-0.53014	0.18481	-2.86856	0.0041234	0.035539	ARHGAP35	J&J-Vac1-D1
118.351	1.53051	0.248777	6.15211	7.64569e-10	1.07292e-07	NAPA	J&J-Vac1-D1
326.755	0.782544	0.225386	3.47201	0.000516573	0.00687174	EMP3	J&J-Vac1-D1
15.073	-1.26879	0.533121	-2.37993	0.0173157	0.0987357	TULP2	J&J-Vac1-D1
65.5808	1.14651	0.299028	3.83413	0.000126009	0.00215218	NUCB1	J&J-Vac1-D1
36.8019	1.10868	0.303164	3.65705	0.000255138	0.00390117	BAX	J&J-Vac1-D1
1433.07	0.711834	0.358309	1.98665	0.0469612	0.194305	FTL	J&J-Vac1-D1
114.929	-0.866112	0.237731	-3.64324	0.000269229	0.00404878	FCGRT	J&J-Vac1-D1
21.1117	-1.06675	0.424636	-2.51215	0.0119999	0.0765141	RCN3	J&J-Vac1-D1
36.4069	-0.634211	0.202459	-3.13253	0.00173304	0.0182086	PRR12	J&J-Vac1-D1
19.2331	1.29506	0.430128	3.01088	0.00260491	0.0250603	RRAS	J&J-Vac1-D1
25.6138	-0.651266	0.255654	-2.54745	0.0108512	0.0717821	PTOV1	J&J-Vac1-D1
51.3788	0.674446	0.25819	2.61221	0.00899591	0.0629225	NUP62	J&J-Vac1-D1
41.8104	1.98835	0.419385	4.7411	2.12556e-06	6.96299e-05	ATF5	J&J-Vac1-D1
14.1084	-1.01604	0.347234	-2.9261	0.00343239	0.0309294	KCNC3	J&J-Vac1-D1
21.7513	0.671297	0.297545	2.25612	0.0240634	0.123973	JOSD2	J&J-Vac1-D1
144.57	0.942474	0.326649	2.88528	0.00391059	0.0340327	FPR1	J&J-Vac1-D1
18.5418	2.06886	0.434563	4.76077	1.92855e-06	6.45679e-05	FPR2	J&J-Vac1-D1
11.0645	-1.49488	0.451861	-3.30826	0.000938765	0.0111713	ZNF577	J&J-Vac1-D1
133.053	-1.21493	0.236516	-5.13679	2.79466e-07	1.31313e-05	NLRP12	J&J-Vac1-D1
68.2548	1.29994	0.418086	3.10926	0.00187559	0.0192801	LILRA6	J&J-Vac1-D1
200.944	1.01443	0.258091	3.93051	8.47644e-05	0.00154732	LILRB2	J&J-Vac1-D1
94.825	1.09526	0.340791	3.21387	0.00130957	0.0145764	LILRA5	J&J-Vac1-D1
40.5214	0.77672	0.292105	2.65904	0.00783626	0.0571181	LAIR1	J&J-Vac1-D1
54.0721	1.03282	0.280873	3.67719	0.00023582	0.00369379	LILRA1	J&J-Vac1-D1
106.135	1.69071	0.300436	5.62754	1.828e-08	1.48813e-06	LILRB1	J&J-Vac1-D1
38.7588	1.2228	0.350918	3.48456	0.000492946	0.00664718	LILRB4	J&J-Vac1-D1
172.522	-1.13162	0.381235	-2.96829	0.00299459	0.0279019	FCAR	J&J-Vac1-D1
15.1861	-1.19034	0.382872	-3.10899	0.00187729	0.0192801	A1BG	J&J-Vac1-D1
52.3124	0.669258	0.32271	2.07387	0.0380916	0.170007	CHMP2A	J&J-Vac1-D1
31.6831	-0.852224	0.26808	-3.17899	0.00147787	0.0160672	MZF1	J&J-Vac1-D1
33.9644	1.24946	0.25116	4.97475	6.53311e-07	2.6589e-05	RBCK1	J&J-Vac1-D1
28.8421	-0.926873	0.317221	-2.92185	0.00347958	0.0312506	FAM110A	J&J-Vac1-D1
113.256	0.511673	0.114362	4.47416	7.67117e-06	0.000201884	PSMF1	J&J-Vac1-D1
236.352	-0.606838	0.259482	-2.33866	0.0193533	0.106166	SIRPB2	J&J-Vac1-D1
74.8491	0.569244	0.272409	2.08966	0.0366481	0.164977	SIRPD	J&J-Vac1-D1
82.4621	0.557966	0.244451	2.28253	0.0224583	0.117887	SIRPB1	J&J-Vac1-D1
18.9983	-1.18194	0.416782	-2.83586	0.00457027	0.0381949	AL109809.5	J&J-Vac1-D1
240.457	-0.715421	0.169079	-4.23129	2.32357e-05	0.000521279	C20orf194	J&J-Vac1-D1
136.65	-0.532191	0.192828	-2.75993	0.00578139	0.0452105	ATRN	J&J-Vac1-D1
34.9549	4.01948	0.662993	6.06263	1.33911e-09	1.72477e-07	SIGLEC1	J&J-Vac1-D1
84.4569	-0.607036	0.262707	-2.3107	0.0208496	0.111634	MAVS	J&J-Vac1-D1
147.672	-0.965784	0.412018	-2.34403	0.0190765	0.105438	TMX4	J&J-Vac1-D1
1603.36	-2.23631	0.349115	-6.40566	1.49721e-10	2.77651e-08	PLCB1	J&J-Vac1-D1
50.2243	-0.722254	0.313716	-2.30225	0.021321	0.113422	DSTN	J&J-Vac1-D1
33.0229	-0.551141	0.256926	-2.14513	0.0319421	0.150022	KIZ	J&J-Vac1-D1
35.4488	0.549591	0.221315	2.48329	0.0130174	0.0810722	BCL2L1	J&J-Vac1-D1
476.782	0.552605	0.163728	3.37515	0.000737766	0.00917848	HCK	J&J-Vac1-D1
29.2744	0.64299	0.227292	2.82892	0.00467053	0.0388253	PLAGL2	J&J-Vac1-D1
17.5973	-1.21903	0.501073	-2.43283	0.0149812	0.0893811	MMP24	J&J-Vac1-D1
50.5903	1.03563	0.297	3.48698	0.000488501	0.0066026	SRC	J&J-Vac1-D1
25.8135	1.24568	0.507664	2.45374	0.0141378	0.0861422	PPP1R16B	J&J-Vac1-D1
84.3814	1.36279	0.357285	3.81428	0.00013658	0.00231109	MAFB	J&J-Vac1-D1
38.8176	-1.97874	0.283046	-6.99086	2.732e-12	9.96998e-10	ZHX3	J&J-Vac1-D1
147.377	-0.690964	0.162779	-4.2448	2.1879e-05	0.000497986	CHD6	J&J-Vac1-D1
11.3616	1.8439	0.612887	3.00856	0.00262491	0.0252305	CD40	J&J-Vac1-D1
32.798	2.06465	0.354784	5.81947	5.9036e-09	5.77077e-07	ELMO2	J&J-Vac1-D1
60.5989	-0.781506	0.186969	-4.17987	2.91671e-05	0.000636098	CSE1L	J&J-Vac1-D1
145.423	1.35495	0.221929	6.10533	1.02587e-09	1.33705e-07	ZNFX1	J&J-Vac1-D1
166.943	0.903864	0.222845	4.05601	4.99177e-05	0.000995444	B4GALT5	J&J-Vac1-D1
191.46	0.696841	0.275045	2.53355	0.0112912	0.0736251	CEBPB	J&J-Vac1-D1
43.2658	0.886183	0.400061	2.21512	0.0267519	0.132987	SMIM25	J&J-Vac1-D1
156.112	0.810071	0.229052	3.53663	0.000405266	0.0057029	PTPN1	J&J-Vac1-D1
138.088	-0.602783	0.125153	-4.81638	1.46186e-06	5.09548e-05	ADNP	J&J-Vac1-D1
22.9714	-0.612491	0.262982	-2.32903	0.0198577	0.107838	ZFP64	J&J-Vac1-D1
23.0196	-0.677412	0.298576	-2.26881	0.0232801	0.121021	FAM210B	J&J-Vac1-D1
18.281	-2.99893	0.461649	-6.49612	8.2419e-11	1.73524e-08	CASS4	J&J-Vac1-D1
14.0704	3.4661	0.463135	7.484	7.20952e-14	6.07153e-11	ZBP1	J&J-Vac1-D1
45.9646	-0.558384	0.224469	-2.48758	0.0128617	0.080474	NPEPL1	J&J-Vac1-D1
16.7496	-0.795317	0.263206	-3.02165	0.00251399	0.0243784	NELFCD	J&J-Vac1-D1
340.563	0.628993	0.316549	1.98703	0.046919	0.194283	CTSZ	J&J-Vac1-D1
15.7296	-1.53365	0.401012	-3.82446	0.00013106	0.00223149	SYCP2	J&J-Vac1-D1
96.6042	-1.89855	0.285943	-6.6396	3.14532e-11	7.65222e-09	MIR646HG	J&J-Vac1-D1
107.918	0.683348	0.244826	2.79116	0.00525201	0.042093	PSMA7	J&J-Vac1-D1
69.0438	0.878268	0.23704	3.70514	0.000211271	0.00334881	OGFR	J&J-Vac1-D1
28.6776	2.37146	0.29838	7.9478	1.89852e-15	2.96929e-12	HELZ2	J&J-Vac1-D1
10.4264	-1.05131	0.36974	-2.84337	0.00446389	0.0377315	MHENCR	J&J-Vac1-D1
45.4754	0.747111	0.322716	2.31508	0.0206088	0.110763	RGS19	J&J-Vac1-D1
32.091	-0.84004	0.282754	-2.97092	0.00296912	0.0278066	PCMTD2	J&J-Vac1-D1
329.596	1.06003	0.227461	4.66028	3.15772e-06	9.71088e-05	NRIP1	J&J-Vac1-D1
681.483	0.997046	0.197394	5.05105	4.39382e-07	1.91647e-05	USP25	J&J-Vac1-D1
24.7434	0.665658	0.284722	2.33792	0.0193913	0.106254	C21orf91	J&J-Vac1-D1
41.9511	2.5832	0.412824	6.25739	3.91478e-10	6.21146e-08	MAP3K7CL	J&J-Vac1-D1
919.22	0.650724	0.166528	3.90759	9.32208e-05	0.00167859	BACH1	J&J-Vac1-D1
294.28	-0.903493	0.270011	-3.34613	0.000819467	0.00996836	TIAM1	J&J-Vac1-D1
29.9635	-2.30186	0.537153	-4.2853	1.82489e-05	0.000423281	AP000282.1	J&J-Vac1-D1
252.94	0.522175	0.206792	2.52513	0.0115657	0.0749239	IFNAR2	J&J-Vac1-D1
144.749	0.527648	0.169139	3.1196	0.00181096	0.0188285	IL10RB	J&J-Vac1-D1
302.719	0.761485	0.269781	2.82261	0.00476347	0.0393051	IFNGR2	J&J-Vac1-D1
41.0083	0.707462	0.190596	3.71185	0.000205751	0.00327884	TMEM50B	J&J-Vac1-D1
36.0368	0.952875	0.208063	4.57974	4.65545e-06	0.000133424	GART	J&J-Vac1-D1
24.3954	-1.0629	0.345591	-3.07559	0.00210085	0.0211064	MRPS6	J&J-Vac1-D1
21.1395	-1.38484	0.345487	-4.00837	6.11387e-05	0.00117019	SLC5A3	J&J-Vac1-D1
18.5466	1.41718	0.366076	3.87127	0.000108272	0.00188451	CBR1	J&J-Vac1-D1
115.118	0.510624	0.187156	2.72833	0.00636551	0.048734	MORC3	J&J-Vac1-D1
157.487	-0.781624	0.170017	-4.59734	4.27919e-06	0.000124597	TTC3	J&J-Vac1-D1
282.463	1.95049	0.279434	6.98012	2.94927e-12	1.00902e-09	MX2	J&J-Vac1-D1
137.846	2.78052	0.571287	4.86712	1.13234e-06	4.24549e-05	MX1	J&J-Vac1-D1
33.0027	1.36501	0.267926	5.09474	3.49226e-07	1.59305e-05	SLC37A1	J&J-Vac1-D1
32.3959	0.574635	0.234664	2.44876	0.0143349	0.0868985	AATBC	J&J-Vac1-D1
249.604	0.903519	0.175202	5.15702	2.50906e-07	1.18914e-05	AGPAT3	J&J-Vac1-D1
13.2854	-0.963188	0.459742	-2.09506	0.0361656	0.163417	ICOSLG	J&J-Vac1-D1
22.9811	1.14218	0.358144	3.18917	0.0014268	0.0156363	ADARB1	J&J-Vac1-D1
33.5719	-0.812505	0.21305	-3.81368	0.000136911	0.00231311	SLC19A1	J&J-Vac1-D1
40.9615	-0.577665	0.284888	-2.02769	0.0425918	0.183112	PCNT	J&J-Vac1-D1
86.4528	-0.963526	0.207872	-4.6352	3.566e-06	0.000106668	DIP2A	J&J-Vac1-D1
270.947	0.635119	0.180334	3.5219	0.000428472	0.00591539	ADA2	J&J-Vac1-D1
11.9442	1.05224	0.485563	2.16705	0.0302308	0.144354	SLC25A1	J&J-Vac1-D1
25.9068	0.851308	0.228378	3.72762	0.000193294	0.00310291	HIRA	J&J-Vac1-D1
36.1156	-0.564958	0.243131	-2.32368	0.0201426	0.108955	TXNRD2	J&J-Vac1-D1
54.8616	-0.636078	0.22371	-2.84332	0.00446469	0.0377315	COMT	J&J-Vac1-D1
32.0623	-0.966678	0.26628	-3.63031	0.00028308	0.00422228	KLHL22	J&J-Vac1-D1
96.3554	0.667859	0.17915	3.72793	0.000193058	0.00310291	UBE2L3	J&J-Vac1-D1
16.6307	1.30402	0.40144	3.24835	0.00116078	0.0132239	SDF2L1	J&J-Vac1-D1
31.5328	-0.856017	0.35461	-2.41397	0.0157798	0.0929304	LRP5L	J&J-Vac1-D1
12.4341	1.0337	0.412087	2.50846	0.0121259	0.0771047	ASPHD2	J&J-Vac1-D1
10.1841	3.4358	0.901941	3.80934	0.000139336	0.00234685	KREMEN1	J&J-Vac1-D1
10.2825	-0.904774	0.40717	-2.2221	0.0262762	0.13134	GAS2L1	J&J-Vac1-D1
11.7482	-0.737259	0.300791	-2.45107	0.0142433	0.0865346	RNF215	J&J-Vac1-D1
16.2616	0.644562	0.313206	2.05795	0.0395951	0.174301	PES1	J&J-Vac1-D1
17.7769	2.54118	0.475228	5.34729	8.92819e-08	5.28356e-06	TCN2	J&J-Vac1-D1
46.1041	0.580048	0.224213	2.58704	0.00968053	0.0665719	RNF185	J&J-Vac1-D1
138.182	2.24025	0.381261	5.87591	4.20529e-09	4.34344e-07	LIMK2	J&J-Vac1-D1
21.1393	-0.805711	0.336217	-2.3964	0.016557	0.0959215	PIK3IP1	J&J-Vac1-D1
53.823	1.44653	0.286354	5.05153	4.38283e-07	1.91647e-05	RTCB	J&J-Vac1-D1
60.3886	0.536117	0.225182	2.38082	0.0172742	0.0986793	FBXO7	J&J-Vac1-D1
217.958	2.49529	0.374738	6.65877	2.76135e-11	7.03052e-09	APOL6	J&J-Vac1-D1
120.575	1.9767	0.368569	5.36317	8.17759e-08	5.02968e-06	APOL3	J&J-Vac1-D1
41.7061	2.33039	0.450502	5.17287	2.3052e-07	1.12667e-05	APOL2	J&J-Vac1-D1
35.0655	2.99118	0.474492	6.30396	2.90138e-10	5.04195e-08	APOL1	J&J-Vac1-D1
56.2384	1.00575	0.23344	4.3084	1.6444e-05	0.000388832	CSF2RB	J&J-Vac1-D1
11.0207	-0.90906	0.371743	-2.4454	0.0144691	0.0873735	MPST	J&J-Vac1-D1
113.973	0.782502	0.174208	4.49178	7.06306e-06	0.000190459	CYTH4	J&J-Vac1-D1
92.8844	-0.881172	0.20819	-4.23254	2.31072e-05	0.000519461	EIF3L	J&J-Vac1-D1
13.6994	0.717819	0.335684	2.13838	0.0324861	0.151473	MICALL1	J&J-Vac1-D1
23.899	-1.12	0.320176	-3.49806	0.000468653	0.00635788	TMEM184B	J&J-Vac1-D1
19.6056	0.729261	0.348699	2.09138	0.0364943	0.164623	AL021707.1	J&J-Vac1-D1
183.297	2.78557	0.397917	7.00038	2.5526e-12	9.81805e-10	APOBEC3A	J&J-Vac1-D1
48.3098	1.00879	0.318469	3.16763	0.00153689	0.0165773	APOBEC3C	J&J-Vac1-D1
13.2603	1.51532	0.45698	3.31595	0.000913334	0.0109161	APOBEC3F	J&J-Vac1-D1
17.1198	1.3922	0.413348	3.36811	0.000756848	0.00933104	APOBEC3G	J&J-Vac1-D1
10.3242	-1.30416	0.356715	-3.65602	0.000256162	0.00390594	CBX7	J&J-Vac1-D1
71.169	0.780675	0.224581	3.47613	0.000508697	0.00680002	RBX1	J&J-Vac1-D1
28.5942	0.614114	0.244177	2.51504	0.0119018	0.0761547	RANGAP1	J&J-Vac1-D1
42.9633	-1.13381	0.25026	-4.53054	5.88328e-06	0.000162726	TOB2	J&J-Vac1-D1
32.1018	0.804961	0.267149	3.01315	0.00258551	0.0249174	DESI1	J&J-Vac1-D1
136.732	0.827834	0.24541	3.37327	0.000742804	0.0092202	SREBF2	J&J-Vac1-D1
47.9767	-0.590559	0.213015	-2.77239	0.00556471	0.0438923	GRAMD4	J&J-Vac1-D1
42.1133	-0.511007	0.203312	-2.51341	0.011957	0.0763742	ZBED4	J&J-Vac1-D1
35.7108	1.04293	0.392501	2.65713	0.00788091	0.057291	PIM3	J&J-Vac1-D1
22.2078	0.874297	0.342692	2.55126	0.0107334	0.0713243	LMF2	J&J-Vac1-D1
166.333	2.15287	0.512334	4.20208	2.64474e-05	0.000584941	SCO2	J&J-Vac1-D1
995.513	1.99768	0.396176	5.04241	4.59699e-07	1.98924e-05	TYMP	J&J-Vac1-D1
76.181	0.94746	0.29177	3.24728	0.00116512	0.0132596	ODF3B	J&J-Vac1-D1
25.0264	1.56536	0.460332	3.40051	0.000672596	0.00848339	U62317.4	J&J-Vac1-D1
17.6297	1.12655	0.386974	2.91117	0.00360082	0.0321286	ARSA	J&J-Vac1-D1
148.062	-1.07997	0.304698	-3.54441	0.000393497	0.00555155	CD99	J&J-Vac1-D1
426.586	-0.768741	0.192413	-3.99527	6.46195e-05	0.00122185	TBL1X	J&J-Vac1-D1
15.1026	-1.465	0.363321	-4.03225	5.52461e-05	0.00107814	AC073529.1	J&J-Vac1-D1
18.8388	-1.48069	0.716427	-2.06677	0.0387557	0.171989	ARHGAP6	J&J-Vac1-D1
18.5293	1.04002	0.365079	2.84876	0.00438899	0.0373645	PRPS2	J&J-Vac1-D1
28.3855	2.13294	0.405815	5.25593	1.47277e-07	7.78933e-06	TLR7	J&J-Vac1-D1
61.6848	0.609472	0.243514	2.50283	0.0123206	0.0780888	TLR8	J&J-Vac1-D1
70.6999	0.554104	0.23272	2.38099	0.0172661	0.0986793	ZRSR2	J&J-Vac1-D1
40.7667	-0.924487	0.318449	-2.90309	0.00369498	0.0326417	REPS2	J&J-Vac1-D1
46.5309	-1.70259	0.363138	-4.68855	2.75149e-06	8.60667e-05	NHS	J&J-Vac1-D1
41.1088	2.30905	0.461222	5.00637	5.54664e-07	2.30892e-05	SCML1	J&J-Vac1-D1
34.4624	0.592672	0.264023	2.24477	0.0247827	0.12622	BCLAF3	J&J-Vac1-D1
75.5329	0.597153	0.205123	2.91119	0.0036005	0.0321286	ACOT9	J&J-Vac1-D1
1551.35	0.945209	0.254918	3.70789	0.000208996	0.0033257	SAT1	J&J-Vac1-D1
90.8521	0.525736	0.173517	3.02988	0.0024465	0.0239145	PDK3	J&J-Vac1-D1
39.4621	-0.614345	0.262909	-2.33672	0.0194539	0.106544	POLA1	J&J-Vac1-D1
43.1082	0.567467	0.218352	2.59887	0.00935325	0.064933	TAB3	J&J-Vac1-D1
922.065	0.80883	0.206318	3.92031	8.84358e-05	0.00160297	CYBB	J&J-Vac1-D1
82.9157	-0.578728	0.231345	-2.50158	0.012364	0.0781981	RPGR	J&J-Vac1-D1
105.063	0.651068	0.154957	4.20161	2.65021e-05	0.000584969	RP2	J&J-Vac1-D1
47.6191	0.547993	0.224353	2.44255	0.014584	0.0878733	UBA1	J&J-Vac1-D1
126.087	0.509452	0.217834	2.33872	0.0193501	0.106166	WAS	J&J-Vac1-D1
61.3933	0.581978	0.208477	2.79156	0.00524542	0.0420709	GRIPAP1	J&J-Vac1-D1
31.3849	-0.548826	0.272753	-2.01218	0.0442015	0.186522	KANTR	J&J-Vac1-D1
10.1747	1.32501	0.463476	2.85884	0.00425187	0.0363384	MTMR8	J&J-Vac1-D1
44.621	-1.05382	0.291462	-3.61564	0.000299604	0.00441463	OPHN1	J&J-Vac1-D1
26.442	1.20854	0.411082	2.93989	0.00328333	0.0299051	IL2RG	J&J-Vac1-D1
573.01	-0.761955	0.215616	-3.53385	0.000409551	0.00572639	FTX	J&J-Vac1-D1
22.9288	-1.21166	0.358326	-3.38145	0.000721053	0.00901152	Z83843.1	J&J-Vac1-D1
72.7561	0.662557	0.273259	2.42465	0.0153232	0.0908769	COX7B	J&J-Vac1-D1
13.2459	-0.77776	0.328348	-2.3687	0.0178506	0.100945	TCEAL4	J&J-Vac1-D1
20.5459	-0.708113	0.284087	-2.49259	0.0126814	0.0796992	SLC25A53	J&J-Vac1-D1
178.998	0.546088	0.167027	3.26946	0.00107752	0.0124438	TMEM164	J&J-Vac1-D1
72.7604	0.767977	0.297639	2.58023	0.00987352	0.0675173	NDUFA1	J&J-Vac1-D1
95.1815	0.724488	0.177329	4.08556	4.39697e-05	0.000896426	XIAP	J&J-Vac1-D1
12.2699	-0.785027	0.28257	-2.77817	0.00546662	0.0434	BCORL1	J&J-Vac1-D1
78.6942	0.702711	0.224429	3.1311	0.00174153	0.0182802	ELF4	J&J-Vac1-D1
36.9008	0.781417	0.227454	3.43549	0.000591483	0.00766315	RAP2C	J&J-Vac1-D1
93.583	0.61296	0.190164	3.22333	0.00126711	0.0141843	ATP11C	J&J-Vac1-D1
78.9602	0.532698	0.169479	3.14315	0.0016714	0.0176456	FMR1	J&J-Vac1-D1
146.375	-0.83545	0.406152	-2.05699	0.0396874	0.174567	IDS	J&J-Vac1-D1
51.8116	0.703591	0.208986	3.36669	0.000760761	0.00935822	MTMR1	J&J-Vac1-D1
32.9277	0.602399	0.291397	2.06728	0.0387075	0.171845	HCFC1	J&J-Vac1-D1
44.7376	0.711404	0.358251	1.98577	0.0470591	0.194416	G6PD	J&J-Vac1-D1
16.2561	0.983402	0.31007	3.17155	0.0015163	0.0164361	IKBKG	J&J-Vac1-D1
31.3628	-1.04246	0.395106	-2.63843	0.0083292	0.999966	ARMH1	J&J-Vac1-D7
12.1075	0.796052	0.404411	1.96842	0.0490196	0.999966	ALG14	J&J-Vac1-D7
12.6054	-0.906676	0.376422	-2.40867	0.0160108	0.999966	AP4B1	J&J-Vac1-D7
26.2105	0.715342	0.307377	2.32725	0.019952	0.999966	RHOU	J&J-Vac1-D7
11.6874	-0.830692	0.410395	-2.02413	0.0429569	0.999966	TMEM18	J&J-Vac1-D7
25.5102	0.644136	0.26137	2.46447	0.0137218	0.999966	MPV17	J&J-Vac1-D7
25.6555	-0.557233	0.282901	-1.96971	0.0488716	0.999966	SEC22C	J&J-Vac1-D7
54.5895	-0.814767	0.362077	-2.25026	0.0244325	0.999966	NOCT	J&J-Vac1-D7
14.0345	0.869796	0.4307	2.0195	0.0434357	0.999966	HPF1	J&J-Vac1-D7
50.5427	0.577625	0.256422	2.25263	0.0242823	0.999966	AC025171.2	J&J-Vac1-D7
14.487	-1.06973	0.516543	-2.07094	0.038364	0.999966	SLC35A4	J&J-Vac1-D7
26.1314	0.669632	0.311782	2.14775	0.0317333	0.999966	HCG18	J&J-Vac1-D7
20.9618	0.687774	0.305562	2.25085	0.0243949	0.999966	QRSL1	J&J-Vac1-D7
188.794	-0.657327	0.308138	-2.13323	0.0329061	0.999966	EZR	J&J-Vac1-D7
33.1365	-0.823132	0.31568	-2.60749	0.00912087	0.999966	DBF4	J&J-Vac1-D7
18.3714	0.939721	0.403359	2.32974	0.01982	0.999966	TMEM72-AS1	J&J-Vac1-D7
12.7121	0.817844	0.386352	2.11684	0.0342735	0.999966	SFXN4	J&J-Vac1-D7
117.879	-0.54335	0.27322	-1.98869	0.0467352	0.999966	CPT1A	J&J-Vac1-D7
20.3111	1.12545	0.41825	2.69086	0.00712692	0.999966	AMN1	J&J-Vac1-D7
15.038	0.663863	0.335506	1.97869	0.0478505	0.999966	YARS2	J&J-Vac1-D7
27.6155	0.610208	0.256665	2.37745	0.0174328	0.999966	PSMD9	J&J-Vac1-D7
32.813	0.633598	0.245476	2.5811	0.00984872	0.999966	GPALPP1	J&J-Vac1-D7
12.2449	0.928079	0.391771	2.36893	0.0178395	0.999966	TGDS	J&J-Vac1-D7
41.9578	0.548479	0.275487	1.99094	0.0464874	0.999966	CEP128	J&J-Vac1-D7
14.388	0.781805	0.379499	2.0601	0.0393893	0.999966	CDIP1	J&J-Vac1-D7
14.4912	0.857796	0.414624	2.06885	0.0385598	0.999966	AC007216.4	J&J-Vac1-D7
20.2621	0.722635	0.351447	2.05617	0.0397663	0.999966	PRMT7	J&J-Vac1-D7
15.7139	-0.755016	0.328036	-2.30163	0.0213562	0.999966	UTP4	J&J-Vac1-D7
25.5321	-0.581999	0.288939	-2.01426	0.0439824	0.999966	WDR81	J&J-Vac1-D7
16.8695	0.687099	0.298349	2.30301	0.0212784	0.999966	RUNDC1	J&J-Vac1-D7
17.8729	0.762218	0.340725	2.23705	0.025283	0.999966	INTS2	J&J-Vac1-D7
30.3001	0.517954	0.246912	2.09773	0.0359294	0.999966	C19orf25	J&J-Vac1-D7
25.1814	0.765122	0.358548	2.13395	0.0328471	0.999966	ZNF160	J&J-Vac1-D7
34.3256	0.736583	0.289579	2.54364	0.0109705	0.999966	KIF3B	J&J-Vac1-D7
21.8428	0.522285	0.258077	2.02376	0.0429951	0.999966	PIGU	J&J-Vac1-D7
39.162	0.524887	0.255602	2.05353	0.0400208	0.999966	BCR	J&J-Vac1-D7
19.2417	-0.740691	0.314629	-2.35417	0.0185639	0.999966	CDK16	J&J-Vac1-D7
10.2863	0.75529	0.352577	2.1422	0.0321774	0.999517	MED8	Moderna-Vac1-D1
21.0583	0.906356	0.392881	2.30695	0.0210576	0.999517	NEXN	Moderna-Vac1-D1
121.283	0.932694	0.427773	2.18035	0.0292315	0.999517	IFI44	Moderna-Vac1-D1
313	0.698057	0.331156	2.10794	0.0350361	0.999517	GBP2	Moderna-Vac1-D1
30.4938	1.0654	0.399725	2.66534	0.00769103	0.999517	FCGR1B	Moderna-Vac1-D1
17.3994	-0.546232	0.266051	-2.05311	0.040062	0.999517	PDE4DIP	Moderna-Vac1-D1
72.4729	0.785682	0.372093	2.11152	0.0347275	0.999517	FCGR1A	Moderna-Vac1-D1
16.5197	0.548353	0.258293	2.12299	0.0337544	0.999517	SF3B4	Moderna-Vac1-D1
13.5403	-0.682173	0.33298	-2.04869	0.0404921	0.999517	THBS3	Moderna-Vac1-D1
17.3149	0.572528	0.258767	2.21252	0.0269308	0.999517	ZNF672	Moderna-Vac1-D1
41.5001	0.905467	0.399939	2.26401	0.0235735	0.999517	RSAD2	Moderna-Vac1-D1
54.9671	0.562601	0.221184	2.54359	0.010972	0.999517	PNPT1	Moderna-Vac1-D1
105.988	1.02883	0.343616	2.99412	0.00275234	0.999517	VAMP5	Moderna-Vac1-D1
30.1114	-0.544174	0.260878	-2.08593	0.0369846	0.999517	ANKRD36	Moderna-Vac1-D1
12.5618	0.663737	0.305516	2.17251	0.029817	0.999517	TXNDC9	Moderna-Vac1-D1
96.9956	0.624711	0.247138	2.52779	0.0114784	0.999517	IFIH1	Moderna-Vac1-D1
616.007	0.743277	0.29392	2.52884	0.011444	0.999517	STAT1	Moderna-Vac1-D1
134.457	0.729296	0.273609	2.66547	0.00768811	0.999517	PARP9	Moderna-Vac1-D1
21.5522	-0.609288	0.271738	-2.24219	0.0249493	0.999517	FAM200B	Moderna-Vac1-D1
22.3452	0.696145	0.288065	2.41663	0.015665	0.999517	PPM1K	Moderna-Vac1-D1
54.5895	-0.537321	0.255833	-2.10028	0.0357046	0.999517	NOCT	Moderna-Vac1-D1
12.8457	0.756257	0.318812	2.37211	0.0176869	0.999517	TSPAN17	Moderna-Vac1-D1
13.7802	-0.58996	0.286698	-2.05778	0.0396115	0.999517	EHMT2	Moderna-Vac1-D1
15.665	-0.621917	0.304812	-2.04033	0.0413173	0.999517	POLR1C	Moderna-Vac1-D1
51.5887	-0.59502	0.209425	-2.84121	0.00449426	0.999517	EPB41L2	Moderna-Vac1-D1
17.332	-0.743412	0.367896	-2.02071	0.0433097	0.999517	MTHFD1L	Moderna-Vac1-D1
12.027	-0.835661	0.326964	-2.55582	0.0105938	0.999517	ICA1	Moderna-Vac1-D1
44.3981	-0.711123	0.312417	-2.2762	0.0228343	0.999517	ARL4A	Moderna-Vac1-D1
113.843	0.682611	0.345993	1.97291	0.0485062	0.999517	SAMD9L	Moderna-Vac1-D1
52.4803	0.714275	0.296219	2.41131	0.0158954	0.999517	TMEM140	Moderna-Vac1-D1
29.4952	-0.578103	0.207016	-2.79255	0.00522944	0.999517	EXTL3	Moderna-Vac1-D1
22.3754	-0.51072	0.244381	-2.08985	0.0366314	0.999517	GBA2	Moderna-Vac1-D1
33.2727	0.627288	0.263802	2.37788	0.0174126	0.999517	STOM	Moderna-Vac1-D1
13.2849	-0.582268	0.268388	-2.1695	0.0300445	0.999517	RABEPK	Moderna-Vac1-D1
34.4866	0.584792	0.198842	2.94099	0.0032717	0.999517	GLE1	Moderna-Vac1-D1
18.9281	0.688624	0.233905	2.94403	0.00323966	0.999517	DDX31	Moderna-Vac1-D1
12.7403	0.760682	0.30559	2.48922	0.0128022	0.999517	GTF3C4	Moderna-Vac1-D1
16.2936	-0.649579	0.318197	-2.04143	0.0412077	0.999517	PROSER2	Moderna-Vac1-D1
17.4333	1.02971	0.512407	2.00955	0.0444792	0.999517	IFIT1	Moderna-Vac1-D1
58.1271	0.707855	0.270633	2.61555	0.00890836	0.999517	IRF7	Moderna-Vac1-D1
26.6909	0.524116	0.245446	2.13536	0.0327315	0.999517	PRRG4	Moderna-Vac1-D1
40.2614	1.0989	0.557895	1.96972	0.04887	0.999517	SERPING1	Moderna-Vac1-D1
12.7789	0.870996	0.415035	2.09861	0.0358514	0.999517	CDC42EP2	Moderna-Vac1-D1
12.1865	0.770005	0.334753	2.30022	0.0214359	0.999517	ZDHHC24	Moderna-Vac1-D1
10.5818	0.626162	0.318346	1.96692	0.0491923	0.999517	LTO1	Moderna-Vac1-D1
11.721	0.701235	0.325271	2.15585	0.0310954	0.999517	MSANTD4	Moderna-Vac1-D1
36.8129	0.505247	0.176302	2.8658	0.00415954	0.999517	NDUFA9	Moderna-Vac1-D1
22.3345	0.542828	0.272888	1.9892	0.0466794	0.999517	APOLD1	Moderna-Vac1-D1
48.1824	0.862008	0.376921	2.28697	0.0221975	0.999517	OAS3	Moderna-Vac1-D1
60.8026	0.673827	0.319629	2.10815	0.0350179	0.999517	OAS2	Moderna-Vac1-D1
368.165	0.82272	0.397201	2.07129	0.0383314	0.999517	EPSTI1	Moderna-Vac1-D1
212.935	0.626836	0.297271	2.10864	0.034976	0.999517	PSME2	Moderna-Vac1-D1
959.874	0.603511	0.29511	2.04504	0.0408512	0.999517	WARS	Moderna-Vac1-D1
17.411	-0.667675	0.335672	-1.98907	0.0466933	0.999517	FAM174B	Moderna-Vac1-D1
14.388	-0.547664	0.276562	-1.98026	0.0476741	0.999517	CDIP1	Moderna-Vac1-D1
112.306	0.750908	0.37481	2.00343	0.0451307	0.999517	MT2A	Moderna-Vac1-D1
17.1667	-0.551748	0.256621	-2.15005	0.031551	0.999517	CPNE2	Moderna-Vac1-D1
14.0584	-0.770205	0.314579	-2.44837	0.0143506	0.999517	CMTM1	Moderna-Vac1-D1
10.2051	0.798831	0.32183	2.48215	0.0130591	0.999517	CMTR2	Moderna-Vac1-D1
22.4815	-0.51159	0.231817	-2.20687	0.027323	0.999517	GAN	Moderna-Vac1-D1
295.896	0.538618	0.268889	2.00313	0.0451639	0.999517	XAF1	Moderna-Vac1-D1
27.9678	-0.518194	0.232316	-2.23056	0.0257106	0.999517	TP53	Moderna-Vac1-D1
10.1916	-0.761634	0.341567	-2.22982	0.0257591	0.999517	CNTROB	Moderna-Vac1-D1
15.5885	-0.682181	0.300218	-2.27229	0.0230692	0.999517	POLDIP2	Moderna-Vac1-D1
47.4584	0.628192	0.275154	2.28306	0.0224269	0.999517	IFI35	Moderna-Vac1-D1
15.035	-0.782004	0.284087	-2.7527	0.00591067	0.999517	STXBP4	Moderna-Vac1-D1
28.0839	-0.50463	0.256603	-1.96658	0.0492322	0.999517	AC007780.1	Moderna-Vac1-D1
10.1004	-0.640896	0.311545	-2.05715	0.0396715	0.999517	ENDOV	Moderna-Vac1-D1
18.7654	0.538946	0.255503	2.10935	0.034914	0.999517	HAUS1	Moderna-Vac1-D1
23.9138	-0.537717	0.25049	-2.14666	0.0318204	0.999517	KDSR	Moderna-Vac1-D1
13.0062	-0.681004	0.317014	-2.14819	0.0316989	0.999517	SAMD1	Moderna-Vac1-D1
16.1109	0.714639	0.278856	2.56275	0.0103846	0.999517	EML2	Moderna-Vac1-D1
13.2162	-0.595253	0.299557	-1.98711	0.0469103	0.999517	RUVBL2	Moderna-Vac1-D1
13.7912	-0.77649	0.290164	-2.67604	0.00744986	0.999517	GGT7	Moderna-Vac1-D1
11.3616	1.06838	0.526442	2.02944	0.0424136	0.999517	CD40	Moderna-Vac1-D1
16.7496	0.506757	0.25075	2.02097	0.0432833	0.999517	NELFCD	Moderna-Vac1-D1
13.8081	-0.67089	0.328994	-2.03922	0.0414285	0.999517	ZBTB46	Moderna-Vac1-D1
36.0368	0.518038	0.199364	2.59846	0.00936435	0.999517	GART	Moderna-Vac1-D1
217.958	0.643142	0.268778	2.39283	0.0167189	0.999517	APOL6	Moderna-Vac1-D1
35.0655	0.732639	0.353951	2.06989	0.0384627	0.999517	APOL1	Moderna-Vac1-D1
183.297	0.580751	0.28664	2.02607	0.0427579	0.999517	APOBEC3A	Moderna-Vac1-D1
29.8381	-0.629224	0.225947	-2.78483	0.00535564	0.999517	TAZ	Moderna-Vac1-D1
22.3964	0.944388	0.377163	2.50392	0.0122825	0.0699993	AL627309.5	Moderna-Vac2-D1
[truncated: 3,136 more rows]

## Sheet: CD16+ Monocytes
baseMean	log2FoldChange	lfcSE	stat	pvalue	padj	Symbol	subtype
19.0735	1.44884	0.349045	4.15088	3.312e-05	0.00125678	HES4	J&J-Vac1-D1
36.5744	4.14422	0.482815	8.58345	9.2067e-18	3.58094e-14	ISG15	J&J-Vac1-D1
13.0635	0.601118	0.297677	2.01937	0.0434492	0.306986	MRPL20	J&J-Vac1-D1
24.2221	0.534987	0.228548	2.34081	0.0192422	0.185221	NADK	J&J-Vac1-D1
27.4022	-1.01975	0.334469	-3.04887	0.00229703	0.0420438	KCNAB2	J&J-Vac1-D1
16.5088	-0.703708	0.291283	-2.41589	0.0156969	0.163026	UBE4B	J&J-Vac1-D1
29.684	-0.604486	0.255724	-2.36383	0.0180873	0.179159	VPS13D	J&J-Vac1-D1
39.0362	0.831768	0.27799	2.99208	0.00277079	0.0476858	EFHD2	J&J-Vac1-D1
17.3656	0.543719	0.253383	2.14584	0.0318859	0.255448	SZRD1	J&J-Vac1-D1
27.229	2.19548	0.730557	3.00522	0.0026539	0.0462942	C1QA	J&J-Vac1-D1
14.0242	3.32894	1.04679	3.18015	0.00147201	0.0299551	C1QB	J&J-Vac1-D1
45.6527	0.614691	0.233161	2.63633	0.00838071	0.106352	HMGN2	J&J-Vac1-D1
19.8041	3.14073	0.420166	7.47497	7.72242e-14	4.00485e-11	IFI6	J&J-Vac1-D1
26.0723	0.856875	0.247578	3.46104	0.000538102	0.0133309	STX12	J&J-Vac1-D1
17.9822	-0.667637	0.292602	-2.28172	0.0225057	0.204285	ZMYM6	J&J-Vac1-D1
66.7042	-1.21468	0.564741	-2.15086	0.0314872	0.253812	PABPC4	J&J-Vac1-D1
25.9858	-0.678515	0.31795	-2.13403	0.03284	0.260184	PPT1	J&J-Vac1-D1
18.9316	1.08552	0.305654	3.55148	0.000383072	0.0102756	PRDX1	J&J-Vac1-D1
11.5689	1.33153	0.29515	4.51136	6.44146e-06	0.000315146	NASP	J&J-Vac1-D1
26.7705	-1.79561	0.269915	-6.6525	2.88161e-11	6.40458e-09	SPATA6	J&J-Vac1-D1
14.8273	-1.39699	0.352367	-3.96458	7.3525e-05	0.00247598	NFIA	J&J-Vac1-D1
59.3615	2.11418	0.44429	4.75857	1.94968e-06	0.000115775	PDE4B	J&J-Vac1-D1
18.7476	-1.54901	0.369973	-4.18683	2.82883e-05	0.00112273	ST6GALNAC3	J&J-Vac1-D1
18.5004	3.67594	0.824645	4.45761	8.28781e-06	0.00037924	IFI44L	J&J-Vac1-D1
12.7819	3.3116	0.523763	6.32272	2.57002e-10	4.64934e-08	IFI44	J&J-Vac1-D1
13.3522	-1.6709	0.418334	-3.99418	6.49198e-05	0.00220529	PRKACB	J&J-Vac1-D1
35.9873	0.649723	0.266385	2.43904	0.0147263	0.156073	GNG5	J&J-Vac1-D1
14.8034	-0.983168	0.329658	-2.98238	0.00286013	0.0487844	HS2ST1	J&J-Vac1-D1
40.4676	0.82725	0.285975	2.89273	0.00381905	0.0602604	LMO4	J&J-Vac1-D1
66.4705	3.80027	0.551416	6.89183	5.50776e-12	1.64788e-09	GBP1	J&J-Vac1-D1
79.4457	2.60716	0.467236	5.57997	2.40563e-08	2.43031e-06	GBP2	J&J-Vac1-D1
49.155	3.17639	0.398864	7.96358	1.67126e-15	2.37625e-12	GBP4	J&J-Vac1-D1
55.1124	4.84185	0.642831	7.53207	4.99429e-14	2.9885e-11	GBP5	J&J-Vac1-D1
11.7765	-1.56086	0.492441	-3.16965	0.00152624	0.0303648	LRRC8B	J&J-Vac1-D1
107.794	-0.588613	0.186943	-3.14862	0.00164044	0.0322248	EVI5	J&J-Vac1-D1
10.326	-0.935277	0.350862	-2.66565	0.00768389	0.100122	ABCD3	J&J-Vac1-D1
13.0087	1.26201	0.339355	3.71886	0.000200126	0.00610503	PSMA5	J&J-Vac1-D1
10.6128	-1.17593	0.335915	-3.50068	0.000464074	0.0120987	AMPD2	J&J-Vac1-D1
65.6569	0.608367	0.144198	4.21897	2.45426e-05	0.000984106	CD53	J&J-Vac1-D1
39.2332	0.852654	0.280577	3.03893	0.00237421	0.0430513	C1orf162	J&J-Vac1-D1
51.832	-0.744497	0.347928	-2.1398	0.0323706	0.258003	RHOC	J&J-Vac1-D1
21.8515	-0.561655	0.284656	-1.9731	0.0484838	0.325695	MAN1A2	J&J-Vac1-D1
15.1835	0.632484	0.26201	2.41397	0.0157798	0.16345	SRGAP2C	J&J-Vac1-D1
10.9263	5.19573	0.911937	5.69747	1.21598e-08	1.3513e-06	FCGR1A	J&J-Vac1-D1
40.1886	0.806357	0.257934	3.12621	0.00177073	0.03418	PLEKHO1	J&J-Vac1-D1
17.4784	-0.620113	0.313707	-1.97673	0.0480727	0.324898	RPRD2	J&J-Vac1-D1
146.101	1.22586	0.271471	4.51561	6.31344e-06	0.000310837	S100A11	J&J-Vac1-D1
334.806	0.931636	0.271318	3.43374	0.000595313	0.0144266	S100A6	J&J-Vac1-D1
29.8612	1.07388	0.204482	5.25173	1.50676e-07	1.24693e-05	ADAR	J&J-Vac1-D1
11.8582	-0.815275	0.392544	-2.0769	0.0378106	0.281976	MEF2D	J&J-Vac1-D1
66.3848	0.794904	0.263921	3.0119	0.00259617	0.0456913	MNDA	J&J-Vac1-D1
53.6682	1.68671	0.245025	6.88383	5.82651e-12	1.67868e-09	IFI16	J&J-Vac1-D1
20.6973	3.02037	0.610714	4.94564	7.58929e-07	5.22452e-05	SLAMF7	J&J-Vac1-D1
214.512	0.679365	0.329331	2.06286	0.0391259	0.287947	FCER1G	J&J-Vac1-D1
11.7885	0.711518	0.3395	2.09578	0.0361014	0.274725	MGST3	J&J-Vac1-D1
36.7331	0.819253	0.243038	3.37088	0.000749284	0.0175098	SFT2D2	J&J-Vac1-D1
11.6392	1.1927	0.322395	3.69949	0.000216032	0.00643035	MR1	J&J-Vac1-D1
22.2628	1.31542	0.277759	4.73584	2.1815e-06	0.000127593	GLUL	J&J-Vac1-D1
32.8527	1.37896	0.315645	4.3687	1.24991e-05	0.000544897	DENND1B	J&J-Vac1-D1
10.7411	-1.96997	0.450923	-4.36875	1.24958e-05	0.000544897	ATP2B4	J&J-Vac1-D1
10.1957	-0.825071	0.370836	-2.2249	0.0260882	0.224492	DSTYK	J&J-Vac1-D1
51.1169	0.92935	0.213217	4.3587	1.30836e-05	0.000562306	SRGAP2	J&J-Vac1-D1
15.168	-1.05235	0.395086	-2.66359	0.00773117	0.100402	CR1	J&J-Vac1-D1
41.1405	-0.803883	0.229269	-3.50628	0.000454412	0.0119019	PPP2R5A	J&J-Vac1-D1
15.5131	1.30071	0.37356	3.48194	0.000497803	0.0126964	CNIH4	J&J-Vac1-D1
12.9354	-0.697396	0.326932	-2.13316	0.0329118	0.260184	LBR	J&J-Vac1-D1
15.2099	-1.10853	0.381626	-2.90474	0.00367557	0.0585964	ITPKB	J&J-Vac1-D1
18.199	0.880774	0.346463	2.54219	0.011016	0.12752	GUK1	J&J-Vac1-D1
11.1069	-1.26257	0.391269	-3.22685	0.0012516	0.0263853	TTC13	J&J-Vac1-D1
45.4958	0.645064	0.24468	2.63635	0.00838021	0.106352	DISC1	J&J-Vac1-D1
361.707	-0.52881	0.171979	-3.07485	0.00210608	0.0393828	LYST	J&J-Vac1-D1
32.0162	-0.62184	0.217012	-2.86546	0.00416404	0.0643782	CEP170	J&J-Vac1-D1
44.8158	-1.10554	0.253913	-4.35401	1.33673e-05	0.00057134	SMYD3	J&J-Vac1-D1
41.3217	0.584994	0.18071	3.2372	0.00120708	0.0257964	ADAM17	J&J-Vac1-D1
13.4831	-0.663652	0.335542	-1.97785	0.0479456	0.324321	FOSL2	J&J-Vac1-D1
63.7978	-0.641221	0.231918	-2.76486	0.00569465	0.0803968	PPP1CB	J&J-Vac1-D1
44.4466	-0.676011	0.25181	-2.68461	0.00726143	0.0955781	CLIP4	J&J-Vac1-D1
21.019	1.94425	0.326958	5.94647	2.73982e-09	3.8059e-07	EIF2AK2	J&J-Vac1-D1
17.7062	0.84973	0.415314	2.046	0.0407567	0.294653	SLC8A1-AS1	J&J-Vac1-D1
464.779	0.505409	0.210278	2.40353	0.0162378	0.166728	SLC8A1	J&J-Vac1-D1
35.7316	-0.661825	0.227061	-2.91475	0.00355978	0.0574514	CAMKMT	J&J-Vac1-D1
16.7716	-1.12194	0.348989	-3.21482	0.00130524	0.0273679	TTC7A	J&J-Vac1-D1
41.615	0.640244	0.233206	2.74541	0.00604359	0.083062	FOXN2	J&J-Vac1-D1
52.9186	-0.8007	0.215427	-3.7168	0.000201765	0.00610711	CCDC88A	J&J-Vac1-D1
40.5403	1.16487	0.203257	5.731	9.98387e-09	1.21351e-06	VRK2	J&J-Vac1-D1
30.7928	0.629014	0.237348	2.65018	0.00804491	0.103482	XPO1	J&J-Vac1-D1
30.1015	-0.608352	0.287739	-2.11425	0.034494	0.266492	WDPCP	J&J-Vac1-D1
67.8549	0.806225	0.267438	3.01462	0.002573	0.0454894	PLEK	J&J-Vac1-D1
73.2065	0.594355	0.227559	2.61188	0.0090047	0.112076	ARHGAP25	J&J-Vac1-D1
16.7193	0.658148	0.31777	2.07115	0.0383451	0.284558	SNRPG	J&J-Vac1-D1
22.2884	1.2461	0.311202	4.00415	6.22397e-05	0.0021388	NAGK	J&J-Vac1-D1
57.4273	0.671092	0.184554	3.63629	0.000276595	0.00808886	MOB1A	J&J-Vac1-D1
15.1232	1.55293	0.335551	4.628	3.69216e-06	0.000199454	MTHFD2	J&J-Vac1-D1
503.921	1.28222	0.264485	4.84796	1.24735e-06	7.70087e-05	TMSB10	J&J-Vac1-D1
19.3428	1.05248	0.322428	3.26422	0.00109766	0.0239852	VAMP8	J&J-Vac1-D1
38.138	3.1763	0.405933	7.82468	5.08936e-15	4.94876e-12	VAMP5	J&J-Vac1-D1
18.5264	-0.752128	0.273714	-2.74786	0.0059986	0.0825896	RMND5A	J&J-Vac1-D1
13.42	1.11457	0.440354	2.53108	0.0113713	0.130558	CYTOR	J&J-Vac1-D1
34.1724	0.857981	0.310055	2.76719	0.00565415	0.0801159	COX5B	J&J-Vac1-D1
72.2767	1.21352	0.227969	5.32318	1.01969e-07	8.91253e-06	TMEM131	J&J-Vac1-D1
10.6026	-1.61389	0.520752	-3.09916	0.00194073	0.0370023	AFF3	J&J-Vac1-D1
109.851	-0.961487	0.1798	-5.34753	8.91615e-08	7.97227e-06	TBC1D8	J&J-Vac1-D1
57.0188	-0.571485	0.207239	-2.75762	0.00582244	0.0810246	MAP4K4	J&J-Vac1-D1
11.627	-1.3476	0.573263	-2.35075	0.0187359	0.182183	MERTK	J&J-Vac1-D1
14.1033	-1.00104	0.344029	-2.90976	0.00361704	0.0580144	PTPN4	J&J-Vac1-D1
23.7798	0.755014	0.228707	3.30124	0.000962599	0.0216418	RALB	J&J-Vac1-D1
22.2212	-0.687119	0.248137	-2.76911	0.00562098	0.0801159	R3HDM1	J&J-Vac1-D1
193.781	-0.788737	0.18324	-4.3044	1.67438e-05	0.000700269	ARHGAP15	J&J-Vac1-D1
19.1322	1.75806	0.2834	6.20346	5.52336e-10	8.95484e-08	NMI	J&J-Vac1-D1
19.8453	0.549765	0.249955	2.19946	0.0278455	0.233668	RIF1	J&J-Vac1-D1
18.4386	0.787175	0.275771	2.85445	0.00431118	0.0649935	STAM2	J&J-Vac1-D1
103.045	1.95664	0.330048	5.92834	3.06014e-09	4.08049e-07	FMNL2	J&J-Vac1-D1
16.9251	1.41749	0.44503	3.18516	0.00144675	0.0296946	GPD2	J&J-Vac1-D1
30.9104	-1.25735	0.310171	-4.05374	5.04046e-05	0.00183223	CD302	J&J-Vac1-D1
15.0484	2.73622	0.381793	7.16677	7.67871e-13	3.20218e-10	IFIH1	J&J-Vac1-D1
12.1699	-0.642829	0.32281	-1.99135	0.0464422	0.317464	TTC21B	J&J-Vac1-D1
32.3554	-0.862083	0.28958	-2.97702	0.00291069	0.0491455	STK39	J&J-Vac1-D1
17.7012	1.48033	0.317965	4.65564	3.22978e-06	0.000176933	SSB	J&J-Vac1-D1
36.4321	-0.548716	0.216856	-2.53032	0.0113959	0.130558	UBR3	J&J-Vac1-D1
65.0544	-0.510305	0.216088	-2.36156	0.0181982	0.179195	SP3	J&J-Vac1-D1
22.011	-0.524256	0.254692	-2.05839	0.0395525	0.289444	OLA1	J&J-Vac1-D1
29.7376	0.995008	0.227965	4.36474	1.27275e-05	0.000550039	CIR1	J&J-Vac1-D1
10.2512	-0.917464	0.369443	-2.48337	0.0130146	0.143198	DNAJC10	J&J-Vac1-D1
40.6252	1.04272	0.264763	3.9383	8.206e-05	0.0026709	GLS	J&J-Vac1-D1
65.4632	2.23841	0.435862	5.13558	2.8127e-07	2.12427e-05	STAT1	J&J-Vac1-D1
59.7302	0.575489	0.217162	2.65004	0.00804814	0.103482	CFLAR	J&J-Vac1-D1
13.0738	1.15354	0.360189	3.20259	0.00136196	0.0282469	CASP10	J&J-Vac1-D1
23.961	0.682951	0.270812	2.52186	0.0116736	0.133542	BMPR2	J&J-Vac1-D1
37.1854	-0.744385	0.286256	-2.60041	0.0093112	0.114543	KLF7	J&J-Vac1-D1
10.618	-0.880368	0.431913	-2.0383	0.0415201	0.297957	AC009226.1	J&J-Vac1-D1
13.1897	-0.60709	0.301806	-2.01152	0.0442702	0.31053	PLEKHM3	J&J-Vac1-D1
20.3846	1.18937	0.342374	3.47388	0.00051299	0.0129144	GPBAR1	J&J-Vac1-D1
34.1801	1.3022	0.254941	5.10786	3.25834e-07	2.41397e-05	WDFY1	J&J-Vac1-D1
38.9964	-1.85511	0.432879	-4.28553	1.82305e-05	0.000746393	PID1	J&J-Vac1-D1
69.5114	1.25047	0.213714	5.85114	4.88204e-09	6.32956e-07	SP110	J&J-Vac1-D1
67.62	1.09746	0.192999	5.68634	1.29792e-08	1.42205e-06	SP100	J&J-Vac1-D1
49.4786	-0.63592	0.202692	-3.13736	0.00170474	0.0334035	CAB39	J&J-Vac1-D1
14.3147	0.904292	0.282425	3.20188	0.00136532	0.0282469	UBE2F	J&J-Vac1-D1
24.3607	-0.924732	0.397161	-2.32836	0.0198932	0.18918	AC104809.2	J&J-Vac1-D1
63.6603	-1.57257	0.325287	-4.8344	1.33549e-06	8.18014e-05	SNED1	J&J-Vac1-D1
24.1758	0.777689	0.343454	2.26432	0.0235546	0.21061	FARP2	J&J-Vac1-D1
15.679	-1.11709	0.392627	-2.84516	0.00443885	0.0666599	ITPR1	J&J-Vac1-D1
20.7556	-0.727034	0.315626	-2.30346	0.0212528	0.196116	NR1D2	J&J-Vac1-D1
20.4854	1.0963	0.316753	3.46105	0.00053807	0.0133309	TRANK1	J&J-Vac1-D1
26.8625	1.1514	0.28374	4.05794	4.95081e-05	0.00180809	MYD88	J&J-Vac1-D1
34.2589	0.887903	0.345614	2.56906	0.0101976	0.121667	CX3CR1	J&J-Vac1-D1
47.4859	-0.515713	0.202079	-2.55204	0.0107094	0.125275	TRAK1	J&J-Vac1-D1
37.1212	-0.52212	0.208905	-2.49931	0.0124435	0.139077	SNRK	J&J-Vac1-D1
13.4122	0.949596	0.341145	2.78356	0.00537666	0.0777417	SHISA5	J&J-Vac1-D1
12.9873	1.02542	0.366455	2.79821	0.00513867	0.0755647	STIMATE	J&J-Vac1-D1
64.5189	-0.786064	0.259866	-3.02488	0.00248732	0.0446857	TKT	J&J-Vac1-D1
42.5902	1.0457	0.255905	4.08629	4.3833e-05	0.0016237	ARHGEF3	J&J-Vac1-D1
20.506	0.628266	0.262741	2.3912	0.0167934	0.170496	ATXN7	J&J-Vac1-D1
259.311	-0.768265	0.142446	-5.39337	6.91468e-08	6.32815e-06	FOXP1	J&J-Vac1-D1
12.3709	1.13511	0.362738	3.12927	0.0017524	0.0339645	EIF4E3	J&J-Vac1-D1
11.6968	0.833271	0.348529	2.39082	0.0168107	0.170496	C3orf38	J&J-Vac1-D1
23.8196	-0.601457	0.260367	-2.31003	0.0208864	0.193423	CBLB	J&J-Vac1-D1
39.2197	0.856751	0.199412	4.29639	1.736e-05	0.000720837	ATG3	J&J-Vac1-D1
25.8549	2.71036	0.425126	6.37543	1.82449e-10	3.54818e-08	PARP9	J&J-Vac1-D1
14.9639	1.88648	0.310755	6.07062	1.27421e-09	1.94354e-07	DTX3L	J&J-Vac1-D1
75.9791	2.52315	0.352187	7.16425	7.82125e-13	3.20218e-10	PARP14	J&J-Vac1-D1
31.4037	-0.91063	0.271617	-3.35263	0.000800479	0.0185325	SLC49A4	J&J-Vac1-D1
28.9994	0.893971	0.250032	3.57543	0.000349654	0.00961116	HEG1	J&J-Vac1-D1
31.9822	-0.698274	0.220203	-3.17105	0.00151889	0.0303648	OSBPL11	J&J-Vac1-D1
12.2592	-1.2107	0.44669	-2.71038	0.00672058	0.0899817	MGLL	J&J-Vac1-D1
21.8102	0.630203	0.258129	2.44143	0.0146293	0.155972	H1FX	J&J-Vac1-D1
39.8642	-0.575047	0.24123	-2.38381	0.0171345	0.172879	TMCC1	J&J-Vac1-D1
34.9615	-0.682771	0.298325	-2.28868	0.0220977	0.201758	PIK3CB	J&J-Vac1-D1
13.7114	-1.27742	0.436409	-2.92713	0.00342106	0.0556746	TFDP2	J&J-Vac1-D1
79.277	1.6931	0.271506	6.23596	4.49005e-10	7.9382e-08	XRN1	J&J-Vac1-D1
12.6542	-1.07029	0.414263	-2.5836	0.0097776	0.118587	CHST2	J&J-Vac1-D1
20.8297	2.44841	0.385835	6.34575	2.21345e-10	4.19963e-08	PLSCR1	J&J-Vac1-D1
21.1017	0.867581	0.250821	3.45897	0.000542254	0.0133487	P2RY13	J&J-Vac1-D1
15.7583	0.898878	0.298089	3.01546	0.00256587	0.0454668	SSR3	J&J-Vac1-D1
121.403	-0.502714	0.241296	-2.08339	0.0372158	0.279712	PPM1L	J&J-Vac1-D1
102.33	2.99291	0.443312	6.75124	1.46582e-11	3.45534e-09	TNFSF10	J&J-Vac1-D1
55.6685	-0.689513	0.231565	-2.97762	0.00290493	0.0491455	TBL1XR1	J&J-Vac1-D1
34.2657	0.703797	0.237051	2.96897	0.002988	0.0499863	GNB4	J&J-Vac1-D1
29.6981	-0.774292	0.225172	-3.43867	0.000584588	0.014211	KLHL24	J&J-Vac1-D1
24.4174	-1.0334	0.302712	-3.4138	0.00064063	0.0153337	DGKG	J&J-Vac1-D1
20.7046	0.768068	0.330662	2.32282	0.0201889	0.190272	BCL6	J&J-Vac1-D1
25.1134	-0.63185	0.251663	-2.5107	0.0120491	0.136037	KIAA0232	J&J-Vac1-D1
47.2057	3.32294	0.572231	5.80699	6.36072e-09	8.11149e-07	LAP3	J&J-Vac1-D1
16.5614	0.932232	0.288602	3.23016	0.00123721	0.0262241	TLR1	J&J-Vac1-D1
18.7021	0.734893	0.278556	2.63823	0.00833404	0.106226	SMIM14	J&J-Vac1-D1
78.648	0.778783	0.242366	3.21325	0.0013124	0.0274439	RBM47	J&J-Vac1-D1
22.3311	6.58704	1.33735	4.92544	8.4169e-07	5.6444e-05	CXCL10	J&J-Vac1-D1
31.3257	0.804694	0.28883	2.78604	0.00533555	0.077291	SCARB2	J&J-Vac1-D1
59.7804	2.23246	0.427804	5.21841	1.8047e-07	1.43252e-05	PLAC8	J&J-Vac1-D1
31.1589	-1.22858	0.378712	-3.2441	0.00117823	0.0253782	ARHGAP24	J&J-Vac1-D1
21.0704	-1.11092	0.347043	-3.20109	0.00136908	0.0282496	PTPN13	J&J-Vac1-D1
33.7232	0.747991	0.257959	2.89965	0.0037358	0.0593077	AFF1	J&J-Vac1-D1
10.5492	3.58014	0.463886	7.71771	1.18437e-14	9.21318e-12	HERC5	J&J-Vac1-D1
17.0657	-1.41881	0.469946	-3.01909	0.00253536	0.0452352	GPRIN3	J&J-Vac1-D1
23.7654	0.627843	0.300631	2.08842	0.0367601	0.277495	DAPP1	J&J-Vac1-D1
94.5233	-0.541117	0.189453	-2.8562	0.00428741	0.0649876	PPP3CA	J&J-Vac1-D1
63.4143	-0.66381	0.201199	-3.29928	0.000969345	0.0217096	MANBA	J&J-Vac1-D1
12.529	1.54316	0.417199	3.69885	0.000216577	0.00643035	FAM241A	J&J-Vac1-D1
31.5585	1.8418	0.308646	5.96735	2.41142e-09	3.41062e-07	ALPK1	J&J-Vac1-D1
27.3342	0.799618	0.294689	2.71344	0.00665895	0.0896193	LARP7	J&J-Vac1-D1
16.4856	0.797642	0.309688	2.57564	0.0100056	0.119929	C4orf3	J&J-Vac1-D1
13.0861	-1.03479	0.414506	-2.49645	0.0125442	0.139811	NOCT	J&J-Vac1-D1
77.2741	-0.602957	0.188703	-3.19527	0.00139698	0.028749	MAML3	J&J-Vac1-D1
19.2767	-1.99718	0.406447	-4.91374	8.93532e-07	5.94084e-05	TBC1D9	J&J-Vac1-D1
63.393	1.29767	0.353447	3.67147	0.000241161	0.00713305	IL15	J&J-Vac1-D1
13.5768	1.34155	0.498212	2.69272	0.00708713	0.0937598	GUCY1A1	J&J-Vac1-D1
19.395	-1.22582	0.491911	-2.49195	0.0127044	0.140764	PDGFC	J&J-Vac1-D1
38.2611	0.647269	0.235171	2.75234	0.00591719	0.0818588	FNIP2	J&J-Vac1-D1
50.4938	0.727169	0.234982	3.09457	0.00197097	0.0373956	RAPGEF2	J&J-Vac1-D1
17.7522	2.20902	0.294518	7.50046	6.35957e-14	3.53365e-11	DDX60	J&J-Vac1-D1
50.0971	2.18995	0.324955	6.73923	1.59225e-11	3.64298e-09	DDX60L	J&J-Vac1-D1
23.6819	-0.613274	0.221332	-2.77084	0.00559123	0.0800998	GALNT7	J&J-Vac1-D1
29.0392	0.779702	0.301347	2.58739	0.00967053	0.117726	IRF2	J&J-Vac1-D1
31.9666	0.781417	0.327274	2.38766	0.0169562	0.171524	ACSL1	J&J-Vac1-D1
22.6712	0.735843	0.278957	2.63784	0.00834352	0.106226	FRG1	J&J-Vac1-D1
19.0876	0.601411	0.283224	2.12345	0.0337164	0.264129	CCT5	J&J-Vac1-D1
50.1211	-0.759308	0.212455	-3.57397	0.000351611	0.00963091	TRIO	J&J-Vac1-D1
261.861	0.610662	0.186658	3.27156	0.00106955	0.0235029	FYB1	J&J-Vac1-D1
75.1298	-0.63825	0.201321	-3.17031	0.00152279	0.0303648	ARL15	J&J-Vac1-D1
11.738	0.821181	0.365386	2.24744	0.0246122	0.216827	IL6ST	J&J-Vac1-D1
70.5691	-0.76254	0.266321	-2.86323	0.00419342	0.0644676	IQGAP2	J&J-Vac1-D1
39.8443	-1.45354	0.308404	-4.7131	2.43971e-06	0.000141631	S100Z	J&J-Vac1-D1
75.2565	-0.742678	0.242569	-3.06172	0.00220071	0.0405672	SSBP2	J&J-Vac1-D1
44.6076	-0.79384	0.403595	-1.96692	0.0491919	0.328785	VCAN	J&J-Vac1-D1
11.8337	1.20468	0.331658	3.63231	0.000280897	0.00815336	GLRX	J&J-Vac1-D1
90.7014	0.650394	0.179735	3.61863	0.000296163	0.00842705	CAST	J&J-Vac1-D1
60.0448	1.11329	0.220646	5.04559	4.52128e-07	3.2267e-05	ST8SIA4	J&J-Vac1-D1
27.401	0.689424	0.272187	2.5329	0.0113122	0.130367	C5orf56	J&J-Vac1-D1
81.3078	1.9205	0.309588	6.2034	5.52555e-10	8.95484e-08	IRF1	J&J-Vac1-D1
22.2107	-1.21218	0.291323	-4.16095	3.16923e-05	0.00123267	TGFBI	J&J-Vac1-D1
322.629	0.659075	0.296368	2.22384	0.0261593	0.224855	CD74	J&J-Vac1-D1
28.8787	-0.560287	0.262824	-2.13179	0.0330238	0.260804	CCDC69	J&J-Vac1-D1
13.4326	0.866032	0.414519	2.08924	0.0366858	0.27749	ATOX1	J&J-Vac1-D1
29.402	1.07837	0.264187	4.08186	4.46772e-05	0.00164713	LARP1	J&J-Vac1-D1
42.5439	-0.61035	0.256367	-2.38077	0.0172766	0.173413	CYFIP2	J&J-Vac1-D1
14.2166	0.850837	0.318518	2.67124	0.00755723	0.0988028	MAT2B	J&J-Vac1-D1
89.685	1.13328	0.202584	5.5941	2.21765e-08	2.26989e-06	LCP2	J&J-Vac1-D1
24.0522	0.700043	0.253789	2.75837	0.00580909	0.0810246	ATP6V0E1	J&J-Vac1-D1
11.1814	0.837386	0.384124	2.17999	0.0292583	0.240847	RAB24	J&J-Vac1-D1
39.6522	0.837117	0.271158	3.08719	0.00202057	0.0381505	PRELID1	J&J-Vac1-D1
37.8029	-0.619659	0.227441	-2.72448	0.00644024	0.0875851	HNRNPH1	J&J-Vac1-D1
84.0444	-0.518512	0.167255	-3.10013	0.00193436	0.0369714	RNF130	J&J-Vac1-D1
17.5831	0.985614	0.428927	2.29786	0.0215698	0.197868	SERPINB9	J&J-Vac1-D1
118.05	-0.684642	0.171686	-3.98775	6.67018e-05	0.00225597	NEDD9	J&J-Vac1-D1
14.67	-1.25177	0.306029	-4.09035	4.3072e-05	0.00160314	GFOD1	J&J-Vac1-D1
63.7221	-0.69799	0.243981	-2.86084	0.00422526	0.0647109	JARID2	J&J-Vac1-D1
20.388	0.64284	0.323088	1.98968	0.0466265	0.318164	DTNBP1	J&J-Vac1-D1
11.9772	0.81904	0.342202	2.39344	0.0166912	0.169726	MYLIP	J&J-Vac1-D1
54.3727	0.643176	0.186297	3.45242	0.000555579	0.0136336	KDM1B	J&J-Vac1-D1
47.4968	1.15154	0.19905	5.7852	7.24244e-09	9.08693e-07	DEK	J&J-Vac1-D1
32.027	0.804781	0.267798	3.00518	0.00265422	0.0462942	C6orf62	J&J-Vac1-D1
34.9598	0.54862	0.218969	2.50547	0.0122289	0.137469	TRIM38	J&J-Vac1-D1
12.4764	0.881147	0.435769	2.02205	0.0431711	0.305854	BTN3A2	J&J-Vac1-D1
12.2671	1.21606	0.416988	2.91629	0.0035422	0.0572864	BTN3A1	J&J-Vac1-D1
25.3371	1.59789	0.242784	6.58154	4.65616e-11	9.78925e-09	HLA-F	J&J-Vac1-D1
149.247	1.50439	0.415801	3.61805	0.000296826	0.00842705	HLA-A	J&J-Vac1-D1
242.388	0.6168	0.155974	3.95451	7.66927e-05	0.00256048	HLA-E	J&J-Vac1-D1
127.634	1.33404	0.520767	2.56168	0.0104166	0.122933	HLA-C	J&J-Vac1-D1
401.299	1.09403	0.366491	2.98516	0.00283432	0.0484574	HLA-B	J&J-Vac1-D1
37.124	0.99923	0.302085	3.30777	0.000940411	0.0212659	CLIC1	J&J-Vac1-D1
93.3198	0.771886	0.292457	2.63931	0.00830743	0.106226	HLA-DRB1	J&J-Vac1-D1
11.619	1.60849	0.362518	4.437	9.12195e-06	0.000411748	TAP2	J&J-Vac1-D1
21.3321	1.52545	0.30493	5.00262	5.65558e-07	3.96349e-05	PSMB8	J&J-Vac1-D1
40.27	2.19997	0.320617	6.86166	6.80663e-12	1.89103e-09	PSMB9	J&J-Vac1-D1
12.9082	2.70572	0.479045	5.64815	1.62181e-08	1.70487e-06	TAP1	J&J-Vac1-D1
133.555	0.887051	0.317984	2.78961	0.00527709	0.0768736	HLA-DPA1	J&J-Vac1-D1
58.6186	0.649324	0.325332	1.99588	0.0459473	0.316304	HLA-DPB1	J&J-Vac1-D1
36.826	0.720064	0.298647	2.41109	0.0159049	0.164467	TAPBP	J&J-Vac1-D1
15.9647	-0.916513	0.299228	-3.06292	0.00219188	0.0405002	NUDT3	J&J-Vac1-D1
38.7574	-0.508875	0.226669	-2.24502	0.024767	0.217452	ANKS1A	J&J-Vac1-D1
38.797	-0.718804	0.251774	-2.85496	0.00430429	0.0649935	MAPK14	J&J-Vac1-D1
12.0717	-0.82814	0.309867	-2.67257	0.00752729	0.0985771	KCTD20	J&J-Vac1-D1
10.1638	1.46691	0.50501	2.90471	0.00367593	0.0585964	CDKN1A	J&J-Vac1-D1
34.5299	0.946095	0.282192	3.35267	0.000800369	0.0185325	FGD2	J&J-Vac1-D1
10.6869	-1.11564	0.470563	-2.37087	0.0177465	0.177295	TRERF1	J&J-Vac1-D1
13.6685	1.89976	0.412131	4.6096	4.03447e-06	0.00021496	CD2AP	J&J-Vac1-D1
11.3524	1.1179	0.387814	2.88257	0.00394441	0.061987	GCLC	J&J-Vac1-D1
10.2654	1.58404	0.3656	4.33271	1.47288e-05	0.000626093	CGAS	J&J-Vac1-D1
698.719	-0.588065	0.209079	-2.81265	0.00491351	0.0732225	EEF1A1	J&J-Vac1-D1
39.8444	0.614098	0.248216	2.47405	0.0133592	0.145752	TENT5A	J&J-Vac1-D1
34.8725	-0.822395	0.259402	-3.17035	0.00152256	0.0303648	RNGTT	J&J-Vac1-D1
29.1295	-0.553021	0.235712	-2.34617	0.0189674	0.183516	SEC63	J&J-Vac1-D1
23.2871	-0.560503	0.276938	-2.02393	0.0429778	0.304762	SESN1	J&J-Vac1-D1
13.4354	0.75185	0.313026	2.40188	0.016311	0.166728	FIG4	J&J-Vac1-D1
70.2292	0.898942	0.300244	2.99404	0.00275309	0.0474863	MARCKS	J&J-Vac1-D1
55.1306	2.3264	0.430487	5.40412	6.51268e-08	6.10387e-06	CALHM6	J&J-Vac1-D1
15.7345	0.985623	0.348135	2.83115	0.0046381	0.0693843	AKAP7	J&J-Vac1-D1
15.1546	0.86486	0.312395	2.76849	0.00563174	0.0801159	HIVEP2	J&J-Vac1-D1
75.6651	0.65489	0.236605	2.76786	0.0056426	0.0801159	STX11	J&J-Vac1-D1
14.4345	1.42847	0.324835	4.39754	1.09484e-05	0.000486673	DYNLT1	J&J-Vac1-D1
74.1394	0.630744	0.244401	2.58077	0.00985789	0.118891	SOD2	J&J-Vac1-D1
22.6069	0.679312	0.252766	2.68751	0.0071986	0.0949117	IGF2R	J&J-Vac1-D1
15.0762	-0.929352	0.407085	-2.28294	0.0224337	0.204107	PRKN	J&J-Vac1-D1
22.6365	1.01046	0.289178	3.49427	0.000475368	0.0122108	C1GALT1	J&J-Vac1-D1
67.1341	-1.00775	0.512964	-1.96457	0.049464	0.329643	HDAC9	J&J-Vac1-D1
66.3633	1.20868	0.211964	5.70232	1.1819e-08	1.3513e-06	SNX10	J&J-Vac1-D1
14.2076	-1.32446	0.334621	-3.9581	7.55475e-05	0.00253312	HIBADH	J&J-Vac1-D1
49.0575	-0.609716	0.295777	-2.06141	0.0392642	0.288419	CPVL	J&J-Vac1-D1
24.2996	1.66349	0.233822	7.11437	1.12428e-12	4.16467e-10	NT5C3A	J&J-Vac1-D1
68.055	-0.753797	0.276661	-2.72462	0.00643755	0.0875851	ELMO1	J&J-Vac1-D1
26.7457	-0.538616	0.24245	-2.22155	0.0263134	0.225929	VPS41	J&J-Vac1-D1
14.4843	1.03073	0.346489	2.97479	0.00293185	0.049259	PSMA2	J&J-Vac1-D1
17.2858	1.6606	0.291206	5.7025	1.1806e-08	1.3513e-06	BLVRA	J&J-Vac1-D1
19.311	1.96414	0.718056	2.73536	0.00623121	0.0853391	NCF1	J&J-Vac1-D1
10.632	-0.824423	0.327903	-2.51423	0.0119292	0.135076	POR	J&J-Vac1-D1
171.302	0.996382	0.219151	4.54655	5.45332e-06	0.000275882	FGL2	J&J-Vac1-D1
10.617	-1.00429	0.411755	-2.43904	0.0147265	0.156073	SLC25A40	J&J-Vac1-D1
11.1851	0.892259	0.322185	2.7694	0.00561596	0.0801159	SRI	J&J-Vac1-D1
20.0837	1.89725	0.349148	5.43396	5.5118e-08	5.22882e-06	SAMD9	J&J-Vac1-D1
30.1238	2.80042	0.346428	8.0837	6.28333e-16	1.22195e-12	SAMD9L	J&J-Vac1-D1
16.4499	0.842161	0.304305	2.76749	0.00564902	0.0801159	SEM1	J&J-Vac1-D1
58.0281	-0.825949	0.248463	-3.32424	0.000886601	0.0204049	SRPK2	J&J-Vac1-D1
11.8478	-0.713964	0.349473	-2.04298	0.0410549	0.295983	ATXN7L1	J&J-Vac1-D1
20.5598	1.76017	0.712218	2.47138	0.0134591	0.146431	CPED1	J&J-Vac1-D1
33.1383	-0.551643	0.221427	-2.49131	0.0127272	0.140764	CHCHD3	J&J-Vac1-D1
10.2708	1.76619	0.404346	4.36801	1.25384e-05	0.000544897	TMEM140	J&J-Vac1-D1
112.27	0.651877	0.171475	3.80158	0.000143778	0.00449176	MTPN	J&J-Vac1-D1
44.7956	1.51147	0.26777	5.64464	1.65525e-08	1.71682e-06	ZC3HAV1	J&J-Vac1-D1
10.3828	-0.85281	0.352837	-2.41701	0.0156487	0.16296	UBN2	J&J-Vac1-D1
21.5957	1.78596	0.315187	5.66634	1.45876e-08	1.57607e-06	PARP12	J&J-Vac1-D1
26.6676	1.00555	0.238262	4.22037	2.43907e-05	0.000983082	GSTK1	J&J-Vac1-D1
27.168	1.05617	0.30439	3.46979	0.000520859	0.0130702	CUL1	J&J-Vac1-D1
17.1365	0.994271	0.387236	2.56761	0.0102403	0.121989	GIMAP8	J&J-Vac1-D1
25.2044	1.69219	0.323488	5.23106	1.68537e-07	1.36567e-05	GIMAP7	J&J-Vac1-D1
25.0453	1.70783	0.337437	5.06119	4.16646e-07	3.00101e-05	GIMAP4	J&J-Vac1-D1
30.6667	1.48907	0.317635	4.688	2.75882e-06	0.000156649	NUB1	J&J-Vac1-D1
24.2985	0.561571	0.252931	2.22025	0.0264018	0.226189	LMBR1	J&J-Vac1-D1
20.3127	3.27887	0.725843	4.51733	6.26246e-06	0.000310291	MSR1	J&J-Vac1-D1
19.0792	1.03687	0.291525	3.55672	0.000375517	0.0101078	PPP3CC	J&J-Vac1-D1
25.9199	-0.718031	0.292077	-2.45836	0.0139573	0.150862	BNIP3L	J&J-Vac1-D1
17.6439	0.783334	0.34208	2.28991	0.0220263	0.201342	LEPROTL1	J&J-Vac1-D1
50.13	-0.683164	0.250053	-2.73207	0.00629372	0.0860437	RAB11FIP1	J&J-Vac1-D1
43.2154	-0.597935	0.189311	-3.15848	0.00158594	0.0313122	HOOK3	J&J-Vac1-D1
12.4772	-0.734082	0.351562	-2.08806	0.0367926	0.277495	UBXN2B	J&J-Vac1-D1
17.4905	0.747084	0.292899	2.55065	0.0107521	0.125356	VCPIP1	J&J-Vac1-D1
23.2878	-0.640402	0.255714	-2.50437	0.0122668	0.137697	STAU2	J&J-Vac1-D1
13.3515	0.580013	0.291423	1.99028	0.0465602	0.317991	ELOC	J&J-Vac1-D1
12.0102	0.892237	0.381368	2.33957	0.0193058	0.185296	LY96	J&J-Vac1-D1
186.581	0.551984	0.209596	2.63356	0.00844956	0.106877	PAG1	J&J-Vac1-D1
24.1288	0.535853	0.230316	2.3266	0.0199868	0.189296	NBN	J&J-Vac1-D1
12.3918	0.941837	0.341503	2.75792	0.00581704	0.0810246	PDP1	J&J-Vac1-D1
10.7087	-1.27608	0.407234	-3.13354	0.00172713	0.0336726	KLF10	J&J-Vac1-D1
56.7192	-0.631055	0.277931	-2.27055	0.0231745	0.208095	TRPS1	J&J-Vac1-D1
26.025	1.59053	0.354095	4.49183	7.0615e-06	0.000337003	SNTB1	J&J-Vac1-D1
11.4058	0.849547	0.350883	2.42117	0.0154707	0.161606	DERL1	J&J-Vac1-D1
19.7833	-0.614469	0.30271	-2.02989	0.0423673	0.302408	AGO2	J&J-Vac1-D1
27.8621	-0.72463	0.280509	-2.58327	0.00978695	0.118587	DENND3	J&J-Vac1-D1
54.0205	2.32962	0.335506	6.94358	3.82283e-12	1.29295e-09	LY6E	J&J-Vac1-D1
18.1267	0.99881	0.375423	2.66049	0.00780268	0.101162	GRINA	J&J-Vac1-D1
141.529	1.63841	0.263859	6.20943	5.31772e-10	8.95484e-08	JAK2	J&J-Vac1-D1
31.5354	-0.671807	0.284352	-2.3626	0.0181475	0.179159	SNAPC3	J&J-Vac1-D1
16.7922	2.17981	0.417666	5.21902	1.79868e-07	1.43252e-05	DDX58	J&J-Vac1-D1
40.4633	0.99257	0.303835	3.26681	0.00108767	0.0238338	DNAJA1	J&J-Vac1-D1
12.4412	0.978985	0.372373	2.62904	0.00856254	0.107432	GCNT1	J&J-Vac1-D1
15.1437	2.51329	0.605162	4.15309	3.28013e-05	0.00125678	FRMD3	J&J-Vac1-D1
91.7975	0.688203	0.237124	2.90229	0.00370445	0.0589304	TUT7	J&J-Vac1-D1
73.6398	-0.752042	0.26834	-2.80257	0.00506966	0.0751179	DAPK1	J&J-Vac1-D1
12.9851	1.65862	0.412065	4.02514	5.69416e-05	0.00197745	CTSL	J&J-Vac1-D1
12.4983	1.29514	0.293165	4.4178	9.97122e-06	0.000445782	TDRD7	J&J-Vac1-D1
12.1143	0.733568	0.318741	2.30146	0.0213659	0.19646	SEC61B	J&J-Vac1-D1
19.8456	-0.697156	0.296745	-2.34935	0.0188064	0.182413	INVS	J&J-Vac1-D1
19.7506	-0.849488	0.274675	-3.0927	0.00198343	0.0375403	SNX30	J&J-Vac1-D1
26.8699	1.61222	0.354629	4.54623	5.46161e-06	0.000275882	SLC31A2	J&J-Vac1-D1
28.396	0.5159	0.251431	2.05186	0.0401837	0.292686	FKBP15	J&J-Vac1-D1
21.2419	-0.540955	0.253837	-2.13111	0.03308	0.260983	AKNA	J&J-Vac1-D1
27.6165	0.974132	0.27221	3.57861	0.000345427	0.00952864	ATP6V1G1	J&J-Vac1-D1
40.9246	0.595747	0.193261	3.08261	0.00205194	0.0385557	CNTRL	J&J-Vac1-D1
16.3974	-0.697399	0.289375	-2.41002	0.0159517	0.164573	PRRC2B	J&J-Vac1-D1
41.6582	-0.711534	0.209621	-3.39438	0.000687832	0.0163628	RXRA	J&J-Vac1-D1
20.423	-0.61901	0.259055	-2.38949	0.0168718	0.170893	NACC2	J&J-Vac1-D1
104.993	0.612398	0.230668	2.65489	0.0079334	0.102345	KLF6	J&J-Vac1-D1
13.4697	1.80508	0.547203	3.29874	0.000971196	0.0217096	USP6NL	J&J-Vac1-D1
106.526	-0.553547	0.235403	-2.35149	0.0186983	0.182045	SVIL	J&J-Vac1-D1
13.5579	-1.05888	0.368834	-2.87089	0.00409324	0.0639384	ARHGAP12	J&J-Vac1-D1
46.0333	-0.562131	0.237116	-2.3707	0.0177546	0.177295	EPC1	J&J-Vac1-D1
30.3248	-0.615151	0.223534	-2.75193	0.00592448	0.0818588	MAPK8	J&J-Vac1-D1
46.4494	0.602517	0.215321	2.79823	0.00513838	0.0755647	MICU1	J&J-Vac1-D1
16.6706	-0.895741	0.272378	-3.28859	0.0010069	0.0224433	P4HA1	J&J-Vac1-D1
104.657	-1.00185	0.289318	-3.46282	0.000534547	0.0133277	ADK	J&J-Vac1-D1
31.5254	-0.624914	0.254145	-2.45888	0.013937	0.150862	KAT6B	J&J-Vac1-D1
46.1665	-0.580032	0.215277	-2.69435	0.00705265	0.0934626	ZMIZ1	J&J-Vac1-D1
23.0721	0.591615	0.222702	2.65654	0.00789478	0.102016	CCSER2	J&J-Vac1-D1
30.9853	-1.4884	0.318626	-4.67132	2.99269e-06	0.000166287	PAPSS2	J&J-Vac1-D1
10.3122	4.83808	1.08355	4.46504	8.00549e-06	0.00036849	ANKRD22	J&J-Vac1-D1
18.4269	3.77519	0.474738	7.95216	1.83282e-15	2.37625e-12	IFIT2	J&J-Vac1-D1
27.3733	4.08265	0.449733	9.07795	1.10636e-19	8.60639e-16	IFIT3	J&J-Vac1-D1
42.5655	0.727889	0.209483	3.4747	0.00051143	0.0129144	PCGF5	J&J-Vac1-D1
74.3661	1.33253	0.289926	4.59609	4.30493e-06	0.000224906	MYOF	J&J-Vac1-D1
12.6749	-1.61049	0.507626	-3.1726	0.00151083	0.0303648	ENTPD1	J&J-Vac1-D1
15.5551	-0.690396	0.304652	-2.26618	0.0234401	0.209828	SUFU	J&J-Vac1-D1
22.1226	0.792449	0.357676	2.21555	0.0267223	0.227278	ATP5MD	J&J-Vac1-D1
21.5737	0.646964	0.249279	2.59534	0.00944969	0.115762	GSTO1	J&J-Vac1-D1
15.1854	-0.816903	0.35254	-2.31719	0.0204932	0.19154	MXI1	J&J-Vac1-D1
51.9272	-0.743093	0.233965	-3.17608	0.0014928	0.0301623	CACUL1	J&J-Vac1-D1
51.219	-0.640427	0.231627	-2.7649	0.00569399	0.0803968	CHST15	J&J-Vac1-D1
27.072	-1.03298	0.244343	-4.22759	2.36212e-05	0.000957027	FAM53B	J&J-Vac1-D1
158.758	1.05577	0.40977	2.5765	0.00998061	0.119813	IFITM2	J&J-Vac1-D1
206.539	2.45171	0.541968	4.52371	6.07663e-06	0.000304968	IFITM3	J&J-Vac1-D1
12.6249	2.82351	0.364823	7.73939	9.98928e-15	8.63407e-12	IRF7	J&J-Vac1-D1
70.5586	-0.785402	0.365665	-2.14787	0.0317238	0.254675	LSP1	J&J-Vac1-D1
139.842	1.46757	0.211707	6.93211	4.14605e-12	1.34384e-09	CDKN1C	J&J-Vac1-D1
14.5229	0.618471	0.282706	2.18768	0.028693	0.238465	NAP1L4	J&J-Vac1-D1
40.1682	2.11183	0.287128	7.35503	1.90878e-13	8.73434e-11	TRIM22	J&J-Vac1-D1
24.8306	-0.574184	0.272977	-2.10342	0.0354292	0.271264	EIF3F	J&J-Vac1-D1
60.7797	0.521672	0.172638	3.02176	0.00251307	0.0449406	DENND5A	J&J-Vac1-D1
35.6556	-0.758354	0.274456	-2.76312	0.00572518	0.0806022	SWAP70	J&J-Vac1-D1
37.0813	-1.58922	0.380767	-4.17372	2.99668e-05	0.00117733	PDE3B	J&J-Vac1-D1
28.7415	0.620199	0.227491	2.72626	0.00640561	0.0874198	C11orf58	J&J-Vac1-D1
22.4344	1.00105	0.256496	3.9028	9.50866e-05	0.003082	LMO2	J&J-Vac1-D1
22.008	-1.01902	0.336981	-3.02398	0.00249473	0.0447155	CAT	J&J-Vac1-D1
132.204	-0.823238	0.237397	-3.46777	0.000524788	0.0131264	CD44	J&J-Vac1-D1
15.5216	-1.60381	0.538989	-2.97559	0.00292429	0.0492382	LDLRAD3	J&J-Vac1-D1
101.748	0.59638	0.18509	3.2221	0.00127254	0.0267542	SPI1	J&J-Vac1-D1
42.2664	-0.646144	0.198027	-3.2629	0.00110278	0.0240295	AC090559.1	J&J-Vac1-D1
22.8921	2.77121	0.361795	7.65962	1.86491e-14	1.31883e-11	UBE2L6	J&J-Vac1-D1
179.72	0.55053	0.214952	2.56118	0.0104318	0.122933	MS4A7	J&J-Vac1-D1
106.628	-1.16212	0.238728	-4.86796	1.12755e-06	7.13108e-05	AHNAK	J&J-Vac1-D1
13.6651	2.07813	0.407971	5.09382	3.50914e-07	2.57525e-05	PLAAT4	J&J-Vac1-D1
38.5927	-0.792589	0.243333	-3.25721	0.00112512	0.0243796	RTN3	J&J-Vac1-D1
11.0925	0.811186	0.360853	2.24797	0.0245783	0.216774	FERMT3	J&J-Vac1-D1
714.086	-0.724262	0.223932	-3.2343	0.00121942	0.0259886	NEAT1	J&J-Vac1-D1
41.191	1.07768	0.226761	4.75249	2.0093e-06	0.000118412	DRAP1	J&J-Vac1-D1
25.0543	-0.572335	0.285399	-2.00538	0.044922	0.312447	ANKRD13D	J&J-Vac1-D1
21.3081	0.609283	0.254443	2.39457	0.0166398	0.169425	UNC93B1	J&J-Vac1-D1
16.6806	-1.85379	0.422615	-4.38647	1.15204e-05	0.000509186	CHKA	J&J-Vac1-D1
25.3953	-0.536659	0.257987	-2.08018	0.0375088	0.281099	ATG16L2	J&J-Vac1-D1
24.1071	-0.515129	0.249327	-2.06608	0.0388212	0.286246	FAM168A	J&J-Vac1-D1
10.9542	0.769632	0.392553	1.96058	0.0499282	0.329999	CHORDC1	J&J-Vac1-D1
17.9378	1.27405	0.35145	3.62513	0.000288817	0.00829902	SMCO4	J&J-Vac1-D1
10.1117	0.768762	0.331	2.32254	0.0202038	0.190272	CWC15	J&J-Vac1-D1
27.5061	-1.7919	0.33897	-5.28632	1.24803e-07	1.0578e-05	SESN3	J&J-Vac1-D1
32.9583	1.41919	0.270593	5.24475	1.56493e-07	1.28143e-05	TMEM123	J&J-Vac1-D1
34.3503	1.26445	0.319837	3.95342	7.70423e-05	0.00256116	CASP4	J&J-Vac1-D1
13.5482	1.36334	0.457371	2.98082	0.00287479	0.0488276	CASP5	J&J-Vac1-D1
38.9916	1.0673	0.202895	5.26032	1.43803e-07	1.20284e-05	CASP1	J&J-Vac1-D1
40.5735	0.69743	0.323973	2.15274	0.0313391	0.252891	CARD16	J&J-Vac1-D1
18.9563	-0.679734	0.303919	-2.23657	0.0253147	0.220765	SIK2	J&J-Vac1-D1
22.5624	-1.05225	0.417758	-2.5188	0.0117757	0.134118	JAML	J&J-Vac1-D1
35.9485	-0.526763	0.201552	-2.61353	0.00896122	0.111893	DDX6	J&J-Vac1-D1
26.0608	-1.05062	0.281023	-3.73858	0.000185065	0.00570134	SORL1	J&J-Vac1-D1
46.2445	0.970093	0.267043	3.63272	0.000280451	0.00815336	HSPA8	J&J-Vac1-D1
11.1318	1.31596	0.440728	2.98589	0.00282759	0.0484489	GRAMD1B	J&J-Vac1-D1
20.84	-0.684804	0.342881	-1.99721	0.0458029	0.315949	ARHGAP32	J&J-Vac1-D1
25.2453	-0.711145	0.279352	-2.54569	0.0109062	0.126601	CD4	J&J-Vac1-D1
70.1209	0.590047	0.29932	1.97129	0.0486904	0.326414	PTPN6	J&J-Vac1-D1
13.6446	1.71766	0.497896	3.44985	0.000560899	0.013693	C3AR1	J&J-Vac1-D1
37.3831	0.742254	0.293295	2.53074	0.0113822	0.130558	CLEC2B	J&J-Vac1-D1
99.2705	0.764026	0.191163	3.99672	6.42253e-05	0.00219127	ETV6	J&J-Vac1-D1
11.6996	0.840984	0.426692	1.97094	0.0487306	0.326414	PLBD1	J&J-Vac1-D1
18.51	0.698141	0.3155	2.2128	0.0269111	0.228041	SLC38A2	J&J-Vac1-D1
50.489	1.24819	0.304632	4.09736	4.17898e-05	0.0015629	TUBA1B	J&J-Vac1-D1
34.9024	-1.25258	0.260604	-4.80647	1.53617e-06	9.33167e-05	EIF4B	J&J-Vac1-D1
31.6139	0.766644	0.217556	3.5239	0.00042525	0.0112136	PRR13	J&J-Vac1-D1
28.2065	0.905866	0.308723	2.93423	0.00334373	0.0545302	BLOC1S1	J&J-Vac1-D1
34.2769	2.10798	0.325046	6.48516	8.86394e-11	1.81058e-08	STAT2	J&J-Vac1-D1
28.0584	-1.03835	0.339273	-3.06053	0.00220947	0.0406323	LRP1	J&J-Vac1-D1
33.8085	-1.22995	0.274811	-4.47563	7.61873e-06	0.000354887	SLC16A7	J&J-Vac1-D1
168.408	0.769604	0.184524	4.17076	3.03592e-05	0.00118675	USP15	J&J-Vac1-D1
36.91	0.647829	0.189766	3.41384	0.000640552	0.0153337	GNS	J&J-Vac1-D1
202.895	-0.513029	0.133584	-3.84049	0.000122791	0.00388441	RAP1B	J&J-Vac1-D1
37.0034	-0.811134	0.218188	-3.71759	0.00020113	0.00610711	GLIPR1	J&J-Vac1-D1
217.259	-0.837351	0.171513	-4.88214	1.0494e-06	6.78246e-05	NAP1L1	J&J-Vac1-D1
66.7762	0.57877	0.285201	2.02934	0.0424237	0.302487	DUSP6	J&J-Vac1-D1
177.278	-0.714373	0.228322	-3.1288	0.0017552	0.0339645	ATP2B1	J&J-Vac1-D1
59.4967	-0.531473	0.265373	-2.00273	0.0452058	0.31314	LTA4H	J&J-Vac1-D1
15.2169	-1.03239	0.332539	-3.10457	0.00190555	0.0365106	SSH1	J&J-Vac1-D1
19.78	0.604142	0.251757	2.3997	0.0164085	0.167289	ANKRD13A	J&J-Vac1-D1
11.633	1.78475	0.412672	4.32485	1.52635e-05	0.000645299	TRAFD1	J&J-Vac1-D1
23.8683	-0.515872	0.238021	-2.16734	0.0302088	0.246969	HECTD4	J&J-Vac1-D1
31.8399	1.65513	0.27577	6.00186	1.95074e-09	2.91823e-07	OAS1	J&J-Vac1-D1
11.7881	3.1843	0.481353	6.61532	3.70747e-11	8.01123e-09	OAS3	J&J-Vac1-D1
16.2201	2.39498	0.323962	7.39277	1.43806e-13	6.99168e-11	OAS2	J&J-Vac1-D1
19.4434	-1.53426	0.339608	-4.51773	6.25052e-06	0.000310291	TESC	J&J-Vac1-D1
24.2042	0.628061	0.253368	2.47885	0.0131808	0.144617	DYNLL1	J&J-Vac1-D1
21.5204	1.62993	0.363761	4.48076	7.43764e-06	0.000348538	P2RX7	J&J-Vac1-D1
31.0496	-0.533986	0.254204	-2.10062	0.0356747	0.272339	NCOR2	J&J-Vac1-D1
10.38	-0.691093	0.32537	-2.12403	0.033668	0.264129	ZMYM5	J&J-Vac1-D1
35.0593	1.30985	0.303529	4.31539	1.59324e-05	0.000669937	POMP	J&J-Vac1-D1
129.411	-1.23336	0.263553	-4.67973	2.87259e-06	0.000160761	FRY	J&J-Vac1-D1
13.6433	0.638376	0.283555	2.25133	0.0243646	0.215622	UFM1	J&J-Vac1-D1
67.3941	-0.887591	0.253634	-3.4995	0.000466129	0.0120987	FOXO1	J&J-Vac1-D1
10.5918	-0.820588	0.400969	-2.04651	0.0407061	0.294592	NAA16	J&J-Vac1-D1
23.3223	-0.715948	0.291906	-2.45267	0.0141802	0.152781	VWA8	J&J-Vac1-D1
58.529	3.25403	0.523078	6.22093	4.94228e-10	8.54355e-08	EPSTI1	J&J-Vac1-D1
15.9937	-0.865774	0.335573	-2.57999	0.00988035	0.118977	LRCH1	J&J-Vac1-D1
11.2384	-0.778069	0.369895	-2.10348	0.0354234	0.271264	SUCLA2	J&J-Vac1-D1
32.2279	0.879954	0.398031	2.21077	0.0270521	0.228664	LPAR6	J&J-Vac1-D1
12.2796	-1.21314	0.446016	-2.71994	0.00652936	0.088281	CYSLTR2	J&J-Vac1-D1
14.5354	0.872855	0.299105	2.91823	0.00352029	0.0570508	PHF11	J&J-Vac1-D1
18.0125	1.21645	0.302209	4.02518	5.69314e-05	0.00197745	KCTD12	J&J-Vac1-D1
20.5769	-0.601586	0.27361	-2.1987	0.0278993	0.233867	UGGT2	J&J-Vac1-D1
24.8808	-0.962822	0.356521	-2.70061	0.00692132	0.0923516	MBNL2	J&J-Vac1-D1
43.3399	-1.15351	0.213982	-5.39067	7.01939e-08	6.34928e-06	PCCA	J&J-Vac1-D1
46.7506	1.39544	0.268651	5.19425	2.0555e-07	1.61513e-05	TNFSF13B	J&J-Vac1-D1
19.9464	-1.07603	0.427698	-2.51587	0.011874	0.134958	IRS2	J&J-Vac1-D1
10.8791	0.634341	0.306574	2.06913	0.0385342	0.285484	TOX4	J&J-Vac1-D1
59.3483	1.11991	0.26947	4.15596	3.23918e-05	0.00125361	PSME1	J&J-Vac1-D1
54.495	2.03959	0.344148	5.92649	3.09486e-09	4.08049e-07	PSME2	J&J-Vac1-D1
27.6567	-0.513244	0.213726	-2.40141	0.0163319	0.166728	HECTD1	J&J-Vac1-D1
33.259	0.700633	0.216045	3.24299	0.00118281	0.0253782	SNX6	J&J-Vac1-D1
73.7453	0.988296	0.211688	4.66864	3.03201e-06	0.000167276	BAZ1A	J&J-Vac1-D1
12.8077	0.774509	0.294592	2.62909	0.00856132	0.107432	SRP54	J&J-Vac1-D1
16.786	0.932009	0.271725	3.42997	0.000603658	0.0145834	PSMA6	J&J-Vac1-D1
30.9079	-0.609173	0.236377	-2.57713	0.00996255	0.119782	FBXO33	J&J-Vac1-D1
20.905	0.801509	0.304565	2.63165	0.00849709	0.107042	ARF6	J&J-Vac1-D1
10.2496	-1.07859	0.430481	-2.50555	0.0122261	0.137469	PYGL	J&J-Vac1-D1
106.864	-0.815916	0.259072	-3.14937	0.0016362	0.0322229	GNG2	J&J-Vac1-D1
46.8764	2.58332	0.453246	5.6996	1.20088e-08	1.3513e-06	SAMD4A	J&J-Vac1-D1
57.4023	1.49309	0.307917	4.84901	1.24078e-06	7.70087e-05	GCH1	J&J-Vac1-D1
22.8601	-0.715612	0.354324	-2.01966	0.0434191	0.306986	LGALS3	J&J-Vac1-D1
11.4277	0.623913	0.316595	1.9707	0.0487586	0.326414	PSMA3	J&J-Vac1-D1
32.6227	-0.759005	0.321466	-2.36107	0.0182221	0.179203	RTN1	J&J-Vac1-D1
60.3901	0.531809	0.225059	2.36298	0.0181288	0.179159	RAD51B	J&J-Vac1-D1
52.4954	0.624015	0.300352	2.07761	0.037745	0.281783	NPC2	J&J-Vac1-D1
17.9016	-0.571612	0.270135	-2.11603	0.0343426	0.266332	GPATCH2L	J&J-Vac1-D1
50.3692	0.676743	0.188732	3.58574	0.000336125	0.00933828	SPTLC2	J&J-Vac1-D1
15.094	0.751101	0.322807	2.32678	0.0199769	0.189296	SLIRP	J&J-Vac1-D1
22.101	0.700182	0.229975	3.0446	0.00232988	0.042545	SNW1	J&J-Vac1-D1
33.8981	0.519	0.224329	2.31356	0.0206917	0.192537	PPP4R3A	J&J-Vac1-D1
31.2405	-0.778225	0.337415	-2.30643	0.0210863	0.194811	SLC24A4	J&J-Vac1-D1
20.9881	0.730732	0.274305	2.66394	0.00772309	0.100402	DDX24	J&J-Vac1-D1
59.4537	-0.767317	0.199802	-3.84039	0.000122839	0.00388441	DICER1	J&J-Vac1-D1
22.8618	2.18444	0.644736	3.38812	0.000703731	0.0166393	AL157871.4	J&J-Vac1-D1
299.906	2.30819	0.331617	6.9604	3.39305e-12	1.19975e-09	WARS	J&J-Vac1-D1
131.707	0.716733	0.263129	2.72388	0.00645193	0.0875909	HSP90AA1	J&J-Vac1-D1
50.316	-0.58683	0.225014	-2.60797	0.00910812	0.112934	RCOR1	J&J-Vac1-D1
56.0665	-1.34002	0.3393	-3.94937	7.83561e-05	0.00258276	SPRED1	J&J-Vac1-D1
42.0123	0.866408	0.2087	4.15146	3.30363e-05	0.00125678	PDIA3	J&J-Vac1-D1
799.917	1.16108	0.237801	4.88256	1.04717e-06	6.78246e-05	B2M	J&J-Vac1-D1
16.8184	0.820918	0.325774	2.5199	0.0117388	0.133895	BLOC1S6	J&J-Vac1-D1
29.1004	0.885818	0.24606	3.60001	0.000318203	0.00896849	SPPL2A	J&J-Vac1-D1
45.8185	-0.692956	0.209687	-3.30471	0.000950732	0.0214369	MYO5A	J&J-Vac1-D1
11.9058	-1.07858	0.359742	-2.9982	0.00271576	0.0470509	FAM214A	J&J-Vac1-D1
33.9052	-0.632694	0.240357	-2.63231	0.0084806	0.107042	RFX7	J&J-Vac1-D1
108.708	-0.50032	0.165847	-3.01676	0.00255491	0.0453759	ADAM10	J&J-Vac1-D1
63.4001	0.627769	0.243096	2.58239	0.00981182	0.118599	ANXA2	J&J-Vac1-D1
40.6571	0.50314	0.203213	2.47592	0.0132893	0.145194	RAB8B	J&J-Vac1-D1
93.183	-0.670395	0.186206	-3.60029	0.000317863	0.00896849	HERC1	J&J-Vac1-D1
15.2539	0.682013	0.311358	2.19045	0.0284917	0.238319	PPIB	J&J-Vac1-D1
36.4752	-0.784008	0.269595	-2.90809	0.00363638	0.0582046	ZNF609	J&J-Vac1-D1
26.3079	-0.663074	0.281888	-2.35226	0.0186598	0.181941	MAP2K5	J&J-Vac1-D1
16.979	-0.628172	0.320105	-1.96239	0.0497169	0.32999	PTPN9	J&J-Vac1-D1
27.7088	0.520205	0.243488	2.13647	0.032641	0.259626	SCAPER	J&J-Vac1-D1
35.5982	1.41739	0.274703	5.15971	2.4733e-07	1.90493e-05	PSMA4	J&J-Vac1-D1
40.1923	1.27904	0.317747	4.02535	5.68901e-05	0.00197745	BCL2A1	J&J-Vac1-D1
19.0669	-0.595656	0.296424	-2.00947	0.044487	0.311489	AP3S2	J&J-Vac1-D1
107.402	-0.564861	0.170665	-3.30976	0.000933758	0.0212279	SLCO3A1	J&J-Vac1-D1
22.1196	1.80154	0.663015	2.71719	0.00658392	0.0887632	MCTP2	J&J-Vac1-D1
11.1396	-0.735055	0.365406	-2.01161	0.0442609	0.31053	LUC7L	J&J-Vac1-D1
14.6008	1.25283	0.345711	3.62391	0.000290183	0.00829902	MEFV	J&J-Vac1-D1
14.9976	-0.719556	0.299639	-2.40141	0.016332	0.166728	PDXDC1	J&J-Vac1-D1
10.254	-0.783201	0.382709	-2.04647	0.0407104	0.294592	NDE1	J&J-Vac1-D1
21.8516	-0.600303	0.274954	-2.18328	0.0290149	0.240114	ABCC1	J&J-Vac1-D1
123.029	-1.36593	0.201712	-6.7717	1.27277e-11	3.14469e-09	XYLT1	J&J-Vac1-D1
40.1931	0.668792	0.262014	2.55251	0.0106951	0.125275	IGSF6	J&J-Vac1-D1
30.6543	0.583903	0.256588	2.27564	0.0228673	0.206843	ARHGAP17	J&J-Vac1-D1
29.2451	0.630092	0.252637	2.49406	0.0126291	0.140346	XPO6	J&J-Vac1-D1
22.6293	0.892259	0.290601	3.07039	0.00213782	0.0396899	MVP	J&J-Vac1-D1
10.1498	0.894983	0.377778	2.36907	0.0178328	0.177848	TMEM219	J&J-Vac1-D1
33.4154	0.894973	0.321125	2.78699	0.00531997	0.0772147	PYCARD	J&J-Vac1-D1
14.3889	1.13694	0.34609	3.2851	0.00101948	0.0225941	ZNF267	J&J-Vac1-D1
30.571	1.08013	0.216013	5.0003	5.72401e-07	3.97563e-05	N4BP1	J&J-Vac1-D1
13.5055	-0.893579	0.347508	-2.57139	0.010129	0.121221	HEATR3	J&J-Vac1-D1
53.4463	1.37468	0.27118	5.06926	3.99368e-07	2.90344e-05	LPCAT2	J&J-Vac1-D1
50.9837	3.30756	0.391323	8.45226	2.85716e-17	7.40862e-14	MT2A	J&J-Vac1-D1
26.4093	1.3621	0.337847	4.03169	5.53766e-05	0.00196701	NLRC5	J&J-Vac1-D1
26.8639	1.68224	0.306709	5.48482	4.13888e-08	4.02454e-06	PSMB10	J&J-Vac1-D1
16.3859	-1.24033	0.402289	-3.08319	0.00204793	0.0385557	DPEP2	J&J-Vac1-D1
12.6124	-0.945997	0.33116	-2.85661	0.00428188	0.0649876	DUS2	J&J-Vac1-D1
48.8142	-1.13713	0.25353	-4.48519	7.28499e-06	0.000345548	NFATC3	J&J-Vac1-D1
37.2505	-1.02722	0.293985	-3.49412	0.000475625	0.0122108	ZFHX3	J&J-Vac1-D1
14.013	0.881674	0.346005	2.54815	0.0108296	0.125924	KARS	J&J-Vac1-D1
17.6299	-0.780927	0.272424	-2.86658	0.00414927	0.0643594	GSE1	J&J-Vac1-D1
145.318	0.709946	0.25757	2.75632	0.00584554	0.0812008	CYBA	J&J-Vac1-D1
14.6456	-1.09206	0.343458	-3.17959	0.00147484	0.0299551	RNF166	J&J-Vac1-D1
31.9418	-1.38925	0.386963	-3.59014	0.000330497	0.00921481	P2RX1	J&J-Vac1-D1
28.0396	-0.63394	0.243349	-2.60507	0.00918557	0.11324	ZZEF1	J&J-Vac1-D1
21.5181	0.733103	0.265511	2.7611	0.00576064	0.0808881	ANKFY1	J&J-Vac1-D1
22.8382	-0.754862	0.257249	-2.93436	0.00334236	0.0545302	UBE2G1	J&J-Vac1-D1
39.105	1.2641	0.211469	5.97771	2.26302e-09	3.32152e-07	SCIMP	J&J-Vac1-D1
50.9879	-0.593438	0.278993	-2.12707	0.0334139	0.262818	NLRP1	J&J-Vac1-D1
47.607	2.49454	0.364415	6.84534	7.62919e-12	2.04646e-09	XAF1	J&J-Vac1-D1
51.3551	0.527548	0.234848	2.24634	0.0246823	0.217198	CD68	J&J-Vac1-D1
68.2659	-0.591184	0.206799	-2.85874	0.00425325	0.0648129	PIK3R5	J&J-Vac1-D1
27.3338	-0.537776	0.263226	-2.04302	0.0410503	0.295983	ULK2	J&J-Vac1-D1
23.9982	-0.672268	0.261595	-2.56988	0.0101734	0.121565	MAP2K3	J&J-Vac1-D1
39.7977	1.34162	0.357468	3.75311	0.000174656	0.00541295	LGALS9	J&J-Vac1-D1
10.5189	0.794834	0.370907	2.14295	0.0321171	0.25697	RAB11FIP4	J&J-Vac1-D1
20.8867	1.55365	0.423544	3.66821	0.000244258	0.00719727	SLFN5	J&J-Vac1-D1
10.2873	0.968064	0.337064	2.87205	0.00407821	0.0638318	SLFN11	J&J-Vac1-D1
19.0683	0.960535	0.359961	2.66844	0.00762042	0.0994618	PSMB3	J&J-Vac1-D1
30.7682	1.07713	0.264759	4.06834	4.73498e-05	0.00173743	STAT3	J&J-Vac1-D1
25.5959	0.579558	0.287203	2.01794	0.0435974	0.307753	NMT1	J&J-Vac1-D1
13.96	0.643785	0.296833	2.16885	0.0300941	0.246683	NFE2L1	J&J-Vac1-D1
21.9161	0.643372	0.222979	2.88535	0.00390981	0.0615676	CALCOCO2	J&J-Vac1-D1
13.4732	0.898178	0.32355	2.77601	0.00550302	0.0789815	UBE2Z	J&J-Vac1-D1
11.4944	-0.896014	0.409276	-2.18927	0.0285774	0.238465	AC004797.1	J&J-Vac1-D1
28.845	-0.931673	0.266318	-3.49835	0.000468148	0.0120987	ZNF652	J&J-Vac1-D1
12.3284	-1.07513	0.419855	-2.56071	0.0104459	0.122933	TOB1	J&J-Vac1-D1
14.6445	1.28833	0.365336	3.52643	0.000421208	0.0111448	TRIM25	J&J-Vac1-D1
16.8048	-0.829127	0.377495	-2.19639	0.0280638	0.234993	MSI2	J&J-Vac1-D1
18.1845	0.834926	0.278382	2.99921	0.00270681	0.0470007	ICAM2	J&J-Vac1-D1
199.313	-1.08556	0.225922	-4.805	1.54748e-06	9.33167e-05	PECAM1	J&J-Vac1-D1
11.7332	-0.894198	0.378006	-2.36557	0.0180024	0.179159	SMURF2	J&J-Vac1-D1
61.6159	-1.30474	0.241582	-5.40082	6.63363e-08	6.14321e-06	PITPNC1	J&J-Vac1-D1
43.88	-0.574791	0.235991	-2.43564	0.0148653	0.156903	SLC39A11	J&J-Vac1-D1
15.4452	0.956632	0.386788	2.47327	0.0133882	0.145864	CD300A	J&J-Vac1-D1
22.5837	1.34854	0.372043	3.62468	0.000289321	0.00829902	CD300E	J&J-Vac1-D1
19.2377	-0.899192	0.322642	-2.78697	0.00532036	0.0772147	SLC9A3R1	J&J-Vac1-D1
92.3372	0.611423	0.209176	2.92301	0.00346662	0.0562982	H3F3B	J&J-Vac1-D1
18.5275	0.684438	0.32312	2.11821	0.034157	0.266012	RHBDF2	J&J-Vac1-D1
12.7683	-0.902299	0.404601	-2.23009	0.0257411	0.222737	TMC8	J&J-Vac1-D1
29.6171	0.629338	0.318745	1.97443	0.048333	0.325244	SYNGR2	J&J-Vac1-D1
24.9716	-0.891252	0.280968	-3.17207	0.00151356	0.0303648	TIMP2	J&J-Vac1-D1
141.379	1.42886	0.225744	6.32956	2.45868e-10	4.55382e-08	RNF213	J&J-Vac1-D1
31.1402	1.5874	0.298398	5.31974	1.03915e-07	8.98175e-06	SECTM1	J&J-Vac1-D1
12.3286	-1.2665	0.329041	-3.84905	0.000118575	0.00378032	FOXK2	J&J-Vac1-D1
145.13	0.943117	0.19428	4.85441	1.20745e-06	7.57478e-05	SMCHD1	J&J-Vac1-D1
61.3625	0.995649	0.291581	3.41466	0.000638624	0.0153337	MYL12A	J&J-Vac1-D1
51.7074	0.599389	0.209519	2.86079	0.00422589	0.0647109	MYL12B	J&J-Vac1-D1
23.157	0.605261	0.25405	2.38245	0.0171979	0.173069	RAB12	J&J-Vac1-D1
15.6378	-0.721734	0.286963	-2.51508	0.0119006	0.134958	RALBP1	J&J-Vac1-D1
40.6547	0.636526	0.212423	2.99651	0.00273091	0.0472083	PTPN2	J&J-Vac1-D1
33.7035	-1.31102	0.325566	-4.02688	5.65208e-05	0.00197745	LDLRAD4	J&J-Vac1-D1
23.4095	0.606546	0.304535	1.99171	0.0464024	0.317464	RBBP8	J&J-Vac1-D1
28.4435	-0.515592	0.235645	-2.188	0.0286695	0.238465	GALNT1	J&J-Vac1-D1
50.6704	1.44674	0.287057	5.03992	4.65736e-07	3.2936e-05	PSTPIP2	J&J-Vac1-D1
12.8778	0.802219	0.395215	2.02983	0.0423737	0.302408	AC027097.2	J&J-Vac1-D1
22.2019	0.757189	0.249947	3.0294	0.00245042	0.0441246	ZCCHC2	J&J-Vac1-D1
13.0984	-1.09666	0.433214	-2.53145	0.0113593	0.130558	PHLPP1	J&J-Vac1-D1
21.8145	0.531764	0.243766	2.18145	0.02915	0.240755	VPS4B	J&J-Vac1-D1
16.2244	1.90211	0.318477	5.97251	2.33626e-09	3.36551e-07	CNDP2	J&J-Vac1-D1
66.4034	0.770692	0.36805	2.09399	0.0362612	0.275196	CFD	J&J-Vac1-D1
22.7599	-0.624628	0.262104	-2.38313	0.0171661	0.172973	ARID3A	J&J-Vac1-D1
15.0275	0.615004	0.289262	2.12612	0.0334935	0.263178	SAFB	J&J-Vac1-D1
18.7237	-1.15656	0.297544	-3.88701	0.000101488	0.00327583	ADGRE1	J&J-Vac1-D1
21.3671	-0.838719	0.316848	-2.64707	0.00811923	0.104224	INSR	J&J-Vac1-D1
33.4306	-0.587664	0.264741	-2.21977	0.0264345	0.22622	ARHGEF18	J&J-Vac1-D1
35.9574	-0.663982	0.271985	-2.44124	0.0146368	0.155972	PRAM1	J&J-Vac1-D1
32.7444	0.705359	0.28975	2.43437	0.0149176	0.157241	UBL5	J&J-Vac1-D1
27.8917	-0.866638	0.400875	-2.16187	0.0306285	0.249225	ICAM3	J&J-Vac1-D1
13.1234	-0.653192	0.318786	-2.049	0.0404623	0.29389	SMARCA4	J&J-Vac1-D1
20.9734	0.626798	0.310169	2.02083	0.0432975	0.306471	CALR	J&J-Vac1-D1
10.067	-0.725991	0.33178	-2.18817	0.0286572	0.238465	RFX1	J&J-Vac1-D1
23.6632	-0.625361	0.248885	-2.51265	0.0119827	0.135485	PRKACA	J&J-Vac1-D1
16.1625	0.602595	0.269731	2.23406	0.0254793	0.221198	NDUFB7	J&J-Vac1-D1
18.9878	0.831238	0.265245	3.13385	0.00172528	0.0336726	RAB8A	J&J-Vac1-D1
13.4498	1.14334	0.33902	3.37249	0.000744907	0.0175064	HSH2D	J&J-Vac1-D1
86.4441	-0.587057	0.213139	-2.75433	0.00588121	0.0815507	MYO9B	J&J-Vac1-D1
23.2039	1.87382	0.271301	6.90682	4.95641e-12	1.54224e-09	BST2	J&J-Vac1-D1
188.029	0.989875	0.27716	3.57149	0.000354951	0.00965441	IFI30	J&J-Vac1-D1
51.6837	0.680851	0.208805	3.2607	0.00111139	0.0241495	LRRC25	J&J-Vac1-D1
18.2113	-0.812677	0.319931	-2.54016	0.01108	0.128071	GPI	J&J-Vac1-D1
257.914	0.829012	0.282058	2.93915	0.00329109	0.0538977	TYROBP	J&J-Vac1-D1
12.781	1.00542	0.342003	2.93981	0.00328411	0.0538968	PSMD8	J&J-Vac1-D1
17.5593	0.621848	0.299281	2.0778	0.0377274	0.281783	CALM3	J&J-Vac1-D1
18.0789	1.53928	0.311408	4.94296	7.69441e-07	5.25042e-05	NAPA	J&J-Vac1-D1
96.281	0.857384	0.225089	3.80909	0.00013948	0.00437505	EMP3	J&J-Vac1-D1
17.3966	-0.93817	0.360929	-2.59932	0.0093408	0.114609	FCGRT	J&J-Vac1-D1
13.5345	1.59461	0.500826	3.18396	0.00145277	0.0297397	FPR1	J&J-Vac1-D1
93.2031	0.682914	0.245882	2.7774	0.00547954	0.0788827	LILRB2	J&J-Vac1-D1
28.8975	0.871299	0.41737	2.0876	0.0368343	0.277495	LILRA5	J&J-Vac1-D1
27.6524	0.589475	0.235556	2.50248	0.0123326	0.138235	LILRA1	J&J-Vac1-D1
56.0669	0.876845	0.254191	3.44955	0.00056152	0.013693	LILRB1	J&J-Vac1-D1
14.0453	0.757998	0.366673	2.06723	0.0387124	0.285987	EPN1	J&J-Vac1-D1
10.0045	1.30718	0.322885	4.04845	5.15584e-05	0.00186546	RBCK1	J&J-Vac1-D1
15.3147	0.878072	0.411392	2.13439	0.0328105	0.260184	SIRPB1	J&J-Vac1-D1
15.3931	-0.679159	0.298711	-2.27363	0.0229881	0.207213	C20orf194	J&J-Vac1-D1
16.9201	0.750332	0.307633	2.43905	0.014726	0.156073	RNF24	J&J-Vac1-D1
30.54	-1.0066	0.316366	-3.18176	0.00146385	0.0298879	RASSF2	J&J-Vac1-D1
28.3667	-1.5815	0.604926	-2.61437	0.00893925	0.111841	PLCB1	J&J-Vac1-D1
16.8506	0.643663	0.323014	1.99268	0.0462965	0.317464	SNRPB2	J&J-Vac1-D1
23.7883	-0.620168	0.252285	-2.45821	0.0139633	0.150862	RRBP1	J&J-Vac1-D1
19.3413	0.735051	0.28646	2.56598	0.0102885	0.122116	RIN2	J&J-Vac1-D1
39.4205	-0.736651	0.208614	-3.53117	0.000413724	0.0110218	RALGAPA2	J&J-Vac1-D1
14.603	0.927637	0.380462	2.43819	0.0147612	0.156228	RAB5IF	J&J-Vac1-D1
45.465	1.10407	0.223583	4.93806	7.8903e-07	5.33728e-05	MAFB	J&J-Vac1-D1
57.907	0.524379	0.22649	2.31525	0.0205994	0.191929	TOP1	J&J-Vac1-D1
25.6775	-0.593607	0.242167	-2.45123	0.0142368	0.152967	CHD6	J&J-Vac1-D1
57.879	-0.690911	0.311115	-2.22076	0.0263673	0.226142	SULF2	J&J-Vac1-D1
22.4178	1.8181	0.280503	6.48157	9.07735e-11	1.81058e-08	ZNFX1	J&J-Vac1-D1
21.1008	-0.564012	0.253238	-2.2272	0.025934	0.223907	SLC9A8	J&J-Vac1-D1
13.4745	0.730473	0.285876	2.55521	0.0106125	0.124705	RNF114	J&J-Vac1-D1
41.5327	0.691548	0.316013	2.18835	0.028644	0.238465	CTSZ	J&J-Vac1-D1
32.7262	1.03931	0.474875	2.18859	0.0286265	0.238465	PPDPF	J&J-Vac1-D1
24.0649	0.732963	0.26359	2.78069	0.00542433	0.0782855	RGS19	J&J-Vac1-D1
88.573	0.765499	0.206651	3.7043	0.000211978	0.00634221	USP25	J&J-Vac1-D1
11.209	-0.73068	0.329482	-2.21766	0.0265779	0.226948	APP	J&J-Vac1-D1
156.296	0.631821	0.204166	3.09464	0.00197052	0.0373956	BACH1	J&J-Vac1-D1
45.1672	-1.02063	0.273434	-3.73264	0.00018948	0.00580301	TIAM1	J&J-Vac1-D1
23.9614	-0.65075	0.295147	-2.20483	0.027466	0.231733	ITSN1	J&J-Vac1-D1
11.4627	-0.699214	0.320691	-2.18034	0.0292323	0.240847	HLCS	J&J-Vac1-D1
26.5926	-0.976734	0.25298	-3.86092	0.000112961	0.00361616	TTC3	J&J-Vac1-D1
56.7046	2.15808	0.28512	7.56902	3.76038e-14	2.43767e-11	MX2	J&J-Vac1-D1
17.9974	3.23319	0.59209	5.46063	4.74437e-08	4.55635e-06	MX1	J&J-Vac1-D1
17.1016	0.736773	0.304066	2.42307	0.0153898	0.161344	PTTG1IP	J&J-Vac1-D1
18.0961	-1.38408	0.323097	-4.28378	1.83747e-05	0.00074836	DIP2A	J&J-Vac1-D1
39.0277	0.996302	0.223087	4.46597	7.97052e-06	0.00036849	ADA2	J&J-Vac1-D1
19.8684	0.902937	0.254983	3.54116	0.000398369	0.0106492	UBE2L3	J&J-Vac1-D1
12.4204	-1.43957	0.392893	-3.66402	0.000248291	0.00728852	SEZ6L	J&J-Vac1-D1
42.8272	2.30266	0.33971	6.7783	1.21597e-11	3.14469e-09	APOL6	J&J-Vac1-D1
14.6419	1.7441	0.433156	4.0265	5.66132e-05	0.00197745	APOL3	J&J-Vac1-D1
61.8391	-0.806911	0.217437	-3.71102	0.000206429	0.00622407	MYH9	J&J-Vac1-D1
23.5159	-0.960626	0.307922	-3.1197	0.00181034	0.0348581	EIF3L	J&J-Vac1-D1
38.0761	2.66104	0.545442	4.87868	1.06799e-06	6.80975e-05	APOBEC3A	J&J-Vac1-D1
45.7953	-0.506592	0.237455	-2.13342	0.0328901	0.260184	MRTFA	J&J-Vac1-D1
23.1703	0.798838	0.240947	3.3154	0.000915106	0.0208757	RBX1	J&J-Vac1-D1
19.7097	2.59079	0.42496	6.09656	1.08373e-09	1.68607e-07	SCO2	J&J-Vac1-D1
116.028	1.36096	0.285294	4.77038	1.83881e-06	0.000110031	TYMP	J&J-Vac1-D1
10.7095	-1.29864	0.484104	-2.68256	0.00730604	0.0960029	P2RY8	J&J-Vac1-D1
42.427	-0.787431	0.219261	-3.59129	0.000329047	0.0092074	TBL1X	J&J-Vac1-D1
81.9794	-0.661681	0.177011	-3.73808	0.000185427	0.00570134	SH3KBP1	J&J-Vac1-D1
478.201	0.597174	0.23744	2.51505	0.0119014	0.134958	SAT1	J&J-Vac1-D1
27.7704	0.620506	0.280128	2.21508	0.0267544	0.227278	COX7B	J&J-Vac1-D1
15.0103	0.797057	0.262079	3.04128	0.00235572	0.0428158	LAMP2	J&J-Vac1-D1
10.1848	2.77953	0.468825	5.92872	3.05297e-09	4.08049e-07	FIRRE	J&J-Vac1-D1
15.0836	0.882725	0.314816	2.80394	0.00504825	0.0749434	STK26	J&J-Vac1-D1
11.6029	0.741131	0.354775	2.08902	0.0367062	0.27749	RAP2C	J&J-Vac1-D1
18.6337	-0.652993	0.281059	-2.32333	0.0201613	0.190272	ARHGEF6	J&J-Vac1-D1
18.6913	0.574719	0.286759	2.00419	0.0450496	0.312447	ATP11C	J&J-Vac1-D1
18.7476	-0.870532	0.398774	-2.18302	0.0290343	0.999916	ST6GALNAC3	J&J-Vac1-D7
14.8034	-0.870332	0.376656	-2.31068	0.0208506	0.999916	HS2ST1	J&J-Vac1-D7
19.3527	0.742444	0.320422	2.31709	0.0204991	0.999916	PRPF38B	J&J-Vac1-D7
13.2487	0.77637	0.331349	2.34306	0.0191264	0.999916	NOL10	J&J-Vac1-D7
13.4831	-0.795988	0.396207	-2.00902	0.044535	0.999916	FOSL2	J&J-Vac1-D7
44.4466	-0.662377	0.27781	-2.38428	0.0171127	0.999916	CLIP4	J&J-Vac1-D7
15.2342	-0.705888	0.346582	-2.03671	0.0416787	0.999916	ACYP2	J&J-Vac1-D7
11.0609	-1.41789	0.473053	-2.99731	0.00272372	0.999916	ALMS1	J&J-Vac1-D7
65.0544	-0.55149	0.237986	-2.31732	0.0204864	0.999916	SP3	J&J-Vac1-D7
17.3563	-0.690795	0.336021	-2.05581	0.039801	0.999916	ITPRID2	J&J-Vac1-D7
11.1712	-0.898819	0.443005	-2.02891	0.042467	0.999916	COQ10B	J&J-Vac1-D7
18.705	-0.800621	0.331843	-2.41265	0.015837	0.999916	ACSL3	J&J-Vac1-D7
21.8088	-0.80497	0.333943	-2.4105	0.0159306	0.999916	RYK	J&J-Vac1-D7
48.9568	-0.542362	0.241238	-2.24824	0.0245608	0.999916	CNOT6L	J&J-Vac1-D7
31.5724	-0.594387	0.293793	-2.02315	0.0430577	0.999916	CEMIP2	J&J-Vac1-D7
113.203	-0.551597	0.219848	-2.50899	0.0121078	0.999916	TLE4	J&J-Vac1-D7
10.5587	0.763898	0.364628	2.09501	0.0361704	0.999916	NCBP1	J&J-Vac1-D7
12.6553	-0.768095	0.372262	-2.06332	0.0390825	0.999916	PRPF18	J&J-Vac1-D7
29.9556	1.78245	0.868654	2.05196	0.0401731	0.999916	KCNMA1	J&J-Vac1-D7
22.0301	-0.641457	0.29393	-2.18234	0.0290843	0.999916	RNF169	J&J-Vac1-D7
18.51	-0.891456	0.407378	-2.18828	0.0286494	0.999916	SLC38A2	J&J-Vac1-D7
15.7782	-0.769077	0.37314	-2.0611	0.0392939	0.999916	ZDHHC17	J&J-Vac1-D7
20.1753	-0.635033	0.308281	-2.05992	0.0394066	0.999916	PPM1A	J&J-Vac1-D7
24.5763	0.665409	0.256645	2.59272	0.00952215	0.999916	SNAP23	J&J-Vac1-D7
17.535	0.944964	0.450862	2.09591	0.0360906	0.999916	ABCC3	J&J-Vac1-D7
14.1162	0.633614	0.315129	2.01065	0.0443626	0.999916	VEZF1	J&J-Vac1-D7
23.1319	-0.859624	0.305357	-2.81515	0.00487546	0.999916	SS18	J&J-Vac1-D7
20.9464	-0.774873	0.341136	-2.27145	0.0231197	0.999916	RNF138	J&J-Vac1-D7
22.4178	0.647378	0.323832	1.99912	0.0455958	0.999916	ZNFX1	J&J-Vac1-D7
11.2898	0.812996	0.356346	2.28148	0.0225201	0.999916	RBBP7	J&J-Vac1-D7
11.2241	-0.974979	0.446107	-2.18553	0.0288502	0.999916	CASK	J&J-Vac1-D7
36.5744	0.795991	0.369045	2.1569	0.0310137	0.999905	ISG15	Moderna-Vac1-D1
14.8273	0.718354	0.269622	2.6643	0.00771498	0.999905	NFIA	Moderna-Vac1-D1
66.4705	0.874492	0.412738	2.11876	0.0341109	0.999905	GBP1	Moderna-Vac1-D1
79.4457	0.769722	0.337367	2.28156	0.0225154	0.999905	GBP2	Moderna-Vac1-D1
55.1124	1.13668	0.476501	2.38548	0.0170568	0.999905	GBP5	Moderna-Vac1-D1
11.6093	0.621506	0.267184	2.32614	0.0200111	0.999905	CCDC18	Moderna-Vac1-D1
11.5611	0.621166	0.265591	2.33881	0.0193453	0.999905	FAM20B	Moderna-Vac1-D1
21.019	0.727736	0.269125	2.70409	0.00684928	0.999905	EIF2AK2	Moderna-Vac1-D1
19.3428	0.58985	0.259091	2.27662	0.0228092	0.999905	VAMP8	Moderna-Vac1-D1
21.6131	-0.505324	0.218188	-2.316	0.0205585	0.999905	UBE2E3	Moderna-Vac1-D1
65.4632	0.810177	0.319258	2.53769	0.0111586	0.999905	STAT1	Moderna-Vac1-D1
18.2747	0.698764	0.243222	2.87294	0.00406666	0.999905	SP140L	Moderna-Vac1-D1
17.7845	0.623083	0.246762	2.52504	0.0115685	0.999905	COX17	Moderna-Vac1-D1
47.2057	0.866238	0.418275	2.07098	0.0383608	0.999905	LAP3	Moderna-Vac1-D1
31.5585	0.518451	0.240441	2.15626	0.0310637	0.999905	ALPK1	Moderna-Vac1-D1
10.0243	-0.86005	0.349025	-2.46415	0.0137339	0.999905	CBR4	Moderna-Vac1-D1
17.2017	-0.555783	0.232531	-2.39015	0.0168416	0.999905	ZFYVE16	Moderna-Vac1-D1
12.0624	0.53631	0.270682	1.98133	0.047554	0.999905	PHYKPL	Moderna-Vac1-D1
21.3321	0.613148	0.255912	2.39593	0.0165781	0.999905	PSMB8	Moderna-Vac1-D1
40.27	0.67297	0.253186	2.65801	0.00786032	0.999905	PSMB9	Moderna-Vac1-D1
12.9082	0.771605	0.388772	1.98473	0.0471751	0.999905	TAP1	Moderna-Vac1-D1
11.4081	0.784037	0.323414	2.42425	0.0153401	0.999905	HLA-DMA	Moderna-Vac1-D1
15.9647	-0.600235	0.244371	-2.45625	0.0140396	0.999905	NUDT3	Moderna-Vac1-D1
13.4354	-0.53769	0.272406	-1.97386	0.0483982	0.999905	FIG4	Moderna-Vac1-D1
21.4998	0.508292	0.225024	2.25884	0.0238936	0.999905	SCRN1	Moderna-Vac1-D1
11.712	0.568487	0.284997	1.99471	0.0460745	0.999905	KRIT1	Moderna-Vac1-D1
30.1238	0.89731	0.287561	3.12042	0.00180594	0.999905	SAMD9L	Moderna-Vac1-D1
12.0902	-0.74099	0.274566	-2.69877	0.00695968	0.999905	DLD	Moderna-Vac1-D1
23.1695	0.562972	0.264564	2.12792	0.0333436	0.999905	NDUFB2	Moderna-Vac1-D1
10.7285	-0.81338	0.292072	-2.78486	0.00535502	0.999905	NAA35	Moderna-Vac1-D1
12.5411	-0.56021	0.272527	-2.05561	0.0398197	0.999905	SIRT1	Moderna-Vac1-D1
10.3122	2.84091	1.23721	2.29622	0.0216634	0.999905	ANKRD22	Moderna-Vac1-D1
27.3733	0.94798	0.364818	2.5985	0.00936326	0.999905	IFIT3	Moderna-Vac1-D1
13.6651	0.681212	0.339752	2.00503	0.0449601	0.999905	PLAAT4	Moderna-Vac1-D1
10.4782	0.650047	0.324639	2.00237	0.0452455	0.999905	BANF1	Moderna-Vac1-D1
13.2213	0.64663	0.26299	2.45877	0.0139415	0.999905	VDR	Moderna-Vac1-D1
34.2769	0.568993	0.257806	2.20706	0.0273101	0.999905	STAT2	Moderna-Vac1-D1
22.7479	-0.621775	0.228766	-2.71795	0.00656887	0.999905	MDM2	Moderna-Vac1-D1
11.3961	0.693117	0.326671	2.12176	0.0338581	0.999905	WASHC3	Moderna-Vac1-D1
11.633	0.721969	0.362285	1.99282	0.0462807	0.999905	TRAFD1	Moderna-Vac1-D1
58.529	1.02928	0.37895	2.71614	0.0066048	0.999905	EPSTI1	Moderna-Vac1-D1
54.495	0.523231	0.25566	2.04659	0.0406987	0.999905	PSME2	Moderna-Vac1-D1
50.9837	0.596091	0.288185	2.06843	0.0385998	0.999905	MT2A	Moderna-Vac1-D1
26.4093	0.709284	0.265148	2.67505	0.00747173	0.999905	NLRC5	Moderna-Vac1-D1
26.8639	0.944034	0.252585	3.73749	0.00018587	0.999905	PSMB10	Moderna-Vac1-D1
25.5959	0.543369	0.234519	2.31695	0.0205066	0.999905	NMT1	Moderna-Vac1-D1
16.2	0.62513	0.300953	2.07717	0.0377862	0.999905	RAB37	Moderna-Vac1-D1
10.5282	-0.627827	0.309137	-2.0309	0.0422647	0.999905	SAFB2	Moderna-Vac1-D1
42.8272	0.568366	0.26483	2.14615	0.031861	0.999905	APOL6	Moderna-Vac1-D1
19.0735	0.678091	0.27809	2.43838	0.0147531	0.135466	HES4	Moderna-Vac2-D1
36.5744	2.02901	0.361028	5.6201	1.9085e-08	1.77893e-06	ISG15	Moderna-Vac2-D1
11.0671	0.567384	0.287239	1.9753	0.0482341	0.270968	NECAP2	Moderna-Vac2-D1
12.4227	-0.836435	0.389847	-2.14555	0.0319093	0.211851	ECE1	Moderna-Vac2-D1
27.229	2.41268	0.51713	4.66553	3.0783e-06	0.000170365	C1QA	Moderna-Vac2-D1
14.0242	3.43594	0.735974	4.66856	3.03317e-06	0.000169189	C1QB	Moderna-Vac2-D1
34.3343	-0.552222	0.18369	-3.00628	0.00264469	0.0404643	ARID1A	Moderna-Vac2-D1
19.8041	2.02038	0.33636	6.00659	1.89469e-09	2.29286e-07	IFI6	Moderna-Vac2-D1
17.9822	-0.504556	0.247897	-2.03535	0.0418157	0.251106	ZMYM6	Moderna-Vac2-D1
11.561	-1.24362	0.382726	-3.24938	0.00115657	0.021392	CSF3R	Moderna-Vac2-D1
25.9858	-0.614432	0.249475	-2.4629	0.013782	0.129666	PPT1	Moderna-Vac2-D1
18.9316	0.739639	0.240549	3.0748	0.00210644	0.0341465	PRDX1	Moderna-Vac2-D1
11.5689	0.853134	0.26139	3.26384	0.00109914	0.0207635	NASP	Moderna-Vac2-D1
26.7705	-1.2823	0.230987	-5.55141	2.83377e-08	2.46866e-06	SPATA6	Moderna-Vac2-D1
22.9373	-0.579015	0.2342	-2.4723	0.0134245	0.128225	OSBPL9	Moderna-Vac2-D1
10.9938	-0.935186	0.383441	-2.43893	0.0147307	0.135466	SSBP3	Moderna-Vac2-D1
14.8273	-0.794794	0.32216	-2.46708	0.013622	0.129354	NFIA	Moderna-Vac2-D1
12.9624	0.683202	0.269034	2.53947	0.0111022	0.113653	LEPROT	Moderna-Vac2-D1
59.3615	1.13225	0.321449	3.52232	0.000427779	0.00996839	PDE4B	Moderna-Vac2-D1
18.5004	2.70789	0.603042	4.49039	7.10922e-06	0.000340282	IFI44L	Moderna-Vac2-D1
12.7819	1.44958	0.391797	3.69981	0.000215758	0.00581152	IFI44	Moderna-Vac2-D1
13.3522	-0.865719	0.3169	-2.73184	0.00629827	0.0771866	PRKACB	Moderna-Vac2-D1
14.8034	-0.705768	0.292584	-2.41219	0.015857	0.141475	HS2ST1	Moderna-Vac2-D1
40.4676	1.27297	0.21742	5.8549	4.77307e-09	5.03696e-07	LMO4	Moderna-Vac2-D1
66.4705	3.90733	0.402204	9.71479	2.60775e-22	6.15776e-19	GBP1	Moderna-Vac2-D1
79.4457	2.5178	0.332782	7.56593	3.85086e-14	1.70497e-11	GBP2	Moderna-Vac2-D1
49.155	2.73659	0.291433	9.39012	5.99322e-21	8.49119e-18	GBP4	Moderna-Vac2-D1
55.1124	4.58627	0.463446	9.89602	4.33185e-23	1.53434e-19	GBP5	Moderna-Vac2-D1
12.9913	-0.758221	0.273604	-2.77124	0.00558431	0.0707678	SLC35A3	Moderna-Vac2-D1
10.6128	-0.676456	0.305787	-2.21218	0.0269545	0.192292	AMPD2	Moderna-Vac2-D1
65.6569	0.569422	0.121966	4.66869	3.0313e-06	0.000169189	CD53	Moderna-Vac2-D1
39.2332	0.828327	0.214546	3.86083	0.000113003	0.00334942	C1orf162	Moderna-Vac2-D1
51.832	-0.584845	0.253867	-2.30374	0.0212371	0.165504	RHOC	Moderna-Vac2-D1
15.1835	0.689851	0.238513	2.8923	0.00382436	0.0538604	SRGAP2C	Moderna-Vac2-D1
12.1525	0.581758	0.293419	1.98269	0.0474023	0.267781	RNF115	Moderna-Vac2-D1
10.9263	4.92663	0.711287	6.92636	4.31819e-12	1.0925e-09	FCGR1A	Moderna-Vac2-D1
40.1886	0.932679	0.19475	4.78911	1.67522e-06	0.000101429	PLEKHO1	Moderna-Vac2-D1
12.4586	0.672927	0.29021	2.31876	0.0204081	0.16164	PSMB4	Moderna-Vac2-D1
146.101	0.862173	0.195292	4.41479	1.01107e-05	0.000465092	S100A11	Moderna-Vac2-D1
13.4182	0.530305	0.265875	1.99457	0.0460902	0.262758	JTB	Moderna-Vac2-D1
29.8612	0.805203	0.177726	4.53059	5.88191e-06	0.000293433	ADAR	Moderna-Vac2-D1
11.8582	-0.843897	0.322317	-2.61822	0.00883903	0.0984524	MEF2D	Moderna-Vac2-D1
10.4546	0.837194	0.281164	2.9776	0.00290516	0.0436945	ARHGEF11	Moderna-Vac2-D1
53.6682	1.14586	0.191228	5.9921	2.07144e-09	2.36679e-07	IFI16	Moderna-Vac2-D1
20.6973	2.21172	0.434481	5.09048	3.57167e-07	2.47075e-05	SLAMF7	Moderna-Vac2-D1
214.512	0.532235	0.23436	2.27101	0.0231464	0.175932	FCER1G	Moderna-Vac2-D1
34.2589	-0.597709	0.225554	-2.64996	0.00805006	0.0928773	POU2F1	Moderna-Vac2-D1
36.7331	0.739123	0.18788	3.93402	8.35358e-05	0.00260691	SFT2D2	Moderna-Vac2-D1
20.7848	-0.620245	0.240659	-2.57728	0.00995808	0.10656	KIFAP3	Moderna-Vac2-D1
32.8527	1.25011	0.241257	5.18164	2.19948e-07	1.55811e-05	DENND1B	Moderna-Vac2-D1
10.7411	-0.934008	0.341378	-2.73599	0.00621922	0.0766183	ATP2B4	Moderna-Vac2-D1
10.1957	-0.80488	0.312626	-2.57458	0.0100362	0.107093	DSTYK	Moderna-Vac2-D1
10.2809	0.894131	0.318327	2.80884	0.00497201	0.0652254	AIDA	Moderna-Vac2-D1
15.374	-0.56218	0.270187	-2.08071	0.0374604	0.23579	TP53BP2	Moderna-Vac2-D1
15.5131	1.36806	0.305493	4.47819	7.52781e-06	0.000350836	CNIH4	Moderna-Vac2-D1
18.199	0.640975	0.261537	2.4508	0.014254	0.132167	GUK1	Moderna-Vac2-D1
17.2743	-0.613895	0.296103	-2.07325	0.0381492	0.237895	TOMM20	Moderna-Vac2-D1
44.8158	-0.846567	0.203682	-4.15631	3.23426e-05	0.00123846	SMYD3	Moderna-Vac2-D1
10.1188	0.610677	0.294203	2.0757	0.037922	0.237499	SLC66A3	Moderna-Vac2-D1
13.4831	-0.572251	0.278655	-2.05362	0.0400127	0.24605	FOSL2	Moderna-Vac2-D1
21.019	1.10207	0.266081	4.14185	3.4451e-05	0.00129127	EIF2AK2	Moderna-Vac2-D1
14.4457	-0.566303	0.278771	-2.03143	0.0422114	0.251695	ATL2	Moderna-Vac2-D1
11.6064	-0.736422	0.351541	-2.09484	0.036185	0.229485	DHX57	Moderna-Vac2-D1
17.7062	0.82191	0.313712	2.61995	0.00879433	0.0981087	SLC8A1-AS1	Moderna-Vac2-D1
464.779	0.571613	0.150058	3.80929	0.000139369	0.00398101	SLC8A1	Moderna-Vac2-D1
35.7316	-0.91076	0.191332	-4.7601	1.93494e-06	0.000115186	CAMKMT	Moderna-Vac2-D1
16.7716	-1.53318	0.302232	-5.07286	3.91873e-07	2.66926e-05	TTC7A	Moderna-Vac2-D1
41.615	0.562369	0.18182	3.093	0.00198143	0.0329494	FOXN2	Moderna-Vac2-D1
52.9186	-0.785292	0.174042	-4.51208	6.41945e-06	0.000312432	CCDC88A	Moderna-Vac2-D1
40.5403	0.962882	0.164757	5.84426	5.0882e-09	5.22388e-07	VRK2	Moderna-Vac2-D1
14.753	-1.23569	0.347477	-3.55618	0.000376287	0.00905648	BCL11A	Moderna-Vac2-D1
10.716	-1.03551	0.390165	-2.65402	0.00795382	0.0919166	EHBP1	Moderna-Vac2-D1
30.1015	-0.629934	0.225822	-2.78952	0.00527857	0.0684905	WDPCP	Moderna-Vac2-D1
73.2065	0.50546	0.171736	2.94324	0.00324794	0.0476365	ARHGAP25	Moderna-Vac2-D1
16.7193	0.723177	0.256222	2.82246	0.00476565	0.0634584	SNRPG	Moderna-Vac2-D1
22.2884	0.616414	0.241707	2.55026	0.0107643	0.11181	NAGK	Moderna-Vac2-D1
57.4273	0.670584	0.147221	4.55495	5.23979e-06	0.000268976	MOB1A	Moderna-Vac2-D1
15.1232	1.78406	0.279407	6.38517	1.71208e-10	3.10984e-08	MTHFD2	Moderna-Vac2-D1
503.921	1.15492	0.187853	6.14798	7.84761e-10	1.11093e-07	TMSB10	Moderna-Vac2-D1
19.3428	1.06005	0.254769	4.16084	3.17073e-05	0.00122073	VAMP8	Moderna-Vac2-D1
38.138	2.7765	0.292888	9.47975	2.54902e-21	4.51432e-18	VAMP5	Moderna-Vac2-D1
13.42	1.17401	0.354811	3.30885	0.000936809	0.0186415	CYTOR	Moderna-Vac2-D1
34.1724	0.510673	0.230549	2.21503	0.026758	0.191541	COX5B	Moderna-Vac2-D1
72.2767	1.00514	0.172712	5.81973	5.89445e-09	5.88116e-07	TMEM131	Moderna-Vac2-D1
10.6026	-1.47421	0.45072	-3.27079	0.00107247	0.0204081	AFF3	Moderna-Vac2-D1
109.851	-0.768516	0.137284	-5.59802	2.16815e-08	1.9442e-06	TBC1D8	Moderna-Vac2-D1
11.627	-1.35327	0.471616	-2.86943	0.00411219	0.0572017	MERTK	Moderna-Vac2-D1
14.1033	-0.83663	0.28595	-2.92579	0.00343586	0.049411	PTPN4	Moderna-Vac2-D1
12.2775	-0.578153	0.286624	-2.01711	0.043684	0.255292	SAP130	Moderna-Vac2-D1
21.5042	-0.687921	0.228284	-3.01344	0.00258306	0.0398832	MGAT5	Moderna-Vac2-D1
193.781	-0.710431	0.135592	-5.23947	1.61036e-07	1.17606e-05	ARHGAP15	Moderna-Vac2-D1
19.1322	1.42123	0.235349	6.03884	1.55224e-09	1.99929e-07	NMI	Moderna-Vac2-D1
103.045	1.45061	0.237457	6.10895	1.00288e-09	1.36623e-07	FMNL2	Moderna-Vac2-D1
30.9104	-0.536278	0.239332	-2.24073	0.0250435	0.183653	CD302	Moderna-Vac2-D1
15.0484	1.12294	0.294033	3.8191	0.000133939	0.003857	IFIH1	Moderna-Vac2-D1
32.3554	-0.605508	0.233115	-2.59747	0.00939137	0.101967	STK39	Moderna-Vac2-D1
17.7012	0.626569	0.258292	2.42581	0.0152741	0.137312	SSB	Moderna-Vac2-D1
10.5236	-0.672467	0.311386	-2.1596	0.0308039	0.207911	SLC25A12	Moderna-Vac2-D1
34.0629	-0.680188	0.247762	-2.74532	0.00604516	0.0752617	GPR155	Moderna-Vac2-D1
40.6252	0.821939	0.201631	4.07645	4.57277e-05	0.00161162	GLS	Moderna-Vac2-D1
65.4632	2.07107	0.314953	6.57579	4.8394e-11	1.03886e-08	STAT1	Moderna-Vac2-D1
28.5411	-0.747347	0.355875	-2.10003	0.0357266	0.228006	PLCL1	Moderna-Vac2-D1
13.0738	0.775619	0.2947	2.63189	0.00849114	0.0962419	CASP10	Moderna-Vac2-D1
15.2102	-0.510845	0.253562	-2.01467	0.0439391	0.255764	NBEAL1	Moderna-Vac2-D1
37.1854	-0.527103	0.219428	-2.40217	0.0162983	0.143603	KLF7	Moderna-Vac2-D1
10.618	-1.10799	0.338734	-3.27097	0.00107181	0.0204081	AC009226.1	Moderna-Vac2-D1
13.1897	-0.752482	0.277981	-2.70696	0.00679027	0.0813372	PLEKHM3	Moderna-Vac2-D1
20.3846	0.954525	0.275347	3.46663	0.000527027	0.0117404	GPBAR1	Moderna-Vac2-D1
34.1801	1.25397	0.19926	6.29315	3.1109e-10	5.24706e-08	WDFY1	Moderna-Vac2-D1
23.4725	0.531565	0.219072	2.42644	0.0152477	0.137312	RHBDD1	Moderna-Vac2-D1
38.9964	-1.23046	0.312291	-3.94011	8.14446e-05	0.00255525	PID1	Moderna-Vac2-D1
69.5114	0.794446	0.163754	4.85147	1.22549e-06	7.61523e-05	SP110	Moderna-Vac2-D1
18.2747	0.999816	0.241149	4.14605	3.38261e-05	0.0012883	SP140L	Moderna-Vac2-D1
67.62	0.605311	0.152389	3.97215	7.12276e-05	0.00229353	SP100	Moderna-Vac2-D1
24.4695	-0.502236	0.232562	-2.15958	0.0308052	0.207911	GIGYF2	Moderna-Vac2-D1
14.3147	0.645793	0.253735	2.54515	0.0109231	0.112256	UBE2F	Moderna-Vac2-D1
63.6603	-1.82173	0.245424	-7.42277	1.14694e-13	4.77938e-11	SNED1	Moderna-Vac2-D1
25.8899	-0.561394	0.201299	-2.78886	0.00528936	0.0684905	SEPTIN2	Moderna-Vac2-D1
15.679	-0.630867	0.310886	-2.02925	0.0424324	0.251863	ITPR1	Moderna-Vac2-D1
11.3688	-0.559493	0.277531	-2.01597	0.0438036	0.255488	CAMK1	Moderna-Vac2-D1
20.4854	0.636416	0.255235	2.49345	0.0126507	0.12327	TRANK1	Moderna-Vac2-D1
26.8625	0.583093	0.216713	2.69063	0.00713182	0.0842735	MYD88	Moderna-Vac2-D1
16.3695	-0.595626	0.264337	-2.25328	0.0242414	0.179656	ANO10	Moderna-Vac2-D1
13.4122	0.704754	0.279408	2.52231	0.0116587	0.117482	SHISA5	Moderna-Vac2-D1
64.5189	-0.575366	0.197355	-2.91539	0.00355248	0.0508399	TKT	Moderna-Vac2-D1
10.8812	0.824222	0.302502	2.72468	0.00643633	0.0782273	SELENOK	Moderna-Vac2-D1
42.5902	0.575579	0.194315	2.96209	0.0030556	0.0454745	ARHGEF3	Moderna-Vac2-D1
13.4073	-0.890751	0.31147	-2.85983	0.00423862	0.0579803	SLC25A26	Moderna-Vac2-D1
44.4733	0.723626	0.203588	3.55437	0.000378889	0.00905648	SUCLG2	Moderna-Vac2-D1
12.3709	1.34265	0.317016	4.23528	2.28266e-05	0.000951199	EIF4E3	Moderna-Vac2-D1
17.5218	0.569721	0.227502	2.50424	0.0122714	0.121411	PCNP	Moderna-Vac2-D1
39.2197	0.662421	0.164659	4.023	5.74619e-05	0.00195702	ATG3	Moderna-Vac2-D1
17.7845	1.09053	0.241896	4.50825	6.53655e-06	0.000315	COX17	Moderna-Vac2-D1
25.8549	1.91771	0.314479	6.09805	1.07371e-09	1.43513e-07	PARP9	Moderna-Vac2-D1
14.9639	1.20032	0.261688	4.58682	4.50054e-06	0.000234425	DTX3L	Moderna-Vac2-D1
75.9791	1.77046	0.253779	6.97639	3.02861e-12	8.2518e-10	PARP14	Moderna-Vac2-D1
31.4037	-1.05096	0.222793	-4.71722	2.39089e-06	0.000138828	SLC49A4	Moderna-Vac2-D1
28.9994	0.71172	0.203522	3.49702	0.000470483	0.0107861	HEG1	Moderna-Vac2-D1
12.2592	-1.15008	0.360668	-3.18876	0.00142884	0.0252529	MGLL	Moderna-Vac2-D1
39.8642	-0.607847	0.195742	-3.10536	0.00190049	0.0318917	TMCC1	Moderna-Vac2-D1
10.5441	0.677073	0.300302	2.25464	0.0241561	0.179656	NUDT16	Moderna-Vac2-D1
21.8088	-0.509877	0.225988	-2.25621	0.0240576	0.179319	RYK	Moderna-Vac2-D1
34.9615	-0.783831	0.232517	-3.37107	0.000748771	0.0155096	PIK3CB	Moderna-Vac2-D1
53.9762	0.53477	0.1634	3.27276	0.00106501	0.0203906	ATP1B3	Moderna-Vac2-D1
13.7114	-1.2329	0.348119	-3.5416	0.000397709	0.00932904	TFDP2	Moderna-Vac2-D1
79.277	1.30271	0.200742	6.48948	8.61344e-11	1.69493e-08	XRN1	Moderna-Vac2-D1
12.6542	-0.754755	0.341572	-2.20965	0.0271294	0.19315	CHST2	Moderna-Vac2-D1
20.8297	1.20298	0.294256	4.08822	4.34702e-05	0.00154745	PLSCR1	Moderna-Vac2-D1
21.1017	0.891486	0.207897	4.28812	1.80189e-05	0.000778881	P2RY13	Moderna-Vac2-D1
121.403	-0.961937	0.180711	-5.32306	1.02037e-07	7.85685e-06	PPM1L	Moderna-Vac2-D1
102.33	2.0413	0.318275	6.41364	1.4209e-10	2.64885e-08	TNFSF10	Moderna-Vac2-D1
34.2657	0.656613	0.194072	3.38335	0.000716075	0.0150411	GNB4	Moderna-Vac2-D1
29.6981	-0.543598	0.193451	-2.81	0.00495421	0.0651241	KLHL24	Moderna-Vac2-D1
24.4174	-0.824374	0.251263	-3.28092	0.00103467	0.0198635	DGKG	Moderna-Vac2-D1
20.7046	0.926264	0.253305	3.65671	0.000255474	0.00658102	BCL6	Moderna-Vac2-D1
19.2841	-0.535043	0.223856	-2.39011	0.0168431	0.146606	RNF168	Moderna-Vac2-D1
47.2057	2.97688	0.410647	7.24924	4.19103e-13	1.41377e-10	LAP3	Moderna-Vac2-D1
114.118	0.54821	0.20483	2.67641	0.00744151	0.0874223	ARAP2	Moderna-Vac2-D1
16.5614	0.622521	0.240224	2.59142	0.00955797	0.102901	TLR1	Moderna-Vac2-D1
25.5741	-0.785485	0.212913	-3.68923	0.000224938	0.00599045	KLHL5	Moderna-Vac2-D1
22.3311	5.33921	0.991923	5.38269	7.33808e-08	5.90715e-06	CXCL10	Moderna-Vac2-D1
31.3257	0.736316	0.228726	3.21921	0.00128545	0.0233491	SCARB2	Moderna-Vac2-D1
39.5315	-0.826968	0.197163	-4.19434	2.73668e-05	0.00109529	ANTXR2	Moderna-Vac2-D1
59.7804	1.78574	0.305111	5.85275	4.83503e-09	5.03696e-07	PLAC8	Moderna-Vac2-D1
52.2704	-0.545722	0.171409	-3.18375	0.00145381	0.025497	WDFY3	Moderna-Vac2-D1
31.1589	-1.29455	0.288519	-4.48689	7.22703e-06	0.000343599	ARHGAP24	Moderna-Vac2-D1
10.5492	1.68721	0.384496	4.38811	1.14341e-05	0.000522577	HERC5	Moderna-Vac2-D1
17.0657	-1.77096	0.363566	-4.87107	1.10997e-06	7.02054e-05	GPRIN3	Moderna-Vac2-D1
23.7654	0.564232	0.240358	2.34747	0.0189016	0.155878	DAPP1	Moderna-Vac2-D1
63.4143	-0.685252	0.162021	-4.2294	2.34313e-05	0.000965044	MANBA	Moderna-Vac2-D1
12.529	0.97757	0.317406	3.07987	0.00207089	0.0338023	FAM241A	Moderna-Vac2-D1
31.5585	1.45525	0.232439	6.26078	3.83061e-10	6.03023e-08	ALPK1	Moderna-Vac2-D1
16.4856	0.656648	0.248131	2.64637	0.00813601	0.0935641	C4orf3	Moderna-Vac2-D1
13.0861	-1.32408	0.337613	-3.9219	8.78526e-05	0.00271768	NOCT	Moderna-Vac2-D1
77.2741	-0.543899	0.148586	-3.6605	0.000251726	0.00652324	MAML3	Moderna-Vac2-D1
19.2767	-0.88297	0.313389	-2.81749	0.0048401	0.0641584	TBC1D9	Moderna-Vac2-D1
63.393	0.834205	0.254229	3.28131	0.00103324	0.0198635	IL15	Moderna-Vac2-D1
13.5432	0.72063	0.274352	2.62666	0.0086228	0.0969585	LSM6	Moderna-Vac2-D1
13.5768	0.94049	0.386568	2.43292	0.0149775	0.136027	GUCY1A1	Moderna-Vac2-D1
19.395	-1.99596	0.401693	-4.96887	6.7345e-07	4.3768e-05	PDGFC	Moderna-Vac2-D1
38.2611	0.582938	0.182739	3.19001	0.00142267	0.0252529	FNIP2	Moderna-Vac2-D1
50.4938	0.582544	0.182847	3.18595	0.00144278	0.0254245	RAPGEF2	Moderna-Vac2-D1
17.7522	1.30371	0.246376	5.29154	1.21292e-07	9.04456e-06	DDX60	Moderna-Vac2-D1
50.0971	0.970928	0.240809	4.03194	5.53194e-05	0.00190234	DDX60L	Moderna-Vac2-D1
10.0243	-0.705844	0.349938	-2.01705	0.0436902	0.255292	CBR4	Moderna-Vac2-D1
23.6819	-0.616916	0.19777	-3.11937	0.00181239	0.030569	GALNT7	Moderna-Vac2-D1
31.9666	0.600943	0.24389	2.46399	0.01374	0.129606	ACSL1	Moderna-Vac2-D1
19.0876	0.664983	0.234491	2.83586	0.00457018	0.0613166	CCT5	Moderna-Vac2-D1
50.1211	-0.721739	0.173209	-4.16687	3.08815e-05	0.00121	TRIO	Moderna-Vac2-D1
261.861	0.722779	0.134725	5.36486	8.10121e-08	6.39588e-06	FYB1	Moderna-Vac2-D1
75.1298	-0.650117	0.15846	-4.10272	4.08328e-05	0.00147581	ARL15	Moderna-Vac2-D1
12.1105	-0.585862	0.281179	-2.0836	0.037197	0.234642	DHX29	Moderna-Vac2-D1
15.4755	-0.623011	0.273297	-2.27961	0.0226308	0.173315	SLC38A9	Moderna-Vac2-D1
215.148	-0.545609	0.130948	-4.16661	3.09161e-05	0.00121	MAP3K1	Moderna-Vac2-D1
21.7629	-0.929915	0.447043	-2.08015	0.0375121	0.23579	PDE4D	Moderna-Vac2-D1
70.5691	-0.53718	0.201237	-2.66939	0.00759898	0.0888303	IQGAP2	Moderna-Vac2-D1
39.8443	-0.695468	0.231738	-3.0011	0.00269003	0.0410693	S100Z	Moderna-Vac2-D1
46.2283	0.500637	0.191789	2.61035	0.00904496	0.0999592	TBCA	Moderna-Vac2-D1
44.6076	-0.967852	0.294074	-3.29119	0.000997659	0.0195232	VCAN	Moderna-Vac2-D1
14.8968	-0.881931	0.339455	-2.59808	0.00937479	0.101967	ARRDC3	Moderna-Vac2-D1
11.8337	0.651455	0.27864	2.33798	0.0193883	0.157689	GLRX	Moderna-Vac2-D1
24.0606	1.11362	0.329809	3.37656	0.000733974	0.0153094	ERAP2	Moderna-Vac2-D1
60.0448	0.53702	0.170089	3.15729	0.00159243	0.0275142	ST8SIA4	Moderna-Vac2-D1
22.782	-0.63086	0.252078	-2.50264	0.012327	0.121453	FER	Moderna-Vac2-D1
14.2327	-0.679199	0.265892	-2.55442	0.0106365	0.111092	AP3S1	Moderna-Vac2-D1
16.76	-0.606581	0.265078	-2.28831	0.0221192	0.170689	SNX24	Moderna-Vac2-D1
20.1686	0.566635	0.246301	2.30057	0.0214157	0.16667	HINT1	Moderna-Vac2-D1
27.401	0.672099	0.217499	3.09012	0.00200073	0.0331149	C5orf56	Moderna-Vac2-D1
81.3078	1.82357	0.224888	8.10875	5.11412e-16	3.01903e-13	IRF1	Moderna-Vac2-D1
10.5278	-0.949895	0.307247	-3.09164	0.00199056	0.0330237	PCBD2	Moderna-Vac2-D1
22.2107	-0.857897	0.235447	-3.6437	0.000268752	0.00679942	TGFBI	Moderna-Vac2-D1
33.0082	0.546096	0.187755	2.90856	0.00363097	0.051629	NDFIP1	Moderna-Vac2-D1
322.629	0.751268	0.210713	3.56537	0.000363347	0.0087848	CD74	Moderna-Vac2-D1
18.8008	-0.74471	0.243406	-3.05954	0.00221678	0.0356901	DCTN4	Moderna-Vac2-D1
29.402	1.05401	0.219349	4.8052	1.54599e-06	9.44122e-05	LARP1	Moderna-Vac2-D1
11.9463	0.515918	0.252044	2.04694	0.0406639	0.247912	RARS	Moderna-Vac2-D1
89.685	1.11533	0.153427	7.26942	3.61026e-13	1.27875e-10	LCP2	Moderna-Vac2-D1
39.6522	0.708419	0.199384	3.55304	0.000380806	0.00905648	PRELID1	Moderna-Vac2-D1
17.5831	1.08966	0.331547	3.28661	0.00101402	0.0197888	SERPINB9	Moderna-Vac2-D1
15.3019	0.646284	0.263311	2.45445	0.01411	0.131347	RIPK1	Moderna-Vac2-D1
14.67	-1.31937	0.279129	-4.72676	2.28134e-06	0.000133562	GFOD1	Moderna-Vac2-D1
63.7221	-0.830162	0.185353	-4.47882	7.50562e-06	0.000350836	JARID2	Moderna-Vac2-D1
20.388	0.768197	0.251561	3.05372	0.00226025	0.0362253	DTNBP1	Moderna-Vac2-D1
47.4968	0.759172	0.162123	4.68269	2.83133e-06	0.000160457	DEK	Moderna-Vac2-D1
15.7251	-0.76764	0.319401	-2.40337	0.0162446	0.143487	SOX4	Moderna-Vac2-D1
193.543	0.531684	0.169926	3.1289	0.00175459	0.029807	RIPOR2	Moderna-Vac2-D1
12.4764	0.902499	0.331717	2.72069	0.0065146	0.0788879	BTN3A2	Moderna-Vac2-D1
12.2671	0.650722	0.318215	2.04491	0.0408635	0.248691	BTN3A1	Moderna-Vac2-D1
25.3371	0.99319	0.197929	5.01791	5.2236e-07	3.49094e-05	HLA-F	Moderna-Vac2-D1
149.247	0.738188	0.295426	2.49873	0.012464	0.122293	HLA-A	Moderna-Vac2-D1
11.8204	0.74581	0.260935	2.85822	0.00426023	0.0580375	TRIM26	Moderna-Vac2-D1
242.388	0.523946	0.114402	4.57986	4.65297e-06	0.000240596	HLA-E	Moderna-Vac2-D1
127.634	0.867537	0.369913	2.34524	0.0190146	0.156083	HLA-C	Moderna-Vac2-D1
401.299	0.625287	0.259548	2.40914	0.0159902	0.142126	HLA-B	Moderna-Vac2-D1
13.1724	0.732096	0.266827	2.74371	0.00607493	0.075271	BAG6	Moderna-Vac2-D1
37.124	0.609447	0.22879	2.66378	0.00772683	0.090176	CLIC1	Moderna-Vac2-D1
160.693	0.755102	0.228389	3.30621	0.000945657	0.0187648	HLA-DRA	Moderna-Vac2-D1
93.3198	0.958935	0.211477	4.53446	5.77513e-06	0.000290149	HLA-DRB1	Moderna-Vac2-D1
16.7101	1.18616	0.601965	1.97049	0.0487828	0.272537	HLA-DQA1	Moderna-Vac2-D1
11.619	1.15649	0.291994	3.96066	7.47436e-05	0.00239585	TAP2	Moderna-Vac2-D1
21.3321	1.45447	0.247273	5.88204	4.05234e-09	4.34951e-07	PSMB8	Moderna-Vac2-D1
40.27	2.082	0.24407	8.53032	1.45939e-17	1.29229e-14	PSMB9	Moderna-Vac2-D1
12.9082	2.2077	0.370005	5.96668	2.42123e-09	2.67999e-07	TAP1	Moderna-Vac2-D1
10.0839	0.854407	0.38812	2.2014	0.0277078	0.194725	HLA-DMB	Moderna-Vac2-D1
11.4081	1.28789	0.317292	4.05899	4.92844e-05	0.00171986	HLA-DMA	Moderna-Vac2-D1
133.555	1.01503	0.226327	4.48478	7.29879e-06	0.000344698	HLA-DPA1	Moderna-Vac2-D1
58.6186	1.02414	0.235349	4.35158	1.35158e-05	0.000613756	HLA-DPB1	Moderna-Vac2-D1
36.826	0.863439	0.222241	3.88515	0.000102267	0.00308282	TAPBP	Moderna-Vac2-D1
15.9647	-0.538302	0.248248	-2.1684	0.0301279	0.205811	NUDT3	Moderna-Vac2-D1
14.1944	0.598272	0.26599	2.24923	0.0244982	0.181153	MTCH1	Moderna-Vac2-D1
34.5299	0.762841	0.214798	3.55143	0.000383146	0.00907762	FGD2	Moderna-Vac2-D1
10.6869	-1.41944	0.419614	-3.38274	0.000717661	0.0150411	TRERF1	Moderna-Vac2-D1
43.7233	0.817724	0.218373	3.74463	0.000180663	0.00499929	HSP90AB1	Moderna-Vac2-D1
13.6685	0.62391	0.314045	1.98669	0.0469565	0.266112	CD2AP	Moderna-Vac2-D1
11.3524	0.67332	0.309696	2.17413	0.0296951	0.204035	GCLC	Moderna-Vac2-D1
10.2654	0.731142	0.29401	2.48679	0.01289	0.124915	CGAS	Moderna-Vac2-D1
27.8256	0.687484	0.222536	3.08931	0.0020062	0.033128	COX7A2	Moderna-Vac2-D1
16.2852	-0.760201	0.250326	-3.03684	0.0023907	0.037803	IBTK	Moderna-Vac2-D1
46.2289	-0.500932	0.199523	-2.51064	0.0120511	0.119902	PNRC1	Moderna-Vac2-D1
61.9211	0.50896	0.172008	2.95893	0.00308707	0.0458466	ASCC3	Moderna-Vac2-D1
58.9186	-0.551587	0.222358	-2.48062	0.0131152	0.126123	FOXO3	Moderna-Vac2-D1
55.1306	2.05949	0.311853	6.60403	4.00127e-11	9.44834e-09	CALHM6	Moderna-Vac2-D1
40.2759	-0.501649	0.241135	-2.08037	0.0374919	0.23579	CEP85L	Moderna-Vac2-D1
22.6907	-0.565033	0.22988	-2.45794	0.0139735	0.130937	NHSL1	Moderna-Vac2-D1
15.1546	0.715032	0.265523	2.69292	0.00708299	0.0839062	HIVEP2	Moderna-Vac2-D1
75.6651	0.532094	0.176437	3.01577	0.00256329	0.0398832	STX11	Moderna-Vac2-D1
13.6444	-0.57662	0.267097	-2.15885	0.0308621	0.207911	SHPRH	Moderna-Vac2-D1
16.7428	0.593206	0.229944	2.57978	0.00988622	0.106112	PCMT1	Moderna-Vac2-D1
14.4345	1.20775	0.283218	4.26438	2.00462e-05	0.000850342	DYNLT1	Moderna-Vac2-D1
74.1394	1.00066	0.181113	5.52509	3.29322e-08	2.77728e-06	SOD2	Moderna-Vac2-D1
15.0762	-1.32533	0.33311	-3.97865	6.93064e-05	0.00224186	PRKN	Moderna-Vac2-D1
16.0215	-0.623628	0.255877	-2.43722	0.0148007	0.135466	WIPI2	Moderna-Vac2-D1
22.6365	0.607984	0.227535	2.67204	0.00753907	0.0884218	C1GALT1	Moderna-Vac2-D1
67.1341	-1.30517	0.3752	-3.4786	0.000504045	0.0113198	HDAC9	Moderna-Vac2-D1
47.1094	0.57842	0.256396	2.25596	0.0240729	0.179319	CBX3	Moderna-Vac2-D1
66.3633	1.03902	0.15783	6.58317	4.60511e-11	1.01946e-08	SNX10	Moderna-Vac2-D1
14.2076	-0.764222	0.301626	-2.53367	0.0112875	0.114788	HIBADH	Moderna-Vac2-D1
49.0575	-0.513844	0.227599	-2.25767	0.023966	0.179319	CPVL	Moderna-Vac2-D1
16.5965	-0.535216	0.252373	-2.12073	0.0339443	0.221216	KBTBD2	Moderna-Vac2-D1
68.055	-0.899235	0.21116	-4.25856	2.05751e-05	0.000867583	ELMO1	Moderna-Vac2-D1
14.4843	1.0057	0.288132	3.49041	0.000482276	0.0109853	PSMA2	Moderna-Vac2-D1
40.648	-0.752353	0.205989	-3.6524	0.000259802	0.00664418	CCM2	Moderna-Vac2-D1
16.1158	-0.809707	0.290923	-2.78324	0.00538191	0.0692062	TNS3	Moderna-Vac2-D1
19.311	1.659	0.516257	3.21352	0.00131117	0.0236937	NCF1	Moderna-Vac2-D1
10.2343	0.746713	0.32273	2.31374	0.020682	0.163335	MDH2	Moderna-Vac2-D1
10.7223	1.33172	0.332743	4.00224	6.2746e-05	0.00209666	HSPB1	Moderna-Vac2-D1
171.302	0.985975	0.159323	6.18851	6.07355e-10	9.15426e-08	FGL2	Moderna-Vac2-D1
10.617	-0.697754	0.355022	-1.96538	0.0493701	0.27452	SLC25A40	Moderna-Vac2-D1
11.1851	0.694924	0.281492	2.46872	0.0135597	0.129109	SRI	Moderna-Vac2-D1
22.8218	-0.86566	0.337524	-2.56474	0.0103253	0.109008	CDK14	Moderna-Vac2-D1
20.0837	0.78958	0.278704	2.83304	0.00461071	0.0617434	SAMD9	Moderna-Vac2-D1
30.1238	2.39497	0.275383	8.6969	3.41068e-18	4.02688e-15	SAMD9L	Moderna-Vac2-D1
14.5933	-0.678941	0.345071	-1.96754	0.0491213	0.273566	POLR2J3	Moderna-Vac2-D1
58.0281	-0.884904	0.19004	-4.65641	3.21774e-06	0.000176701	SRPK2	Moderna-Vac2-D1
11.8478	-0.640638	0.319603	-2.00448	0.0450187	0.258647	ATXN7L1	Moderna-Vac2-D1
20.5598	2.05911	0.51291	4.01456	5.95569e-05	0.00200905	CPED1	Moderna-Vac2-D1
10.2708	1.32122	0.330224	4.00099	6.30769e-05	0.00209782	TMEM140	Moderna-Vac2-D1
112.27	0.693669	0.128869	5.38275	7.33551e-08	5.90715e-06	MTPN	Moderna-Vac2-D1
17.2224	0.860672	0.346829	2.48154	0.0130815	0.126123	AC078845.1	Moderna-Vac2-D1
44.7956	1.0388	0.205031	5.06658	4.05034e-07	2.73263e-05	ZC3HAV1	Moderna-Vac2-D1
21.5957	0.98921	0.248256	3.98463	6.75856e-05	0.00220634	PARP12	Moderna-Vac2-D1
23.4368	-0.537855	0.242837	-2.21488	0.0267681	0.191541	KDM7A	Moderna-Vac2-D1
23.1695	0.90305	0.262076	3.44576	0.000569452	0.0125279	NDUFB2	Moderna-Vac2-D1
26.6676	0.878022	0.194622	4.51143	6.43917e-06	0.000312432	GSTK1	Moderna-Vac2-D1
27.168	0.756073	0.232134	3.25706	0.00112574	0.0210462	CUL1	Moderna-Vac2-D1
17.1365	0.779299	0.302697	2.57451	0.0100381	0.107093	GIMAP8	Moderna-Vac2-D1
25.2044	1.27798	0.251108	5.08938	3.59242e-07	2.47075e-05	GIMAP7	Moderna-Vac2-D1
25.0453	1.12114	0.265286	4.22616	2.37711e-05	0.00097338	GIMAP4	Moderna-Vac2-D1
30.6667	1.38083	0.243928	5.66081	1.50658e-08	1.42301e-06	NUB1	Moderna-Vac2-D1
12.5515	-0.606046	0.279058	-2.17176	0.029874	0.204804	RHEB	Moderna-Vac2-D1
13.253	0.774001	0.298034	2.59702	0.00940358	0.101967	LONRF1	Moderna-Vac2-D1
20.3127	1.36891	0.523679	2.61403	0.00894814	0.0993552	MSR1	Moderna-Vac2-D1
92.5877	-0.52028	0.146437	-3.55292	0.000380976	0.00905648	ASAH1	Moderna-Vac2-D1
16.9946	-0.6537	0.273405	-2.39096	0.0168044	0.146604	XPO7	Moderna-Vac2-D1
19.0792	0.568852	0.225228	2.52568	0.0115476	0.116528	PPP3CC	Moderna-Vac2-D1
25.9199	-0.645369	0.236052	-2.73401	0.00625677	0.0768162	BNIP3L	Moderna-Vac2-D1
17.6439	0.959225	0.272494	3.52017	0.000431273	0.0100168	LEPROTL1	Moderna-Vac2-D1
18.7634	-0.882351	0.4341	-2.0326	0.0420933	0.251212	CEBPD	Moderna-Vac2-D1
12.4772	-1.05521	0.314681	-3.35327	0.00079864	0.0163042	UBXN2B	Moderna-Vac2-D1
36.3653	-0.613381	0.185273	-3.31068	0.000930689	0.0186243	YTHDF3	Moderna-Vac2-D1
17.4905	0.932621	0.252602	3.69206	0.000222447	0.00594646	VCPIP1	Moderna-Vac2-D1
12.0102	0.899497	0.298991	3.00844	0.00262594	0.0403517	LY96	Moderna-Vac2-D1
12.3918	0.769566	0.274102	2.80759	0.00499145	0.0653593	PDP1	Moderna-Vac2-D1
10.9921	-0.703521	0.286504	-2.45554	0.0140675	0.131296	VIRMA	Moderna-Vac2-D1
34.7906	0.509527	0.205403	2.48062	0.0131156	0.126123	COX6C	Moderna-Vac2-D1
26.025	0.567684	0.267405	2.12294	0.0337588	0.220486	SNTB1	Moderna-Vac2-D1
11.4058	0.651315	0.292068	2.23001	0.0257468	0.187452	DERL1	Moderna-Vac2-D1
55.0829	0.526168	0.243484	2.161	0.0306956	0.207911	CCDC26	Moderna-Vac2-D1
15.0455	-0.532525	0.254877	-2.08934	0.0366768	0.232188	PTP4A3	Moderna-Vac2-D1
54.0205	1.31405	0.247425	5.31088	1.09097e-07	8.31015e-06	LY6E	Moderna-Vac2-D1
141.529	1.51301	0.190998	7.92161	2.3446e-15	1.18637e-12	JAK2	Moderna-Vac2-D1
31.5354	-0.647019	0.227736	-2.84109	0.00449595	0.06055	SNAPC3	Moderna-Vac2-D1
16.7922	1.42028	0.350472	4.05248	5.06777e-05	0.00175482	DDX58	Moderna-Vac2-D1
40.4633	0.912788	0.228315	3.99793	6.38978e-05	0.0021152	DNAJA1	Moderna-Vac2-D1
15.1437	2.18557	0.449029	4.86733	1.13117e-06	7.09134e-05	FRMD3	Moderna-Vac2-D1
10.7285	-0.761174	0.297841	-2.55564	0.0105993	0.111092	NAA35	Moderna-Vac2-D1
91.7975	0.52256	0.174439	2.99567	0.00273842	0.0416286	TUT7	Moderna-Vac2-D1
73.6398	-0.743634	0.202857	-3.6658	0.00024657	0.00644539	DAPK1	Moderna-Vac2-D1
12.9851	1.57834	0.33111	4.76682	1.87158e-06	0.000112358	CTSL	Moderna-Vac2-D1
19.8456	-0.676787	0.248399	-2.7246	0.00643796	0.0782273	INVS	Moderna-Vac2-D1
19.7506	-0.583236	0.237678	-2.45389	0.0141321	0.131381	SNX30	Moderna-Vac2-D1
26.8699	1.44563	0.268103	5.39206	6.96561e-08	5.73772e-06	SLC31A2	Moderna-Vac2-D1
27.6165	0.865126	0.20913	4.13678	3.52211e-05	0.00131319	ATP6V1G1	Moderna-Vac2-D1
10.619	0.681848	0.310137	2.19854	0.0279107	0.195182	SLC25A25	Moderna-Vac2-D1
16.3434	-0.562305	0.249556	-2.25322	0.024245	0.179656	ABL1	Moderna-Vac2-D1
16.3974	-0.834503	0.248472	-3.35854	0.000783544	0.0160888	PRRC2B	Moderna-Vac2-D1
32.3074	0.600787	0.255469	2.3517	0.0186879	0.155018	SLC2A6	Moderna-Vac2-D1
13.4697	1.51123	0.410357	3.68271	0.000230763	0.00612257	USP6NL	Moderna-Vac2-D1
18.8725	-0.75689	0.250395	-3.02279	0.00250455	0.0392527	ARHGAP21	Moderna-Vac2-D1
106.526	-0.577897	0.177358	-3.25836	0.00112059	0.0210462	SVIL	Moderna-Vac2-D1
12.9632	0.706795	0.236808	2.98468	0.00283873	0.0429692	WASHC2C	Moderna-Vac2-D1
30.3248	-0.732312	0.195883	-3.73851	0.000185116	0.00510257	MAPK8	Moderna-Vac2-D1
12.5411	-0.734407	0.283308	-2.59226	0.00953486	0.102808	SIRT1	Moderna-Vac2-D1
19.121	0.50976	0.228655	2.22939	0.0257883	0.187561	HNRNPH3	Moderna-Vac2-D1
22.3612	-0.606242	0.254357	-2.38343	0.0171522	0.148179	MCU	Moderna-Vac2-D1
104.657	-1.23724	0.215076	-5.75257	8.7896e-09	8.52952e-07	ADK	Moderna-Vac2-D1
127.97	-0.799937	0.228531	-3.50035	0.000464644	0.0106868	LRMDA	Moderna-Vac2-D1
46.1665	-0.597212	0.171512	-3.48204	0.000497605	0.0112748	ZMIZ1	Moderna-Vac2-D1
18.7618	0.58488	0.229568	2.54774	0.0108422	0.112126	GHITM	Moderna-Vac2-D1
30.9853	-1.17644	0.240616	-4.8893	1.01195e-06	6.45826e-05	PAPSS2	Moderna-Vac2-D1
10.3122	7.4558	1.18975	6.2667	3.68785e-10	6.03023e-08	ANKRD22	Moderna-Vac2-D1
18.4269	2.18922	0.360646	6.07027	1.27697e-09	1.67519e-07	IFIT2	Moderna-Vac2-D1
27.3733	2.97326	0.347537	8.55524	1.17629e-17	1.1904e-14	IFIT3	Moderna-Vac2-D1
74.3661	1.5267	0.211823	7.20745	5.70089e-13	1.79766e-10	MYOF	Moderna-Vac2-D1
15.2591	-0.890778	0.328666	-2.71028	0.00672264	0.0807173	DNMBP	Moderna-Vac2-D1
22.1226	0.622671	0.268138	2.3222	0.0202221	0.161262	ATP5MD	Moderna-Vac2-D1
21.5737	0.824393	0.201091	4.0996	4.13862e-05	0.00148822	GSTO1	Moderna-Vac2-D1
15.1854	-0.774566	0.291549	-2.65672	0.00789043	0.091783	MXI1	Moderna-Vac2-D1
51.9272	-0.794443	0.184863	-4.29747	1.72762e-05	0.000755459	CACUL1	Moderna-Vac2-D1
25.0182	-0.524293	0.237493	-2.20762	0.0272709	0.193311	DENND10	Moderna-Vac2-D1
13.5459	-0.608601	0.284148	-2.14185	0.0322058	0.21322	GRK5	Moderna-Vac2-D1
158.758	0.765688	0.291322	2.62832	0.00858078	0.0966395	IFITM2	Moderna-Vac2-D1
206.539	1.90337	0.384403	4.9515	7.36448e-07	4.74273e-05	IFITM3	Moderna-Vac2-D1
12.6249	1.78419	0.297158	6.00418	1.92301e-09	2.29286e-07	IRF7	Moderna-Vac2-D1
70.5586	-0.511863	0.259749	-1.97061	0.0487689	0.272537	LSP1	Moderna-Vac2-D1
139.842	0.556862	0.155524	3.58056	0.000342864	0.0084335	CDKN1C	Moderna-Vac2-D1
40.1682	1.59169	0.220938	7.20425	5.83657e-13	1.79766e-10	TRIM22	Moderna-Vac2-D1
35.6556	-0.621649	0.21541	-2.88589	0.0039031	0.0547517	SWAP70	Moderna-Vac2-D1
37.0813	-0.876072	0.284742	-3.07672	0.00209289	0.0340828	PDE3B	Moderna-Vac2-D1
31.4682	-0.68555	0.230086	-2.97953	0.00288689	0.0435123	ELP4	Moderna-Vac2-D1
22.4344	0.601413	0.210898	2.85167	0.004349	0.059133	LMO2	Moderna-Vac2-D1
22.008	-0.935242	0.268701	-3.48061	0.000500283	0.0112866	CAT	Moderna-Vac2-D1
132.204	-0.58233	0.172478	-3.37626	0.00073478	0.0153094	CD44	Moderna-Vac2-D1
15.5216	-1.78791	0.424319	-4.21359	2.51341e-05	0.00101743	LDLRAD3	Moderna-Vac2-D1
10.2001	-0.742053	0.31587	-2.34923	0.0188121	0.155683	CKAP5	Moderna-Vac2-D1
22.8921	2.30694	0.27405	8.41796	3.83086e-17	2.46707e-14	UBE2L6	Moderna-Vac2-D1
19.5932	-0.575747	0.257715	-2.23405	0.0254798	0.186081	CTNND1	Moderna-Vac2-D1
106.628	-0.988758	0.176581	-5.59946	2.15017e-08	1.9442e-06	AHNAK	Moderna-Vac2-D1
24.2127	0.643828	0.298252	2.15867	0.0308756	0.207911	WDR74	Moderna-Vac2-D1
13.6651	2.28118	0.320371	7.12044	1.07583e-12	3.1755e-10	PLAAT4	Moderna-Vac2-D1
38.5927	-0.667482	0.19119	-3.49119	0.000480873	0.0109853	RTN3	Moderna-Vac2-D1
11.0925	0.629167	0.304462	2.06649	0.0387827	0.240364	FERMT3	Moderna-Vac2-D1
41.191	0.711531	0.181603	3.91805	8.92669e-05	0.00274942	DRAP1	Moderna-Vac2-D1
10.4782	1.32998	0.314343	4.23098	2.32671e-05	0.000963885	BANF1	Moderna-Vac2-D1
44.0228	-0.584975	0.171183	-3.41725	0.000632564	0.013538	PACS1	Moderna-Vac2-D1
12.5793	-0.720905	0.289087	-2.49373	0.012641	0.12327	PITPNM1	Moderna-Vac2-D1
16.6806	-0.901366	0.314125	-2.86945	0.00411185	0.0572017	CHKA	Moderna-Vac2-D1
12.2097	0.773959	0.270718	2.85891	0.00425094	0.0580224	SPCS2	Moderna-Vac2-D1
10.9542	0.718129	0.307538	2.33509	0.0195385	0.158365	CHORDC1	Moderna-Vac2-D1
17.9378	1.02647	0.270572	3.7937	0.000148422	0.00419986	SMCO4	Moderna-Vac2-D1
27.5061	-1.4414	0.258642	-5.57295	2.50467e-08	2.21789e-06	SESN3	Moderna-Vac2-D1
34.3503	1.12162	0.241906	4.63662	3.54151e-06	0.000190061	CASP4	Moderna-Vac2-D1
13.5482	1.22085	0.355573	3.43346	0.000595941	0.0129498	CASP5	Moderna-Vac2-D1
38.9916	0.934731	0.169669	5.50915	3.6058e-08	3.00511e-06	CASP1	Moderna-Vac2-D1
40.5735	0.585983	0.237413	2.4682	0.0135796	0.129124	CARD16	Moderna-Vac2-D1
16.5273	-0.684001	0.288048	-2.37461	0.0175676	0.1503	DDX10	Moderna-Vac2-D1
22.5624	-1.2385	0.318764	-3.88532	0.000102195	0.00308282	JAML	Moderna-Vac2-D1
26.0608	-0.887616	0.224752	-3.94931	7.83764e-05	0.00247865	SORL1	Moderna-Vac2-D1
46.2445	0.83885	0.20347	4.12273	3.74414e-05	0.0013687	HSPA8	Moderna-Vac2-D1
11.1318	1.1897	0.349186	3.40708	0.000656629	0.0139426	GRAMD1B	Moderna-Vac2-D1
45.2832	-0.503041	0.197562	-2.54624	0.010889	0.112216	APLP2	Moderna-Vac2-D1
13.6446	0.869967	0.370772	2.34637	0.0189575	0.155975	C3AR1	Moderna-Vac2-D1
10.54	-0.754256	0.382562	-1.97159	0.0486563	0.27226	CLEC2D	Moderna-Vac2-D1
37.3831	0.703253	0.223202	3.15074	0.00162856	0.0280017	CLEC2B	Moderna-Vac2-D1
99.2705	0.516696	0.144684	3.57121	0.000355336	0.00868	ETV6	Moderna-Vac2-D1
11.6996	0.869463	0.33067	2.6294	0.00855358	0.0965206	PLBD1	Moderna-Vac2-D1
38.8199	-0.515852	0.223272	-2.31042	0.0208647	0.164229	EPS8	Moderna-Vac2-D1
13.9148	-0.59176	0.250994	-2.35767	0.0183903	0.154425	AEBP2	Moderna-Vac2-D1
16.3547	-0.650797	0.286118	-2.27458	0.0229313	0.17486	STK38L	Moderna-Vac2-D1
20.7695	-0.511604	0.253489	-2.01825	0.0435652	0.255266	MRPS35	Moderna-Vac2-D1
125.552	0.904394	0.180433	5.01236	5.37677e-07	3.55972e-05	LRRK2	Moderna-Vac2-D1
50.489	1.18418	0.223223	5.30492	1.12719e-07	8.49472e-06	TUBA1B	Moderna-Vac2-D1
18.2304	-0.697026	0.243006	-2.86835	0.00412621	0.0572017	METTL7A	Moderna-Vac2-D1
34.9024	-0.764759	0.207985	-3.67699	0.000236001	0.00623818	EIF4B	Moderna-Vac2-D1
13.0714	-0.750018	0.303152	-2.47406	0.0133586	0.127881	ZNF385A	Moderna-Vac2-D1
28.2065	0.564342	0.228464	2.47016	0.0135054	0.128765	BLOC1S1	Moderna-Vac2-D1
34.2769	1.7301	0.248811	6.95347	3.56421e-12	9.35142e-10	STAT2	Moderna-Vac2-D1
48.4131	0.580205	0.16536	3.50874	0.000450239	0.0104232	PTGES3	Moderna-Vac2-D1
28.0584	-1.23914	0.266394	-4.65152	3.29492e-06	0.000179548	LRP1	Moderna-Vac2-D1
168.408	0.567092	0.136838	4.14427	3.40899e-05	0.00129	USP15	Moderna-Vac2-D1
37.0034	-0.58782	0.178388	-3.29518	0.000983597	0.019355	GLIPR1	Moderna-Vac2-D1
217.259	-0.571703	0.126231	-4.52903	5.92556e-06	0.000293543	NAP1L1	Moderna-Vac2-D1
45.7778	-0.650558	0.195489	-3.32785	0.000875189	0.0176132	TMTC2	Moderna-Vac2-D1
177.278	-0.547185	0.16577	-3.30086	0.000963896	0.0190733	ATP2B1	Moderna-Vac2-D1
32.7478	-0.525531	0.193624	-2.71418	0.00664395	0.0801802	SLC25A3	Moderna-Vac2-D1
19.78	0.715342	0.204114	3.50463	0.00045725	0.010551	ANKRD13A	Moderna-Vac2-D1
11.633	1.92156	0.343086	5.60082	2.13337e-08	1.9442e-06	TRAFD1	Moderna-Vac2-D1
31.8399	0.856168	0.221526	3.86487	0.000111149	0.00330832	OAS1	Moderna-Vac2-D1
11.7881	1.44135	0.364312	3.95636	7.61018e-05	0.0024284	OAS3	Moderna-Vac2-D1
16.2201	1.49662	0.278996	5.36431	8.12576e-08	6.39588e-06	OAS2	Moderna-Vac2-D1
19.4434	-0.917715	0.26938	-3.40677	0.000657374	0.0139426	TESC	Moderna-Vac2-D1
30.3633	0.98228	0.212606	4.62019	3.83397e-06	0.000204209	COX6A1	Moderna-Vac2-D1
24.2042	0.749654	0.210977	3.55326	0.000380494	0.00905648	DYNLL1	Moderna-Vac2-D1
21.5204	1.42222	0.272582	5.21759	1.81265e-07	1.31029e-05	P2RX7	Moderna-Vac2-D1
18.5568	-0.571775	0.242744	-2.35547	0.0184995	0.154503	SFSWAP	Moderna-Vac2-D1
15.798	-0.537048	0.273313	-1.96496	0.0494193	0.274577	CDK8	Moderna-Vac2-D1
35.0593	1.39911	0.225809	6.19597	5.79253e-10	8.9205e-08	POMP	Moderna-Vac2-D1
18.4155	0.971726	0.303641	3.20024	0.00137312	0.0245017	HSPH1	Moderna-Vac2-D1
129.411	-0.804481	0.191127	-4.20915	2.56339e-05	0.00103176	FRY	Moderna-Vac2-D1
67.3941	-0.81632	0.189297	-4.31238	1.61505e-05	0.00071062	FOXO1	Moderna-Vac2-D1
10.5918	-1.28003	0.357042	-3.5851	0.000336944	0.00834585	NAA16	Moderna-Vac2-D1
58.529	2.31144	0.374885	6.16574	7.01529e-10	1.03354e-07	EPSTI1	Moderna-Vac2-D1
14.148	0.606395	0.25691	2.36034	0.0182582	0.154425	DNAJC15	Moderna-Vac2-D1
15.9937	-0.755933	0.272408	-2.775	0.00552023	0.0703333	LRCH1	Moderna-Vac2-D1
12.2796	-0.703751	0.356551	-1.97377	0.0484077	0.271424	CYSLTR2	Moderna-Vac2-D1
14.5354	0.64993	0.258832	2.51101	0.0120385	0.119902	PHF11	Moderna-Vac2-D1
30.9937	-0.518881	0.259835	-1.99696	0.0458294	0.261608	DLEU1	Moderna-Vac2-D1
24.8808	-0.797569	0.275958	-2.89019	0.00385012	0.0541156	MBNL2	Moderna-Vac2-D1
10.5457	-0.662381	0.337457	-1.96286	0.0496624	0.275712	CLYBL	Moderna-Vac2-D1
43.3399	-1.31581	0.192266	-6.84369	7.71813e-12	1.88535e-09	PCCA	Moderna-Vac2-D1
46.7506	0.779458	0.20396	3.82162	0.000132579	0.00383344	TNFSF13B	Moderna-Vac2-D1
19.9464	-1.04866	0.333377	-3.14558	0.00165759	0.0284319	IRS2	Moderna-Vac2-D1
59.3483	1.22153	0.198211	6.16276	7.14899e-10	1.03354e-07	PSME1	Moderna-Vac2-D1
54.495	2.00886	0.249097	8.06455	7.35061e-16	4.00552e-13	PSME2	Moderna-Vac2-D1
21.8918	0.630243	0.226957	2.77692	0.00548763	0.0701704	NEDD8	Moderna-Vac2-D1
15.3662	-0.812183	0.290806	-2.79287	0.0052243	0.0680311	HEATR5A	Moderna-Vac2-D1
73.7453	0.735388	0.1621	4.53664	5.71584e-06	0.000289221	BAZ1A	Moderna-Vac2-D1
16.786	0.970269	0.223736	4.33667	1.44659e-05	0.000652718	PSMA6	Moderna-Vac2-D1
25.3393	-0.618629	0.216322	-2.85976	0.00423967	0.0579803	RALGAPA1	Moderna-Vac2-D1
30.9079	-0.639451	0.195537	-3.27024	0.00107457	0.0204081	FBXO33	Moderna-Vac2-D1
20.905	0.537239	0.231703	2.31865	0.0204139	0.16164	ARF6	Moderna-Vac2-D1
106.864	-0.537823	0.190911	-2.81714	0.00484539	0.0641584	GNG2	Moderna-Vac2-D1
11.0495	-0.674596	0.313678	-2.1506	0.0315076	0.210169	TXNDC16	Moderna-Vac2-D1
46.8764	2.08119	0.327741	6.35009	2.15192e-10	3.7181e-08	SAMD4A	Moderna-Vac2-D1
57.4023	1.3585	0.225795	6.0165	1.78224e-09	2.25453e-07	GCH1	Moderna-Vac2-D1
11.4277	0.833581	0.278604	2.99199	0.00277165	0.0420436	PSMA3	Moderna-Vac2-D1
32.6227	-0.77803	0.251463	-3.09401	0.00197469	0.0329494	RTN1	Moderna-Vac2-D1
29.3602	-0.606877	0.206333	-2.94126	0.00326883	0.0477537	DGLUCY	Moderna-Vac2-D1
19.7726	0.659347	0.271935	2.42465	0.0153232	0.137543	NDUFB1	Moderna-Vac2-D1
31.2405	-0.95589	0.261099	-3.66103	0.000251206	0.00652324	SLC24A4	Moderna-Vac2-D1
117.954	-0.543686	0.130577	-4.16372	3.13107e-05	0.00121205	RIN3	Moderna-Vac2-D1
59.4537	-0.530438	0.158304	-3.35076	0.000805896	0.0163581	DICER1	Moderna-Vac2-D1
17.1262	-0.556681	0.248484	-2.24031	0.0250707	0.183662	SETD3	Moderna-Vac2-D1
22.8618	2.85837	0.475454	6.01189	1.83377e-09	2.27902e-07	AL157871.4	Moderna-Vac2-D1
299.906	2.54357	0.235639	10.7944	3.65957e-27	2.59244e-23	WARS	Moderna-Vac2-D1
131.707	1.13122	0.188617	5.99745	2.00443e-09	2.32777e-07	HSP90AA1	Moderna-Vac2-D1
27.8766	0.586715	0.211768	2.77055	0.00559609	0.0707906	TNFAIP2	Moderna-Vac2-D1
10.3137	-0.713942	0.347927	-2.05199	0.040171	0.246596	KATNBL1	Moderna-Vac2-D1
23.8927	-0.707367	0.246794	-2.86623	0.00415393	0.0573634	SLC12A6	Moderna-Vac2-D1
14.3255	0.85702	0.366998	2.33522	0.0195321	0.158365	NOP10	Moderna-Vac2-D1
56.0665	-1.09511	0.252846	-4.33113	1.48346e-05	0.000665117	SPRED1	Moderna-Vac2-D1
13.5134	-0.624689	0.262852	-2.37658	0.0174741	0.14999	EIF2AK4	Moderna-Vac2-D1
35.8236	0.647098	0.201518	3.21112	0.00132217	0.0237119	SRP14	Moderna-Vac2-D1
14.6944	-0.576945	0.278371	-2.07257	0.0382119	0.238077	CHP1	Moderna-Vac2-D1
24.5763	0.780227	0.188311	4.1433	3.42348e-05	0.00129	SNAP23	Moderna-Vac2-D1
16.4824	-0.780576	0.264561	-2.95045	0.00317309	0.0469273	TTBK2	Moderna-Vac2-D1
42.0123	0.643334	0.170345	3.77664	0.000158957	0.0044508	PDIA3	Moderna-Vac2-D1
135.509	0.626021	0.201017	3.11427	0.00184403	0.0310287	SERF2	Moderna-Vac2-D1
799.917	0.966714	0.168707	5.73014	1.00348e-08	9.60629e-07	B2M	Moderna-Vac2-D1
16.8184	0.855685	0.254971	3.35601	0.00079077	0.0161902	BLOC1S6	Moderna-Vac2-D1
45.8185	-0.733492	0.169624	-4.32422	1.53073e-05	0.000680532	MYO5A	Moderna-Vac2-D1
33.9052	-0.543681	0.200585	-2.71048	0.00671869	0.0807173	RFX7	Moderna-Vac2-D1
22.169	0.814484	0.257524	3.16276	0.00156283	0.0270687	LACTB	Moderna-Vac2-D1
36.4752	-0.729479	0.214928	-3.39407	0.000688633	0.014562	ZNF609	Moderna-Vac2-D1
12.8476	-0.620895	0.304039	-2.04215	0.0411362	0.24948	TLE3	Moderna-Vac2-D1
27.7088	0.559047	0.200496	2.78832	0.00529825	0.0684905	SCAPER	Moderna-Vac2-D1
12.0881	-0.925229	0.304064	-3.04287	0.00234332	0.0372199	PEAK1	Moderna-Vac2-D1
35.5982	1.3684	0.209586	6.52907	6.61814e-11	1.37891e-08	PSMA4	Moderna-Vac2-D1
40.1923	1.06808	0.23618	4.52232	6.11643e-06	0.000300894	BCL2A1	Moderna-Vac2-D1
12.9301	-0.664112	0.286019	-2.32192	0.0202375	0.161262	IL16	Moderna-Vac2-D1
47.9285	-0.536112	0.203622	-2.63288	0.00846644	0.0961158	ZNF710	Moderna-Vac2-D1
107.402	-0.716328	0.134414	-5.32927	9.86108e-08	7.67647e-06	SLCO3A1	Moderna-Vac2-D1
22.1196	1.98659	0.488142	4.0697	4.70745e-05	0.00165087	MCTP2	Moderna-Vac2-D1
14.6008	0.888393	0.275622	3.22323	0.00126752	0.0231482	MEFV	Moderna-Vac2-D1
14.0092	-0.57749	0.277965	-2.07757	0.0377492	0.236861	UBN1	Moderna-Vac2-D1
12.4561	1.10389	0.283218	3.89766	9.71256e-05	0.00296568	CIITA	Moderna-Vac2-D1
21.9463	-0.762717	0.31984	-2.38468	0.0170939	0.147959	LITAF	Moderna-Vac2-D1
31.3156	-0.657528	0.193839	-3.39214	0.000693498	0.0146213	SNX29	Moderna-Vac2-D1
10.254	-0.913038	0.329175	-2.77371	0.00554206	0.0704846	NDE1	Moderna-Vac2-D1
21.8516	-0.509278	0.219748	-2.31756	0.0204733	0.161867	ABCC1	Moderna-Vac2-D1
123.029	-0.877646	0.152386	-5.75935	8.44388e-09	8.30784e-07	XYLT1	Moderna-Vac2-D1
40.1931	0.646082	0.201096	3.2128	0.00131446	0.0236937	IGSF6	Moderna-Vac2-D1
22.6293	0.81038	0.227131	3.5679	0.00035985	0.00873005	MVP	Moderna-Vac2-D1
10.1498	0.718626	0.306795	2.34237	0.0191618	0.156462	TMEM219	Moderna-Vac2-D1
53.4463	0.787091	0.199775	3.93989	8.15199e-05	0.00255525	LPCAT2	Moderna-Vac2-D1
50.9837	2.20956	0.281197	7.85769	3.91277e-15	1.84787e-12	MT2A	Moderna-Vac2-D1
26.4093	1.50656	0.258399	5.83035	5.53102e-09	5.59739e-07	NLRC5	Moderna-Vac2-D1
26.8639	1.74899	0.245972	7.11051	1.15612e-12	3.27599e-10	PSMB10	Moderna-Vac2-D1
16.3859	-1.05034	0.303968	-3.45542	0.000549436	0.0121252	DPEP2	Moderna-Vac2-D1
12.6124	-0.903946	0.289017	-3.12765	0.00176209	0.0298628	DUS2	Moderna-Vac2-D1
48.8142	-0.75559	0.196185	-3.85141	0.00011744	0.00345204	NFATC3	Moderna-Vac2-D1
37.2505	-0.644652	0.225268	-2.86171	0.00421365	0.0579803	ZFHX3	Moderna-Vac2-D1
14.013	1.08442	0.282907	3.83314	0.000126516	0.00370347	KARS	Moderna-Vac2-D1
50.577	-0.545119	0.241271	-2.25937	0.0238607	0.179064	WWOX	Moderna-Vac2-D1
21.2298	-0.545386	0.223772	-2.43724	0.0147998	0.135466	KIAA0513	Moderna-Vac2-D1
10.947	0.981085	0.354297	2.7691	0.00562111	0.0709803	IRF8	Moderna-Vac2-D1
145.318	0.630406	0.186976	3.37159	0.000747365	0.0155096	CYBA	Moderna-Vac2-D1
29.8001	-0.759491	0.207517	-3.6599	0.00025231	0.00652324	SLC43A2	Moderna-Vac2-D1
10.0087	1.01575	0.355057	2.8608	0.00422568	0.0579803	AC087500.1	Moderna-Vac2-D1
39.105	1.02504	0.171372	5.98141	2.21221e-09	2.48751e-07	SCIMP	Moderna-Vac2-D1
50.9879	-0.549576	0.215246	-2.55324	0.0106726	0.111092	NLRP1	Moderna-Vac2-D1
47.607	1.78884	0.271558	6.58732	4.4783e-11	1.01946e-08	XAF1	Moderna-Vac2-D1
97.4213	0.642984	0.166063	3.87193	0.000107979	0.00324119	GABARAP	Moderna-Vac2-D1
17.7077	0.83476	0.256894	3.24944	0.00115634	0.021392	EIF5A	Moderna-Vac2-D1
13.0318	0.521923	0.246932	2.11363	0.0345471	0.223811	GPS2	Moderna-Vac2-D1
15.1567	0.652822	0.260301	2.50795	0.0121435	0.120483	TRAPPC1	Moderna-Vac2-D1
17.2136	-0.527548	0.257694	-2.04719	0.0406395	0.247912	NDEL1	Moderna-Vac2-D1
68.2659	-0.612734	0.163401	-3.74988	0.000176923	0.00491498	PIK3R5	Moderna-Vac2-D1
35.2555	0.758427	0.188197	4.02996	5.57871e-05	0.00190916	UBB	Moderna-Vac2-D1
23.9982	-0.602244	0.218539	-2.75577	0.00585537	0.073156	MAP2K3	Moderna-Vac2-D1
10.5189	0.737485	0.289572	2.54681	0.0108712	0.112216	RAB11FIP4	Moderna-Vac2-D1
20.8867	0.807364	0.320272	2.52087	0.0117066	0.11763	SLFN5	Moderna-Vac2-D1
19.0683	0.547575	0.27141	2.01752	0.0436413	0.255292	PSMB3	Moderna-Vac2-D1
34.1845	-0.512084	0.199076	-2.57231	0.0101023	0.107616	FBXL20	Moderna-Vac2-D1
30.7682	1.10244	0.208988	5.27512	1.32666e-07	9.78965e-06	STAT3	Moderna-Vac2-D1
25.5959	0.894535	0.232034	3.85518	0.000115643	0.00341339	NMT1	Moderna-Vac2-D1
18.4379	-0.768151	0.267769	-2.8687	0.00412158	0.0572017	PLEKHM1	Moderna-Vac2-D1
13.96	0.646042	0.262344	2.46257	0.0137944	0.129666	NFE2L1	Moderna-Vac2-D1
21.9161	0.567344	0.191482	2.96292	0.00304738	0.0454476	CALCOCO2	Moderna-Vac2-D1
13.4732	0.885264	0.273235	3.23993	0.00119557	0.0219985	UBE2Z	Moderna-Vac2-D1
17.535	-0.710688	0.318456	-2.23167	0.0256367	0.187035	ABCC3	Moderna-Vac2-D1
14.6445	0.911292	0.285164	3.19568	0.00139501	0.0248298	TRIM25	Moderna-Vac2-D1
16.8048	-0.92882	0.29916	-3.10476	0.00190432	0.0318917	MSI2	Moderna-Vac2-D1
16.4727	0.507344	0.258634	1.96163	0.0498055	0.276074	AC004687.1	Moderna-Vac2-D1
13.6823	0.54181	0.258376	2.09699	0.0359948	0.228688	SUPT4H1	Moderna-Vac2-D1
12.1118	0.667035	0.329152	2.02652	0.0427111	0.2526	PRR11	Moderna-Vac2-D1
18.1845	0.52299	0.230762	2.26636	0.0234294	0.177323	ICAM2	Moderna-Vac2-D1
199.313	-1.22952	0.16635	-7.39119	1.45524e-13	5.42576e-11	PECAM1	Moderna-Vac2-D1
61.6159	-1.15893	0.188599	-6.14497	7.99794e-10	1.11093e-07	PITPNC1	Moderna-Vac2-D1
15.2065	-0.685275	0.292387	-2.34373	0.0190921	0.156462	MYO15B	Moderna-Vac2-D1
18.5275	0.742693	0.243147	3.0545	0.00225437	0.0362131	RHBDF2	Moderna-Vac2-D1
20.9009	-0.547317	0.230748	-2.37193	0.0176956	0.151031	TMC6	Moderna-Vac2-D1
141.379	1.39649	0.165232	8.45169	2.87123e-17	2.03398e-14	RNF213	Moderna-Vac2-D1
31.1402	1.34658	0.226253	5.95165	2.65456e-09	2.89307e-07	SECTM1	Moderna-Vac2-D1
61.3625	0.554318	0.212371	2.61014	0.00905047	0.0999592	MYL12A	Moderna-Vac2-D1
23.157	0.519873	0.20566	2.52783	0.0114771	0.115982	RAB12	Moderna-Vac2-D1
11.3959	-0.824944	0.31773	-2.59637	0.00942143	0.101967	PPP4R1	Moderna-Vac2-D1
33.7035	-1.01723	0.253227	-4.01708	5.89232e-05	0.00199719	LDLRAD4	Moderna-Vac2-D1
14.386	-0.52469	0.249349	-2.10424	0.0353577	0.226965	ESCO1	Moderna-Vac2-D1
16.6578	0.860524	0.270588	3.18019	0.00147177	0.0256799	EPG5	Moderna-Vac2-D1
50.6704	1.59953	0.215961	7.40657	1.29612e-13	5.10097e-11	PSTPIP2	Moderna-Vac2-D1
12.8778	0.726517	0.320735	2.26516	0.0235027	0.177687	AC027097.2	Moderna-Vac2-D1
13.0984	-1.03932	0.352539	-2.94811	0.00319724	0.0471809	PHLPP1	Moderna-Vac2-D1
16.2244	1.56776	0.261181	6.00259	1.942e-09	2.29286e-07	CNDP2	Moderna-Vac2-D1
15.6783	-0.54921	0.252777	-2.17271	0.0298025	0.204574	KDM4B	Moderna-Vac2-D1
17.2369	0.563967	0.227365	2.48045	0.0131215	0.126123	NDUFA11	Moderna-Vac2-D1
18.7237	-0.936814	0.246067	-3.80715	0.000140578	0.00399942	ADGRE1	Moderna-Vac2-D1
32.7444	0.503195	0.214984	2.34061	0.0192521	0.156818	UBL5	Moderna-Vac2-D1
16.9551	-0.573795	0.246874	-2.32425	0.0201123	0.160808	EIF3G	Moderna-Vac2-D1
27.8917	-0.632738	0.300642	-2.10462	0.0353241	0.226965	ICAM3	Moderna-Vac2-D1
11.3754	-0.698094	0.271964	-2.56686	0.0102625	0.108749	PRKCSH	Moderna-Vac2-D1
16.0169	0.587348	0.284933	2.06136	0.039269	0.242954	WDR83OS	Moderna-Vac2-D1
20.9734	0.76882	0.251867	3.05248	0.00226959	0.0362929	CALR	Moderna-Vac2-D1
14.0598	0.556815	0.256881	2.1676	0.0301894	0.206032	C19orf53	Moderna-Vac2-D1
10.067	-0.624649	0.298296	-2.09406	0.036255	0.229723	RFX1	Moderna-Vac2-D1
18.9878	0.721844	0.229848	3.14053	0.00168645	0.0287875	RAB8A	Moderna-Vac2-D1
23.2039	0.866273	0.222778	3.88851	0.000100863	0.00306658	BST2	Moderna-Vac2-D1
10.6646	0.785113	0.329958	2.37943	0.0173393	0.14943	JAK3	Moderna-Vac2-D1
17.3086	0.513909	0.231482	2.22009	0.0264129	0.190538	CLASRP	Moderna-Vac2-D1
17.5593	0.665739	0.240489	2.76828	0.00563534	0.0710334	CALM3	Moderna-Vac2-D1
18.0789	1.14675	0.248946	4.60643	4.0965e-06	0.00021496	NAPA	Moderna-Vac2-D1
12.3575	0.704047	0.29836	2.35972	0.0182886	0.154425	SELENOW	Moderna-Vac2-D1
13.2443	0.984496	0.28276	3.48174	0.000498165	0.0112748	NUCB1	Moderna-Vac2-D1
17.3966	-0.92559	0.279706	-3.30915	0.000935788	0.0186415	FCGRT	Moderna-Vac2-D1
35.8103	-0.551266	0.212303	-2.5966	0.00941514	0.101967	SIGLEC10	Moderna-Vac2-D1
13.5345	0.847818	0.372049	2.27878	0.0226803	0.173507	FPR1	Moderna-Vac2-D1
19.0888	-0.66345	0.322398	-2.05786	0.0396034	0.244169	MYADM	Moderna-Vac2-D1
38.4418	0.605509	0.206562	2.93136	0.00337478	0.0488895	LILRB3	Moderna-Vac2-D1
27.6524	0.594634	0.193762	3.06888	0.00214862	0.0347507	LILRA1	Moderna-Vac2-D1
12.6848	1.00999	0.25714	3.92777	8.5738e-05	0.00266389	CHMP2A	Moderna-Vac2-D1
10.0045	0.944067	0.286264	3.2979	0.000974125	0.019222	RBCK1	Moderna-Vac2-D1
15.3931	-0.751226	0.254869	-2.9475	0.00320356	0.0471809	C20orf194	Moderna-Vac2-D1
15.2932	-0.727799	0.297199	-2.44886	0.0143308	0.132498	ATRN	Moderna-Vac2-D1
28.3667	-1.86929	0.43594	-4.28797	1.80317e-05	0.000778881	PLCB1	Moderna-Vac2-D1
16.8506	0.657133	0.262519	2.50319	0.0123081	0.121453	SNRPB2	Moderna-Vac2-D1
27.4778	-0.507378	0.218611	-2.32091	0.0202915	0.161432	NOL4L	Moderna-Vac2-D1
36.114	0.688743	0.216571	3.18022	0.00147165	0.0256799	EIF2S2	Moderna-Vac2-D1
14.603	0.711387	0.292604	2.43123	0.0150478	0.136316	RAB5IF	Moderna-Vac2-D1
45.465	0.604495	0.176676	3.42148	0.000622812	0.0134449	MAFB	Moderna-Vac2-D1
25.6775	-0.739687	0.209128	-3.53701	0.000404687	0.00946139	CHD6	Moderna-Vac2-D1
18.4202	-0.679942	0.263738	-2.57809	0.00993472	0.106471	ZMYND8	Moderna-Vac2-D1
22.4178	0.804364	0.220316	3.65095	0.000261276	0.00665783	ZNFX1	Moderna-Vac2-D1
33.9697	0.609494	0.188049	3.24114	0.00119054	0.0219629	PSMA7	Moderna-Vac2-D1
11.5954	0.910086	0.299368	3.04002	0.0023656	0.0374897	OGFR	Moderna-Vac2-D1
24.0649	0.523416	0.204923	2.5542	0.0106431	0.111092	RGS19	Moderna-Vac2-D1
88.4942	-0.555112	0.262837	-2.112	0.0346864	0.224137	SAMSN1	Moderna-Vac2-D1
88.573	0.561242	0.156624	3.58338	0.000339174	0.0083718	USP25	Moderna-Vac2-D1
13.0407	0.749195	0.254724	2.9412	0.00326942	0.0477537	CCT8	Moderna-Vac2-D1
45.1672	-0.885112	0.214388	-4.12855	3.6506e-05	0.00134692	TIAM1	Moderna-Vac2-D1
23.9614	-0.806721	0.247803	-3.25549	0.00113196	0.0211021	ITSN1	Moderna-Vac2-D1
17.3318	-0.742416	0.276162	-2.68833	0.00718094	0.0846419	DOP1B	Moderna-Vac2-D1
17.9974	1.18626	0.442336	2.68182	0.00732238	0.0861656	MX1	Moderna-Vac2-D1
13.1294	0.554933	0.274171	2.02404	0.0429662	0.253432	PDXK	Moderna-Vac2-D1
17.1016	0.567347	0.249759	2.27158	0.023112	0.175859	PTTG1IP	Moderna-Vac2-D1
18.0961	-0.969678	0.273683	-3.54306	0.000395506	0.00932904	DIP2A	Moderna-Vac2-D1
21.9678	0.74806	0.245226	3.05049	0.00228472	0.0364525	MIF	Moderna-Vac2-D1
11.3464	-0.716062	0.308385	-2.32197	0.0202345	0.161262	TPST2	Moderna-Vac2-D1
23.9926	0.67815	0.238333	2.84539	0.00443573	0.059967	UQCR10	Moderna-Vac2-D1
42.8272	2.15961	0.254732	8.47797	2.29163e-17	1.80376e-14	APOL6	Moderna-Vac2-D1
14.6419	1.7078	0.333995	5.11325	3.16659e-07	2.221e-05	APOL3	Moderna-Vac2-D1
38.0761	1.39965	0.392145	3.56921	0.000358058	0.00871643	APOBEC3A	Moderna-Vac2-D1
16.3893	0.721559	0.265783	2.71485	0.00663066	0.0801563	ATF4	Moderna-Vac2-D1
28.5228	0.513501	0.175428	2.92713	0.0034211	0.049411	ST13	Moderna-Vac2-D1
19.7097	1.96786	0.308659	6.3755	1.82364e-10	3.22967e-08	SCO2	Moderna-Vac2-D1
116.028	1.31337	0.204687	6.41648	1.39457e-10	2.64885e-08	TYMP	Moderna-Vac2-D1
10.7095	-0.831853	0.348682	-2.3857	0.0170465	0.147936	P2RY8	Moderna-Vac2-D1
42.427	-0.591865	0.176013	-3.36262	0.000772056	0.0159453	TBL1X	Moderna-Vac2-D1
81.9794	-0.502616	0.137567	-3.65362	0.000258571	0.00663666	SH3KBP1	Moderna-Vac2-D1
478.201	0.55831	0.169609	3.29175	0.00099566	0.0195232	SAT1	Moderna-Vac2-D1
11.2241	-0.681166	0.304212	-2.23912	0.0251482	0.184039	CASK	Moderna-Vac2-D1
10.0209	-0.942637	0.343634	-2.74314	0.0060854	0.075271	CHST7	Moderna-Vac2-D1
57.4861	-0.514084	0.215601	-2.38442	0.017106	0.147959	FTX	Moderna-Vac2-D1
25.3725	0.805379	0.210536	3.82537	0.000130577	0.00379101	XIAP	Moderna-Vac2-D1
10.1848	1.84336	0.353986	5.20744	1.91463e-07	1.37002e-05	FIRRE	Moderna-Vac2-D1
18.6913	0.511339	0.231038	2.21322	0.0268822	0.191969	ATP11C	Moderna-Vac2-D1
29.5666	-0.622186	0.209744	-2.96641	0.00301297	0.0450292	MECP2	Moderna-Vac2-D1
14.8273	0.847993	0.275415	3.07897	0.00207717	0.999778	NFIA	Moderna-Vac2-Baseline
15.906	0.615339	0.288247	2.13476	0.0327807	0.999778	AC118549.1	Moderna-Vac2-Baseline
16.7716	-0.85014	0.285852	-2.97406	0.00293891	0.999778	TTC7A	Moderna-Vac2-Baseline
15.911	0.72899	0.310028	2.35137	0.0187045	0.999778	AC012447.1	Moderna-Vac2-Baseline
11.5797	0.591506	0.283019	2.08998	0.0366192	0.999778	NSUN3	Moderna-Vac2-Baseline
17.7845	0.644418	0.255055	2.52658	0.0115178	0.999778	COX17	Moderna-Vac2-Baseline
10.2614	-0.723275	0.33637	-2.15023	0.0315367	0.999778	LRRC58	Moderna-Vac2-Baseline
17.7601	-0.552434	0.235274	-2.34804	0.0188725	0.999778	SQSTM1	Moderna-Vac2-Baseline
15.4651	0.747782	0.292513	2.55641	0.0105759	0.999778	SLC35A1	Moderna-Vac2-Baseline
10.2708	-0.822981	0.411754	-1.99872	0.0456388	0.999778	TMEM140	Moderna-Vac2-Baseline
16.3434	-0.519517	0.255252	-2.03531	0.0418198	0.999778	ABL1	Moderna-Vac2-Baseline
21.1668	0.603042	0.257984	2.33752	0.0194124	0.999778	RSU1	Moderna-Vac2-Baseline
19.121	0.534906	0.232902	2.2967	0.021636	0.999778	HNRNPH3	Moderna-Vac2-Baseline
19.2171	-0.525678	0.230415	-2.28144	0.0225226	0.999778	KCNQ1	Moderna-Vac2-Baseline
19.7873	-0.50625	0.250287	-2.02268	0.0431064	0.999778	SF3B2	Moderna-Vac2-Baseline
24.2042	0.518518	0.219007	2.36758	0.0179046	0.999778	DYNLL1	Moderna-Vac2-Baseline
19.9201	-0.501765	0.248512	-2.01908	0.0434787	0.999778	IREB2	Moderna-Vac2-Baseline
14.8899	0.692444	0.337742	2.05021	0.0403435	0.999778	IL21R	Moderna-Vac2-Baseline
14.9615	-0.576039	0.26815	-2.1482	0.0316981	0.999778	PITPNA	Moderna-Vac2-Baseline
15.2065	-0.627625	0.297875	-2.10701	0.0351165	0.999778	MYO15B	Moderna-Vac2-Baseline
11.3409	-0.716221	0.301983	-2.37173	0.0177051	0.999778	RMC1	Moderna-Vac2-Baseline
17.0887	-0.524738	0.241314	-2.1745	0.0296676	0.999778	RALGAPB	Moderna-Vac2-Baseline
13.4745	-0.593691	0.27108	-2.19009	0.0285174	0.999778	RNF114	Moderna-Vac2-Baseline
14.7496	-0.648549	0.296487	-2.18745	0.02871	0.999778	NDUFB11	Moderna-Vac2-Baseline
11.3702	0.64864	0.320989	2.02075	0.0433055	0.999876	ATP5IF1	Moderna-Vac2-D7
12.1699	-0.764353	0.323967	-2.35936	0.0183067	0.999876	DR1	Moderna-Vac2-D7
10.9934	0.755432	0.334236	2.26018	0.0238101	0.999876	MRPS21	Moderna-Vac2-D7
12.1423	0.668887	0.290687	2.30105	0.0213886	0.999876	RAB29	Moderna-Vac2-D7
15.333	-0.639213	0.322638	-1.98121	0.0475675	0.999876	MIR29B2CHG	Moderna-Vac2-D7
10.4156	-0.848702	0.403679	-2.10242	0.0355167	0.999876	TAF1B	Moderna-Vac2-D7
15.911	0.734652	0.321802	2.28293	0.0224345	0.999876	AC012447.1	Moderna-Vac2-D7
18.2747	0.897216	0.262168	3.42229	0.000620964	0.999876	SP140L	Moderna-Vac2-D7
15.1172	-0.721578	0.273195	-2.64126	0.00825995	0.999876	GBE1	Moderna-Vac2-D7
16.6829	-0.605523	0.305367	-1.98293	0.0473749	0.999876	CEP63	Moderna-Vac2-D7
10.614	0.654523	0.322601	2.02889	0.0424693	0.999876	GMPS	Moderna-Vac2-D7
13.0861	-0.687705	0.344242	-1.99774	0.0457449	0.999876	NOCT	Moderna-Vac2-D7
10.0243	-0.86306	0.393878	-2.19118	0.0284385	0.999876	CBR4	Moderna-Vac2-D7
30.0373	-0.544258	0.233479	-2.33108	0.0197489	0.999876	SUB1	Moderna-Vac2-D7
33.9601	0.520788	0.237707	2.19088	0.0284601	0.999876	NSA2	Moderna-Vac2-D7
10.6935	-0.886384	0.361795	-2.44996	0.014287	0.999876	ABCF1	Moderna-Vac2-D7
11.4081	0.7419	0.351287	2.11195	0.0346909	0.999876	HLA-DMA	Moderna-Vac2-D7
15.4651	0.659744	0.308548	2.13822	0.0324989	0.999876	SLC35A1	Moderna-Vac2-D7
19.2635	0.585662	0.23659	2.47543	0.0133077	0.999876	ECHDC1	Moderna-Vac2-D7
14.4843	0.629198	0.31612	1.99038	0.046549	0.999876	PSMA2	Moderna-Vac2-D7
11.2761	0.760262	0.316698	2.40059	0.0163686	0.999876	ZNF394	Moderna-Vac2-D7
11.8009	-0.678709	0.322178	-2.10663	0.0351498	0.999876	PRKRIP1	Moderna-Vac2-D7
23.1695	0.849338	0.275881	3.07864	0.00207949	0.999876	NDUFB2	Moderna-Vac2-D7
12.2456	0.646473	0.298985	2.16222	0.0306009	0.999876	MRPS28	Moderna-Vac2-D7
10.9921	-0.727812	0.326662	-2.22803	0.0258785	0.999876	VIRMA	Moderna-Vac2-D7
21.4792	0.592485	0.235049	2.52069	0.0117126	0.999876	GAPVD1	Moderna-Vac2-D7
10.3406	-0.84948	0.35731	-2.37743	0.0174336	0.999876	GPR107	Moderna-Vac2-D7
20.423	0.532102	0.226459	2.34966	0.0187903	0.999876	NACC2	Moderna-Vac2-D7
21.1668	0.671954	0.269514	2.49321	0.0126595	0.999876	RSU1	Moderna-Vac2-D7
30.8656	-0.509032	0.22545	-2.25785	0.0239552	0.999876	MAP3K8	Moderna-Vac2-D7
20.9502	-0.533414	0.261345	-2.04103	0.0412477	0.999876	GLUD1	Moderna-Vac2-D7
12.507	0.57914	0.283624	2.04193	0.0411585	0.999876	SERGEF	Moderna-Vac2-D7
10.4782	0.82804	0.349084	2.37203	0.0176904	0.999876	BANF1	Moderna-Vac2-D7
12.2097	0.613852	0.297992	2.05996	0.039402	0.999876	SPCS2	Moderna-Vac2-D7
13.2213	0.646412	0.290721	2.22348	0.0261835	0.999876	VDR	Moderna-Vac2-D7
11.633	0.883697	0.388774	2.27303	0.0230241	0.999876	TRAFD1	Moderna-Vac2-D7
24.2042	0.503649	0.232161	2.1694	0.0300524	0.999876	DYNLL1	Moderna-Vac2-D7
13.6433	-0.595129	0.288575	-2.0623	0.0391793	0.999876	UFM1	Moderna-Vac2-D7
22.169	0.585213	0.278135	2.10406	0.0353732	0.999876	LACTB	Moderna-Vac2-D7
10.2385	-1.37925	0.42936	-3.21234	0.00131661	0.999876	TRIP4	Moderna-Vac2-D7
10.2855	0.807258	0.346043	2.33282	0.0196573	0.999876	CALML4	Moderna-Vac2-D7
19.9487	0.632537	0.249488	2.53535	0.0112337	0.999876	ETFA	Moderna-Vac2-D7
50.577	-0.514643	0.253983	-2.02629	0.0427351	0.999876	WWOX	Moderna-Vac2-D7
17.765	0.620663	0.25539	2.43025	0.0150883	0.999876	SMG6	Moderna-Vac2-D7
60.3206	0.527249	0.177065	2.97772	0.00290403	0.999876	EVI2B	Moderna-Vac2-D7
15.2065	-0.632169	0.31812	-1.9872	0.0468997	0.999876	MYO15B	Moderna-Vac2-D7
11.3754	-0.734486	0.312939	-2.34706	0.0189223	0.999876	PRKCSH	Moderna-Vac2-D7
15.4377	0.762627	0.26808	2.84478	0.00444423	0.999876	GMIP	Moderna-Vac2-D7
12.1787	0.869923	0.320888	2.71099	0.00670832	0.999876	BAX	Moderna-Vac2-D7
12.7433	0.733546	0.313453	2.34021	0.019273	0.999876	SLC23A2	Moderna-Vac2-D7
18.4202	-0.569527	0.286143	-1.99036	0.0465515	0.999876	ZMYND8	Moderna-Vac2-D7
13.8492	0.7145	0.304953	2.34299	0.0191301	0.999876	HMGN1	Moderna-Vac2-D7
23.9926	0.642283	0.253665	2.53201	0.011341	0.999876	UQCR10	Moderna-Vac2-D7
29.5666	-0.529075	0.227266	-2.328	0.019912	0.999876	MECP2	Moderna-Vac2-D7
36.5744	1.40444	0.405108	3.46684	0.000526614	0.999563	ISG15	Pfizer-Vac1-D1
27.4022	0.563938	0.258187	2.18422	0.0289459	0.999563	KCNAB2	Pfizer-Vac1-D1
20.4796	-0.547126	0.236846	-2.31005	0.0208853	0.999563	ZRANB2	Pfizer-Vac1-D1
53.6682	0.52297	0.211187	2.47634	0.0132737	0.999563	IFI16	Pfizer-Vac1-D1
15.7575	0.627018	0.307597	2.03844	0.0415056	0.999563	NSL1	Pfizer-Vac1-D1
10.7019	-0.880707	0.350458	-2.51302	0.0119704	0.999563	SRP9	Pfizer-Vac1-D1
14.4768	0.616393	0.272035	2.26586	0.0234599	0.999563	TRAPPC12	Pfizer-Vac1-D1
21.019	0.642623	0.285052	2.2544	0.0241708	0.999563	EIF2AK2	Pfizer-Vac1-D1
12.4491	0.702093	0.276416	2.53999	0.0110856	0.999563	NOP58	Pfizer-Vac1-D1
20.3676	0.559734	0.219	2.55587	0.0105924	0.999563	ARL8B	Pfizer-Vac1-D1
16.5258	-0.505892	0.254012	-1.99161	0.0464142	0.999563	APPL1	Pfizer-Vac1-D1
17.7845	0.533796	0.266462	2.00327	0.0451483	0.999563	COX17	Pfizer-Vac1-D1
25.8549	0.861022	0.353914	2.43286	0.0149803	0.999563	PARP9	Pfizer-Vac1-D1
75.9791	0.538499	0.265481	2.02839	0.0425202	0.999563	PARP14	Pfizer-Vac1-D1
10.614	0.671827	0.303146	2.21618	0.0266791	0.999563	GMPS	Pfizer-Vac1-D1
13.8081	-0.592738	0.290721	-2.03886	0.0414642	0.999563	ABHD18	Pfizer-Vac1-D1
16.76	0.520775	0.257596	2.02167	0.0432102	0.999563	SNX24	Pfizer-Vac1-D1
11.2949	-0.629803	0.299665	-2.10169	0.0355802	0.999563	DOK3	Pfizer-Vac1-D1
13.6685	0.715837	0.345702	2.07067	0.0383892	0.999563	CD2AP	Pfizer-Vac1-D1
16.2852	-0.519083	0.252081	-2.05919	0.0394761	0.999563	IBTK	Pfizer-Vac1-D1
19.4713	-0.531134	0.249353	-2.13005	0.0331675	0.999563	MAP3K7	Pfizer-Vac1-D1
12.0805	0.801453	0.334702	2.39452	0.0166419	0.999563	FBXL4	Pfizer-Vac1-D1
15.1921	0.604747	0.248265	2.43589	0.0148551	0.999563	SYNE1	Pfizer-Vac1-D1
15.5703	-0.697554	0.298918	-2.3336	0.0196168	0.999563	ZNF703	Pfizer-Vac1-D1
14.6716	-0.588496	0.292503	-2.01193	0.0442275	0.999563	TRIQK	Pfizer-Vac1-D1
37.3405	-0.585272	0.196114	-2.98435	0.00284185	0.999563	RFX3	Pfizer-Vac1-D1
23.8912	0.596871	0.294871	2.02418	0.0429519	0.999563	B4GALT1	Pfizer-Vac1-D1
21.3954	-0.533218	0.241034	-2.21221	0.0269522	0.999563	NUP214	Pfizer-Vac1-D1
22.3612	-0.617073	0.257267	-2.39857	0.0164591	0.999563	MCU	Pfizer-Vac1-D1
27.3733	1.01699	0.369745	2.7505	0.00595042	0.999563	IFIT3	Pfizer-Vac1-D1
12.6249	0.881662	0.376332	2.34278	0.0191409	0.999563	IRF7	Pfizer-Vac1-D1
22.6179	-0.66656	0.309746	-2.15195	0.0314009	0.999563	KCNQ1OT1	Pfizer-Vac1-D1
14.202	0.524659	0.256241	2.04752	0.0406071	0.999563	IPO7	Pfizer-Vac1-D1
12.7677	0.593847	0.293099	2.0261	0.0427548	0.999563	API5	Pfizer-Vac1-D1
13.6651	1.0081	0.391308	2.57624	0.00998817	0.999563	PLAAT4	Pfizer-Vac1-D1
18.471	-0.573803	0.252372	-2.27363	0.022988	0.999563	CHD4	Pfizer-Vac1-D1
11.7881	1.05185	0.411933	2.55345	0.0106663	0.999563	OAS3	Pfizer-Vac1-D1
58.529	0.987083	0.387775	2.5455	0.010912	0.999563	EPSTI1	Pfizer-Vac1-D1
22.8618	1.21563	0.506349	2.40078	0.0163602	0.999563	AL157871.4	Pfizer-Vac1-D1
21.9503	-0.518309	0.240717	-2.15319	0.0313039	0.999563	CASC4	Pfizer-Vac1-D1
47.607	0.615605	0.283223	2.17357	0.0297375	0.999563	XAF1	Pfizer-Vac1-D1
11.4585	0.618069	0.300839	2.05449	0.0399286	0.999563	KIAA0100	Pfizer-Vac1-D1
18.5922	0.598639	0.228087	2.62461	0.00867491	0.999563	NSRP1	Pfizer-Vac1-D1
20.8867	0.891613	0.357995	2.49057	0.0127537	0.999563	SLFN5	Pfizer-Vac1-D1
27.4168	0.553757	0.266694	2.07638	0.037859	0.999563	NME2	Pfizer-Vac1-D1
17.1815	0.60029	0.258036	2.32638	0.0199985	0.999563	SNRPD2	Pfizer-Vac1-D1
12.3575	0.724461	0.330394	2.19272	0.0283277	0.999563	SELENOW	Pfizer-Vac1-D1
10.6527	0.535957	0.272695	1.96541	0.0493669	0.999563	ABHD12	Pfizer-Vac1-D1
116.028	0.521245	0.213467	2.44181	0.014614	0.999563	TYMP	Pfizer-Vac1-D1
11.6864	0.712126	0.317243	2.24474	0.024785	0.999563	CHM	Pfizer-Vac1-D1
13.9219	-0.665289	0.278959	-2.38489	0.017084	0.999971	MTF1	Pfizer-Vac2-Baseline
15.7597	0.752482	0.281664	2.67156	0.00754995	0.999971	GCA	Pfizer-Vac2-Baseline
22.427	0.829125	0.289902	2.86002	0.00423611	0.999971	FHIT	Pfizer-Vac2-Baseline
14.5293	-0.705632	0.271004	-2.60377	0.00922052	0.999971	TMF1	Pfizer-Vac2-Baseline
10.4509	0.711692	0.30247	2.35293	0.0186261	0.999971	CHMP2B	Pfizer-Vac2-Baseline
15.7583	0.552367	0.263483	2.0964	0.0360465	0.999971	SSR3	Pfizer-Vac2-Baseline
15.3935	0.540426	0.258053	2.09425	0.0362379	0.999971	UBXN7	Pfizer-Vac2-Baseline
14.0077	-0.712211	0.295864	-2.40723	0.0160742	0.999971	CEP135	Pfizer-Vac2-Baseline
22.3311	2.61768	1.29653	2.01899	0.0434883	0.999971	CXCL10	Pfizer-Vac2-Baseline
15.7978	0.586897	0.254952	2.30199	0.0213359	0.999971	FAM135A	Pfizer-Vac2-Baseline
12.0805	0.926413	0.327405	2.82957	0.00466112	0.999971	FBXL4	Pfizer-Vac2-Baseline
12.8351	-0.809333	0.357087	-2.26649	0.0234215	0.999971	DSE	Pfizer-Vac2-Baseline
10.7223	0.766224	0.373827	2.04967	0.0403963	0.999971	HSPB1	Pfizer-Vac2-Baseline
26.3656	-0.644082	0.235294	-2.73735	0.00619369	0.999971	CDK6	Pfizer-Vac2-Baseline
20.7695	0.522058	0.262275	1.9905	0.0465362	0.999971	MRPS35	Pfizer-Vac2-Baseline
11.4277	-0.620592	0.306131	-2.02721	0.0426412	0.999971	PSMA3	Pfizer-Vac2-Baseline
25.5533	0.558072	0.238633	2.33862	0.0193551	0.999971	GPHN	Pfizer-Vac2-Baseline
17.9016	0.520309	0.233678	2.22661	0.0259736	0.999971	GPATCH2L	Pfizer-Vac2-Baseline
27.8972	-0.560431	0.239899	-2.33611	0.0194854	0.999971	CDYL2	Pfizer-Vac2-Baseline
11.0589	0.610311	0.296266	2.06001	0.0393973	0.999971	TTC19	Pfizer-Vac2-Baseline
13.96	0.605964	0.279855	2.16528	0.0303666	0.999971	NFE2L1	Pfizer-Vac2-Baseline
15.4983	0.610449	0.253687	2.4063	0.0161149	0.999971	THOC1	Pfizer-Vac2-Baseline
14.386	-0.515513	0.253549	-2.03319	0.042033	0.999971	ESCO1	Pfizer-Vac2-Baseline
18.4027	-0.518764	0.256765	-2.02039	0.0433431	0.999971	HNRNPL	Pfizer-Vac2-Baseline
12.1343	0.723966	0.354296	2.04339	0.0410135	0.999971	NAGA	Pfizer-Vac2-Baseline
19.0735	0.848736	0.303015	2.80097	0.00509494	0.128133	HES4	Pfizer-Vac2-D1
36.5744	2.49078	0.391716	6.35863	2.03566e-10	9.87056e-08	ISG15	Pfizer-Vac2-D1
13.3642	0.648884	0.279163	2.32439	0.0201044	0.299135	RER1	Pfizer-Vac2-D1
12.845	-0.79387	0.321866	-2.46646	0.0136455	0.237299	PGD	Pfizer-Vac2-D1
27.229	1.34017	0.530001	2.52862	0.0114511	0.210695	C1QA	Pfizer-Vac2-D1
14.0242	2.77345	0.778858	3.56092	0.000369565	0.0176681	C1QB	Pfizer-Vac2-D1
26.3983	0.523621	0.190315	2.75134	0.00593514	0.142219	HNRNPR	Pfizer-Vac2-D1
19.8041	1.85632	0.366105	5.07046	3.96864e-07	5.9479e-05	IFI6	Pfizer-Vac2-D1
21.8373	-0.566382	0.222524	-2.54526	0.0109196	0.205035	EPB41	Pfizer-Vac2-D1
11.5689	0.621844	0.274437	2.26589	0.0234581	0.326622	NASP	Pfizer-Vac2-D1
26.7705	-0.514917	0.204033	-2.5237	0.0116128	0.212721	SPATA6	Pfizer-Vac2-D1
14.8273	-0.734757	0.277547	-2.64733	0.00811307	0.172361	NFIA	Pfizer-Vac2-D1
59.3615	1.54439	0.326175	4.73483	2.19234e-06	0.000236746	PDE4B	Pfizer-Vac2-D1
18.5004	2.58226	0.613195	4.21116	2.54066e-05	0.00190388	IFI44L	Pfizer-Vac2-D1
12.7819	2.20058	0.416562	5.28271	1.27289e-07	2.33165e-05	IFI44	Pfizer-Vac2-D1
40.4676	0.603722	0.224414	2.69022	0.00714045	0.159509	LMO4	Pfizer-Vac2-D1
66.4705	3.1386	0.401273	7.82162	5.21475e-15	1.07463e-11	GBP1	Pfizer-Vac2-D1
79.4457	1.96969	0.334298	5.89201	3.81529e-09	1.08446e-06	GBP2	Pfizer-Vac2-D1
49.155	2.70911	0.30088	9.00395	2.17736e-19	8.97399e-16	GBP4	Pfizer-Vac2-D1
55.1124	3.9523	0.467957	8.44588	3.01774e-17	8.29174e-14	GBP5	Pfizer-Vac2-D1
10.326	-0.600794	0.302513	-1.98601	0.0470325	0.446253	ABCD3	Pfizer-Vac2-D1
13.0087	0.875379	0.296747	2.94991	0.00317862	0.0908575	PSMA5	Pfizer-Vac2-D1
65.6569	0.601486	0.127082	4.73307	2.2115e-06	0.000236746	CD53	Pfizer-Vac2-D1
10.9263	5.03378	0.776113	6.48589	8.8209e-11	5.43022e-08	FCGR1A	Pfizer-Vac2-D1
40.1886	0.503919	0.212049	2.37643	0.0174812	0.272912	PLEKHO1	Pfizer-Vac2-D1
146.101	0.54322	0.202583	2.68147	0.00732994	0.161553	S100A11	Pfizer-Vac2-D1
11.3368	-0.76802	0.307109	-2.50081	0.0123911	0.223012	DENND4B	Pfizer-Vac2-D1
13.4182	0.596631	0.301468	1.97908	0.0478065	0.446517	JTB	Pfizer-Vac2-D1
29.8612	0.560563	0.188132	2.97963	0.00288599	0.0881081	ADAR	Pfizer-Vac2-D1
53.6682	1.34478	0.200013	6.72345	1.77474e-11	1.2191e-08	IFI16	Pfizer-Vac2-D1
20.6973	2.14514	0.451708	4.74895	2.04474e-06	0.000224731	SLAMF7	Pfizer-Vac2-D1
36.7331	0.617645	0.191958	3.21761	0.00129262	0.048213	SFT2D2	Pfizer-Vac2-D1
11.6392	0.576274	0.284888	2.02281	0.0430931	0.432494	MR1	Pfizer-Vac2-D1
22.2628	0.664555	0.234727	2.83119	0.00463758	0.119836	GLUL	Pfizer-Vac2-D1
22.5098	-0.502617	0.198198	-2.53594	0.0112146	0.207735	DHX9	Pfizer-Vac2-D1
32.8527	1.09419	0.242319	4.51547	6.31758e-06	0.000566042	DENND1B	Pfizer-Vac2-D1
10.1957	-0.682023	0.303475	-2.24738	0.0246159	0.335142	DSTYK	Pfizer-Vac2-D1
13.1279	0.59819	0.276155	2.16614	0.0303003	0.363031	EPRS	Pfizer-Vac2-D1
15.5131	0.667547	0.305327	2.18634	0.0287909	0.358709	CNIH4	Pfizer-Vac2-D1
15.2099	-0.769106	0.294153	-2.61464	0.00893207	0.182819	ITPKB	Pfizer-Vac2-D1
18.199	0.576833	0.2806	2.05571	0.0398106	0.414865	GUK1	Pfizer-Vac2-D1
18.1644	-0.581039	0.25913	-2.24226	0.0249443	0.336523	EGLN1	Pfizer-Vac2-D1
14.1183	-0.595073	0.282375	-2.10739	0.0350841	0.389309	CNST	Pfizer-Vac2-D1
11.3756	-0.653057	0.293644	-2.22398	0.0261501	0.345331	KLF11	Pfizer-Vac2-D1
13.4831	-0.863503	0.293924	-2.93785	0.00330497	0.0932975	FOSL2	Pfizer-Vac2-D1
21.019	1.08141	0.272394	3.97001	7.18702e-05	0.00477763	EIF2AK2	Pfizer-Vac2-D1
11.6064	-0.78779	0.345134	-2.28256	0.0224562	0.316963	DHX57	Pfizer-Vac2-D1
56.9423	0.531621	0.168905	3.14746	0.00164697	0.0575254	SOS1	Pfizer-Vac2-D1
464.779	0.583183	0.151824	3.84119	0.000122441	0.0074212	SLC8A1	Pfizer-Vac2-D1
73.4669	0.507224	0.195962	2.58839	0.00964271	0.190155	EML4	Pfizer-Vac2-D1
16.7716	-0.846479	0.296144	-2.85833	0.00425871	0.11109	TTC7A	Pfizer-Vac2-D1
41.615	0.539652	0.181993	2.96524	0.00302447	0.088617	FOXN2	Pfizer-Vac2-D1
52.9186	-0.539208	0.169979	-3.1722	0.00151289	0.0537532	CCDC88A	Pfizer-Vac2-D1
40.5403	0.781158	0.170151	4.59097	4.41201e-06	0.000418025	VRK2	Pfizer-Vac2-D1
61.7505	0.605336	0.25129	2.40892	0.016	0.261164	PELI1	Pfizer-Vac2-D1
33.8741	-0.591818	0.215592	-2.74508	0.00604958	0.143295	EXOC6B	Pfizer-Vac2-D1
15.1232	1.32121	0.292916	4.51054	6.46638e-06	0.000573144	MTHFD2	Pfizer-Vac2-D1
503.921	0.698052	0.189881	3.67626	0.000236678	0.012506	TMSB10	Pfizer-Vac2-D1
19.3428	0.549994	0.272182	2.02069	0.0433124	0.432756	VAMP8	Pfizer-Vac2-D1
38.138	2.21234	0.307086	7.20429	5.83456e-13	5.34381e-10	VAMP5	Pfizer-Vac2-D1
13.42	0.853586	0.357955	2.38461	0.017097	0.269982	CYTOR	Pfizer-Vac2-D1
11.4422	0.78102	0.298194	2.61916	0.0088146	0.182819	STARD7	Pfizer-Vac2-D1
34.1724	0.715281	0.248361	2.88	0.00397673	0.106394	COX5B	Pfizer-Vac2-D1
72.2767	0.940375	0.176072	5.34087	9.25019e-08	1.73294e-05	TMEM131	Pfizer-Vac2-D1
21.3626	-0.508407	0.239948	-2.11882	0.0341054	0.383126	RANBP2	Pfizer-Vac2-D1
11.627	-0.959144	0.451262	-2.12547	0.0335473	0.382849	MERTK	Pfizer-Vac2-D1
13.1501	0.727726	0.346708	2.09896	0.0358206	0.394962	CBWD2	Pfizer-Vac2-D1
23.7798	0.599838	0.201191	2.98144	0.00286895	0.0879137	RALB	Pfizer-Vac2-D1
193.781	-0.560297	0.137047	-4.08835	4.34454e-05	0.00304454	ARHGAP15	Pfizer-Vac2-D1
19.1322	1.15707	0.247961	4.66633	3.06628e-06	0.000315942	NMI	Pfizer-Vac2-D1
103.045	0.675478	0.241342	2.79884	0.00512864	0.128497	FMNL2	Pfizer-Vac2-D1
15.0484	1.15919	0.309537	3.74493	0.000180442	0.0101182	IFIH1	Pfizer-Vac2-D1
12.1699	-0.589562	0.296023	-1.99161	0.0464138	0.443007	TTC21B	Pfizer-Vac2-D1
32.3554	-0.744195	0.236885	-3.14159	0.00168033	0.0584429	STK39	Pfizer-Vac2-D1
22.011	-0.500142	0.225563	-2.2173	0.0266026	0.345331	OLA1	Pfizer-Vac2-D1
13.5881	0.523447	0.264919	1.97587	0.048169	0.44916	ORMDL1	Pfizer-Vac2-D1
40.6252	0.583223	0.205906	2.83248	0.00461891	0.119728	GLS	Pfizer-Vac2-D1
65.4632	1.61668	0.315991	5.11624	3.11694e-07	5.03783e-05	STAT1	Pfizer-Vac2-D1
28.5411	-0.731894	0.368803	-1.98451	0.0471985	0.446253	PLCL1	Pfizer-Vac2-D1
13.0738	0.763444	0.314052	2.43095	0.0150593	0.25027	CASP10	Pfizer-Vac2-D1
37.1854	-0.550938	0.223515	-2.46488	0.013706	0.237608	KLF7	Pfizer-Vac2-D1
10.618	-0.820947	0.349167	-2.35116	0.0187152	0.284682	AC009226.1	Pfizer-Vac2-D1
13.1897	-0.588007	0.270388	-2.17468	0.0296544	0.360352	PLEKHM3	Pfizer-Vac2-D1
20.3846	0.912496	0.29066	3.13939	0.00169301	0.0586366	GPBAR1	Pfizer-Vac2-D1
34.1801	0.907875	0.20313	4.46942	7.84317e-06	0.00068054	WDFY1	Pfizer-Vac2-D1
38.9964	-1.06759	0.312296	-3.41851	0.000629654	0.0272294	PID1	Pfizer-Vac2-D1
69.5114	0.905567	0.16762	5.40251	6.57131e-08	1.25971e-05	SP110	Pfizer-Vac2-D1
18.2747	0.718382	0.238646	3.01024	0.00261043	0.0824435	SP140L	Pfizer-Vac2-D1
67.62	0.53623	0.154556	3.46949	0.000521441	0.0232337	SP100	Pfizer-Vac2-D1
63.6603	-1.30812	0.250119	-5.22999	1.69519e-07	2.8683e-05	SNED1	Pfizer-Vac2-D1
24.1758	0.76633	0.269062	2.84815	0.00439737	0.114346	FARP2	Pfizer-Vac2-D1
11.3688	-0.862312	0.307887	-2.80074	0.0050986	0.128133	CAMK1	Pfizer-Vac2-D1
13.2507	-0.640616	0.304252	-2.10554	0.0352442	0.389956	ULK4	Pfizer-Vac2-D1
37.1212	-0.570988	0.177593	-3.21515	0.00130377	0.0484098	SNRK	Pfizer-Vac2-D1
13.2871	-0.689174	0.271715	-2.53638	0.0112004	0.207735	IP6K1	Pfizer-Vac2-D1
42.5902	0.720166	0.201351	3.57667	0.000347997	0.0168738	ARHGEF3	Pfizer-Vac2-D1
20.506	0.669502	0.220435	3.03718	0.00238801	0.0768921	ATXN7	Pfizer-Vac2-D1
25.8549	2.1607	0.334835	6.45302	1.09641e-10	6.02513e-08	PARP9	Pfizer-Vac2-D1
14.9639	0.934278	0.274041	3.40926	0.000651395	0.0277061	DTX3L	Pfizer-Vac2-D1
75.9791	1.80383	0.257921	6.99375	2.67639e-12	2.02413e-09	PARP14	Pfizer-Vac2-D1
28.9994	0.650912	0.208101	3.12786	0.00176082	0.0604769	HEG1	Pfizer-Vac2-D1
12.2592	-0.818475	0.380214	-2.15267	0.0313445	0.369104	MGLL	Pfizer-Vac2-D1
53.9762	0.545173	0.171759	3.17406	0.00150321	0.0536406	ATP1B3	Pfizer-Vac2-D1
13.7114	-0.797967	0.341814	-2.33451	0.0195692	0.293288	TFDP2	Pfizer-Vac2-D1
79.277	1.28442	0.204167	6.29103	3.15365e-10	1.4442e-07	XRN1	Pfizer-Vac2-D1
20.8297	1.47118	0.322465	4.56231	5.05946e-06	0.000468597	PLSCR1	Pfizer-Vac2-D1
17.8207	-0.514879	0.247338	-2.08168	0.0373715	0.403613	MFSD1	Pfizer-Vac2-D1
121.403	-1.08642	0.185402	-5.85978	4.63488e-09	1.15774e-06	PPM1L	Pfizer-Vac2-D1
102.33	1.97123	0.321687	6.12778	8.91121e-10	3.67276e-07	TNFSF10	Pfizer-Vac2-D1
34.2657	0.829962	0.197832	4.19529	2.72519e-05	0.00200569	GNB4	Pfizer-Vac2-D1
24.4174	-0.935102	0.247039	-3.78524	0.000153562	0.00891416	DGKG	Pfizer-Vac2-D1
20.7046	0.532591	0.257501	2.06831	0.0386109	0.408038	BCL6	Pfizer-Vac2-D1
47.2057	2.45373	0.417487	5.87738	4.16821e-09	1.09807e-06	LAP3	Pfizer-Vac2-D1
114.118	0.528648	0.207495	2.54776	0.0108417	0.204037	ARAP2	Pfizer-Vac2-D1
22.3889	-0.513155	0.233662	-2.19614	0.0280817	0.355184	SLAIN2	Pfizer-Vac2-D1
22.3311	7.00182	1.23893	5.65153	1.59026e-08	3.44961e-06	CXCL10	Pfizer-Vac2-D1
31.3257	0.678212	0.235404	2.88106	0.00396345	0.106394	SCARB2	Pfizer-Vac2-D1
59.7804	1.3548	0.316332	4.28285	1.84515e-05	0.00143487	PLAC8	Pfizer-Vac2-D1
21.0704	-0.729732	0.2614	-2.79163	0.00524434	0.130602	PTPN13	Pfizer-Vac2-D1
10.5492	2.12098	0.424046	5.00177	5.68059e-07	7.80418e-05	HERC5	Pfizer-Vac2-D1
17.0657	-1.68739	0.412805	-4.08761	4.35831e-05	0.00304454	GPRIN3	Pfizer-Vac2-D1
16.299	0.853349	0.328602	2.5969	0.00940686	0.188544	PAPSS1	Pfizer-Vac2-D1
12.529	1.24226	0.342889	3.62293	0.000291283	0.0147303	FAM241A	Pfizer-Vac2-D1
31.5585	0.979713	0.235168	4.16601	3.09976e-05	0.00226118	ALPK1	Pfizer-Vac2-D1
13.0861	-0.850779	0.361972	-2.3504	0.0187532	0.284682	NOCT	Pfizer-Vac2-D1
19.2767	-0.683313	0.316081	-2.16183	0.0306313	0.364349	TBC1D9	Pfizer-Vac2-D1
63.393	1.0174	0.260322	3.90823	9.29757e-05	0.00589537	IL15	Pfizer-Vac2-D1
15.2577	0.502244	0.240707	2.08653	0.0369305	0.401339	OTUD4	Pfizer-Vac2-D1
89.1683	0.603504	0.154025	3.91821	8.92076e-05	0.00570029	TMEM131L	Pfizer-Vac2-D1
19.395	-0.781949	0.390343	-2.00323	0.0451521	0.440429	PDGFC	Pfizer-Vac2-D1
50.4938	0.518151	0.184605	2.80681	0.00500352	0.126905	RAPGEF2	Pfizer-Vac2-D1
17.7522	1.33312	0.262004	5.08815	3.61564e-07	5.62335e-05	DDX60	Pfizer-Vac2-D1
50.0971	1.18706	0.245049	4.84415	1.27155e-06	0.000147946	DDX60L	Pfizer-Vac2-D1
23.6819	-0.739189	0.196803	-3.75598	0.000172664	0.00987149	GALNT7	Pfizer-Vac2-D1
29.0392	0.603102	0.247949	2.43236	0.0150009	0.249802	IRF2	Pfizer-Vac2-D1
31.9666	0.688384	0.251439	2.73778	0.00618558	0.145124	ACSL1	Pfizer-Vac2-D1
261.861	0.671414	0.13624	4.92816	8.30072e-07	0.000107497	FYB1	Pfizer-Vac2-D1
215.148	-0.550912	0.132964	-4.1433	3.4234e-05	0.00245383	MAP3K1	Pfizer-Vac2-D1
14.8239	0.592955	0.266315	2.22652	0.0259794	0.345046	KIF2A	Pfizer-Vac2-D1
20.5435	0.528004	0.224101	2.3561	0.0184681	0.284004	BDP1	Pfizer-Vac2-D1
39.8443	-0.694241	0.234754	-2.95732	0.00310328	0.0902765	S100Z	Pfizer-Vac2-D1
75.2565	-0.553123	0.183428	-3.01548	0.00256571	0.081657	SSBP2	Pfizer-Vac2-D1
14.8968	-0.980702	0.353772	-2.77213	0.00556905	0.136624	ARRDC3	Pfizer-Vac2-D1
11.8337	0.780751	0.314554	2.48209	0.0130616	0.230397	GLRX	Pfizer-Vac2-D1
14.0865	0.76102	0.311903	2.43993	0.0146903	0.246122	ELL2	Pfizer-Vac2-D1
95.1205	0.510701	0.157302	3.24664	0.00116777	0.0443593	CDC42SE2	Pfizer-Vac2-D1
27.401	0.510558	0.221381	2.30624	0.0210973	0.307253	C5orf56	Pfizer-Vac2-D1
81.3078	1.67249	0.229666	7.28225	3.28304e-13	3.38276e-10	IRF1	Pfizer-Vac2-D1
22.2107	-0.504416	0.236004	-2.13732	0.0325723	0.376415	TGFBI	Pfizer-Vac2-D1
19.3495	-0.540445	0.247551	-2.18317	0.0290234	0.358709	ETF1	Pfizer-Vac2-D1
322.629	0.566416	0.213295	2.65555	0.00791802	0.169201	CD74	Pfizer-Vac2-D1
13.4326	0.877947	0.338259	2.59549	0.00944574	0.188544	ATOX1	Pfizer-Vac2-D1
29.402	0.933574	0.222345	4.19877	2.68364e-05	0.0019929	LARP1	Pfizer-Vac2-D1
89.685	0.919661	0.155994	5.89547	3.73614e-09	1.08446e-06	LCP2	Pfizer-Vac2-D1
14.67	-0.856155	0.27483	-3.11522	0.00183806	0.0620949	GFOD1	Pfizer-Vac2-D1
11.48	0.681584	0.309981	2.19879	0.0278926	0.353721	NOL7	Pfizer-Vac2-D1
63.7221	-0.714631	0.189292	-3.77528	0.00015983	0.00921315	JARID2	Pfizer-Vac2-D1
47.4968	0.777994	0.169183	4.59854	4.25452e-06	0.000407791	DEK	Pfizer-Vac2-D1
12.4764	0.855134	0.338006	2.52994	0.0114082	0.210489	BTN3A2	Pfizer-Vac2-D1
12.2671	0.842894	0.348013	2.42202	0.0154345	0.25306	BTN3A1	Pfizer-Vac2-D1
25.3371	0.69843	0.218201	3.20086	0.00137018	0.0495369	HLA-F	Pfizer-Vac2-D1
149.247	0.650384	0.298197	2.18106	0.0291793	0.359529	HLA-A	Pfizer-Vac2-D1
401.299	0.556762	0.260993	2.13325	0.0329046	0.378857	HLA-B	Pfizer-Vac2-D1
10.7894	0.649198	0.326808	1.98648	0.0469795	0.446253	CSNK2B	Pfizer-Vac2-D1
160.693	0.522817	0.232643	2.24729	0.0246212	0.335142	HLA-DRA	Pfizer-Vac2-D1
93.3198	0.543406	0.221002	2.45883	0.0139392	0.239876	HLA-DRB1	Pfizer-Vac2-D1
11.619	1.49802	0.31228	4.79704	1.61028e-06	0.000184355	TAP2	Pfizer-Vac2-D1
21.3321	0.937345	0.260714	3.59529	0.000324026	0.0159042	PSMB8	Pfizer-Vac2-D1
40.27	1.63327	0.256629	6.36434	1.96135e-10	9.87056e-08	PSMB9	Pfizer-Vac2-D1
12.9082	2.29543	0.379748	6.0446	1.49783e-09	5.87934e-07	TAP1	Pfizer-Vac2-D1
10.0839	1.01373	0.404644	2.50525	0.0122366	0.221511	HLA-DMB	Pfizer-Vac2-D1
11.4081	0.847823	0.332618	2.54894	0.010805	0.204037	HLA-DMA	Pfizer-Vac2-D1
133.555	0.890282	0.233146	3.81856	0.000134233	0.00791241	HLA-DPA1	Pfizer-Vac2-D1
58.6186	0.607552	0.248421	2.44565	0.0144592	0.243736	HLA-DPB1	Pfizer-Vac2-D1
36.826	0.598131	0.228507	2.61756	0.00885608	0.182819	TAPBP	Pfizer-Vac2-D1
14.1944	0.579076	0.26689	2.16972	0.0300282	0.361347	MTCH1	Pfizer-Vac2-D1
10.6869	-0.897301	0.372862	-2.40652	0.0161053	0.261846	TRERF1	Pfizer-Vac2-D1
13.6685	1.25293	0.329029	3.80795	0.000140123	0.0081917	CD2AP	Pfizer-Vac2-D1
23.8494	-0.750243	0.245099	-3.06098	0.00220612	0.0721828	OGFRL1	Pfizer-Vac2-D1
10.2654	0.93212	0.31394	2.96911	0.00298667	0.088617	CGAS	Pfizer-Vac2-D1
13.4354	0.556715	0.276387	2.01425	0.0439829	0.435758	FIG4	Pfizer-Vac2-D1
14.7369	-0.866421	0.252845	-3.42669	0.000610994	0.0266477	HDAC2	Pfizer-Vac2-D1
55.1306	1.71476	0.324926	5.27737	1.31048e-07	2.34833e-05	CALHM6	Pfizer-Vac2-D1
39.4256	0.541549	0.229974	2.35482	0.0185314	0.284004	MAN1A1	Pfizer-Vac2-D1
15.1546	0.571043	0.258285	2.2109	0.0270424	0.347755	HIVEP2	Pfizer-Vac2-D1
75.6651	0.782479	0.179267	4.36489	1.27188e-05	0.001059	STX11	Pfizer-Vac2-D1
14.4345	0.658555	0.289925	2.27147	0.0231187	0.323544	DYNLT1	Pfizer-Vac2-D1
74.1394	1.11419	0.186534	5.97314	2.32728e-09	7.99325e-07	SOD2	Pfizer-Vac2-D1
22.6365	0.716301	0.241465	2.96649	0.00301224	0.088617	C1GALT1	Pfizer-Vac2-D1
67.1341	-1.04369	0.373345	-2.79552	0.00518166	0.129431	HDAC9	Pfizer-Vac2-D1
66.3633	0.756368	0.163659	4.62162	3.80751e-06	0.000373635	SNX10	Pfizer-Vac2-D1
49.0575	-0.55961	0.23068	-2.42592	0.0152697	0.252241	CPVL	Pfizer-Vac2-D1
14.4843	0.590294	0.298062	1.98044	0.0476539	0.446376	PSMA2	Pfizer-Vac2-D1
15.9171	0.816636	0.279898	2.91762	0.00352715	0.0982239	UPP1	Pfizer-Vac2-D1
30.8161	0.753844	0.231717	3.25329	0.00114077	0.0439409	CHCHD2	Pfizer-Vac2-D1
19.311	1.50957	0.545973	2.76491	0.00569377	0.138448	NCF1	Pfizer-Vac2-D1
171.302	0.832187	0.164991	5.04383	4.56299e-07	6.48496e-05	FGL2	Pfizer-Vac2-D1
20.0837	0.960137	0.298125	3.22059	0.00127927	0.0480892	SAMD9	Pfizer-Vac2-D1
30.1238	1.93893	0.277288	6.99246	2.70113e-12	2.02413e-09	SAMD9L	Pfizer-Vac2-D1
58.0281	-0.794642	0.193571	-4.10516	4.04035e-05	0.00287109	SRPK2	Pfizer-Vac2-D1
11.8478	-0.648106	0.303099	-2.13826	0.0324954	0.376207	ATXN7L1	Pfizer-Vac2-D1
12.0152	0.720668	0.328662	2.19273	0.0283267	0.35594	BCAP29	Pfizer-Vac2-D1
10.2708	1.75868	0.354913	4.95525	7.22371e-07	9.76149e-05	TMEM140	Pfizer-Vac2-D1
112.27	0.607617	0.134305	4.52416	6.06355e-06	0.000549251	MTPN	Pfizer-Vac2-D1
44.7956	1.05865	0.209018	5.0649	4.08617e-07	6.0147e-05	ZC3HAV1	Pfizer-Vac2-D1
21.5957	0.840021	0.257713	3.25952	0.00111602	0.0431894	PARP12	Pfizer-Vac2-D1
26.6676	0.660523	0.212007	3.11558	0.00183585	0.0620949	GSTK1	Pfizer-Vac2-D1
27.168	0.647131	0.236344	2.73809	0.00617974	0.145124	CUL1	Pfizer-Vac2-D1
17.1365	0.687867	0.313617	2.19333	0.0282834	0.35594	GIMAP8	Pfizer-Vac2-D1
25.2044	0.753656	0.26791	2.81309	0.00490681	0.125611	GIMAP7	Pfizer-Vac2-D1
25.0453	0.764	0.279802	2.7305	0.00632385	0.146921	GIMAP4	Pfizer-Vac2-D1
30.6667	1.00273	0.25839	3.88069	0.000104161	0.00650456	NUB1	Pfizer-Vac2-D1
20.3127	1.79323	0.532946	3.36475	0.000766131	0.0312369	MSR1	Pfizer-Vac2-D1
17.6439	0.64484	0.276844	2.32925	0.0198458	0.295821	LEPROTL1	Pfizer-Vac2-D1
50.13	-0.588228	0.192175	-3.0609	0.00220673	0.0721828	RAB11FIP1	Pfizer-Vac2-D1
17.4905	0.697597	0.249985	2.79055	0.00526181	0.130642	VCPIP1	Pfizer-Vac2-D1
14.6726	-0.730985	0.295777	-2.4714	0.0134584	0.235038	ZC2HC1A	Pfizer-Vac2-D1
37.1947	1.04358	0.288174	3.62133	0.000293089	0.0147313	RIPK2	Pfizer-Vac2-D1
24.1288	0.54771	0.201507	2.71807	0.00656637	0.15077	NBN	Pfizer-Vac2-D1
26.025	1.00784	0.275884	3.65311	0.000259081	0.0135165	SNTB1	Pfizer-Vac2-D1
55.0829	0.714027	0.244892	2.91568	0.00354919	0.098505	CCDC26	Pfizer-Vac2-D1
54.0205	1.24053	0.254558	4.87329	1.09754e-06	0.000133045	LY6E	Pfizer-Vac2-D1
18.1267	0.77105	0.295838	2.60633	0.00915192	0.1849	GRINA	Pfizer-Vac2-D1
141.529	1.14479	0.192901	5.93462	2.94528e-09	9.44676e-07	JAK2	Pfizer-Vac2-D1
16.7922	1.56213	0.339572	4.6003	4.21885e-06	0.000407791	DDX58	Pfizer-Vac2-D1
10.4757	-0.778668	0.355515	-2.19026	0.0285056	0.356559	UBAP2	Pfizer-Vac2-D1
15.1437	2.02916	0.467242	4.34285	1.40645e-05	0.00115934	FRMD3	Pfizer-Vac2-D1
91.7975	0.61201	0.180407	3.39239	0.00069285	0.0286993	TUT7	Pfizer-Vac2-D1
73.6398	-0.616794	0.208059	-2.96451	0.00303166	0.088617	DAPK1	Pfizer-Vac2-D1
12.9851	1.13122	0.370148	3.05612	0.0022422	0.0730532	CTSL	Pfizer-Vac2-D1
19.7506	-0.52584	0.236921	-2.21948	0.0264543	0.345331	SNX30	Pfizer-Vac2-D1
26.8699	1.18677	0.276745	4.28831	1.8004e-05	0.00141662	SLC31A2	Pfizer-Vac2-D1
27.6165	1.00621	0.234669	4.2878	1.8045e-05	0.00141662	ATP6V1G1	Pfizer-Vac2-D1
41.6582	-0.595702	0.171099	-3.48162	0.000498385	0.0226972	RXRA	Pfizer-Vac2-D1
13.4697	1.33225	0.42269	3.15185	0.00162242	0.0569088	USP6NL	Pfizer-Vac2-D1
18.8725	-0.568272	0.261149	-2.17605	0.0295518	0.360348	ARHGAP21	Pfizer-Vac2-D1
37.7802	0.828113	0.286885	2.88656	0.00389474	0.104916	ARID5B	Pfizer-Vac2-D1
67.2584	0.512645	0.176136	2.91051	0.00360843	0.0991477	DDX21	Pfizer-Vac2-D1
12.5589	-0.712214	0.289582	-2.45946	0.0139148	0.239876	SGPL1	Pfizer-Vac2-D1
22.3612	-0.519101	0.24734	-2.09873	0.0358403	0.394962	MCU	Pfizer-Vac2-D1
104.657	-0.802507	0.217017	-3.6979	0.000217388	0.0116359	ADK	Pfizer-Vac2-D1
46.1665	-0.52013	0.176251	-2.95108	0.00316667	0.0908575	ZMIZ1	Pfizer-Vac2-D1
30.9853	-0.629736	0.246306	-2.55672	0.0105663	0.200686	PAPSS2	Pfizer-Vac2-D1
10.3122	5.36321	0.966156	5.55108	2.83909e-08	5.85066e-06	ANKRD22	Pfizer-Vac2-D1
18.4269	2.28998	0.381281	6.00602	1.90133e-09	7.12395e-07	IFIT2	Pfizer-Vac2-D1
27.3733	2.60469	0.348887	7.4657	8.2861e-14	9.75747e-11	IFIT3	Pfizer-Vac2-D1
42.5655	0.621908	0.176021	3.53314	0.000410648	0.0192328	PCGF5	Pfizer-Vac2-D1
74.3661	1.25923	0.217161	5.7986	6.68695e-09	1.57487e-06	MYOF	Pfizer-Vac2-D1
12.6749	-1.06554	0.391084	-2.72459	0.00643805	0.148652	ENTPD1	Pfizer-Vac2-D1
15.2591	-1.15408	0.350492	-3.29276	0.000992103	0.0387578	DNMBP	Pfizer-Vac2-D1
15.1854	-0.630699	0.284359	-2.21797	0.0265572	0.345331	MXI1	Pfizer-Vac2-D1
51.9272	-0.658653	0.185939	-3.5423	0.000396651	0.0186834	CACUL1	Pfizer-Vac2-D1
13.5459	-0.72753	0.294487	-2.4705	0.0134924	0.235132	GRK5	Pfizer-Vac2-D1
27.072	-0.534323	0.201227	-2.65532	0.00792326	0.169201	FAM53B	Pfizer-Vac2-D1
42.8932	-0.649638	0.306194	-2.12165	0.033867	0.383126	PTPRE	Pfizer-Vac2-D1
206.539	1.44937	0.387406	3.74123	0.000183124	0.0101308	IFITM3	Pfizer-Vac2-D1
12.6249	1.68839	0.347217	4.86265	1.15826e-06	0.000138371	IRF7	Pfizer-Vac2-D1
40.1682	1.49265	0.230376	6.47917	9.22274e-11	5.43022e-08	TRIM22	Pfizer-Vac2-D1
37.0813	-0.931702	0.284627	-3.27341	0.00106257	0.0413149	PDE3B	Pfizer-Vac2-D1
24.6488	-0.518818	0.198424	-2.6147	0.00893067	0.182819	PIK3C2A	Pfizer-Vac2-D1
67.5035	-0.528703	0.164884	-3.20651	0.00134354	0.0492215	HIPK3	Pfizer-Vac2-D1
132.204	-0.531057	0.176572	-3.00759	0.00263329	0.0828483	CD44	Pfizer-Vac2-D1
12.7677	0.67413	0.281651	2.39349	0.0166889	0.267005	API5	Pfizer-Vac2-D1
22.8921	1.59743	0.284766	5.60961	2.02783e-08	4.28599e-06	UBE2L6	Pfizer-Vac2-D1
17.4145	0.573458	0.250948	2.28517	0.022303	0.315883	SELENOH	Pfizer-Vac2-D1
106.628	-0.532027	0.177194	-3.00251	0.00267766	0.0836058	AHNAK	Pfizer-Vac2-D1
13.6651	2.12965	0.361891	5.88478	3.98576e-09	1.09515e-06	PLAAT4	Pfizer-Vac2-D1
13.7099	0.66976	0.283879	2.35932	0.0183086	0.282618	MAP3K11	Pfizer-Vac2-D1
44.0228	-0.701797	0.175726	-3.9937	6.50499e-05	0.0043594	PACS1	Pfizer-Vac2-D1
16.6806	-0.647006	0.319356	-2.02597	0.0427678	0.431253	CHKA	Pfizer-Vac2-D1
17.9378	0.780926	0.291139	2.68231	0.00731147	0.161553	SMCO4	Pfizer-Vac2-D1
27.5061	-0.900448	0.259508	-3.46983	0.000520796	0.0232337	SESN3	Pfizer-Vac2-D1
15.7702	0.614384	0.275202	2.23249	0.0255828	0.342893	BIRC3	Pfizer-Vac2-D1
32.9583	0.675604	0.225112	3.00118	0.00268932	0.083653	TMEM123	Pfizer-Vac2-D1
34.3503	1.06501	0.252662	4.21513	2.49633e-05	0.00188782	CASP4	Pfizer-Vac2-D1
38.9916	0.714941	0.175893	4.06463	4.81082e-05	0.0033324	CASP1	Pfizer-Vac2-D1
26.0608	-0.541348	0.228729	-2.36676	0.0179445	0.278038	SORL1	Pfizer-Vac2-D1
60.5617	-0.548354	0.199268	-2.75184	0.00592607	0.142219	UBASH3B	Pfizer-Vac2-D1
46.2445	0.678988	0.211365	3.2124	0.00131633	0.048657	HSPA8	Pfizer-Vac2-D1
11.1318	1.18878	0.351617	3.38089	0.000722523	0.0297788	GRAMD1B	Pfizer-Vac2-D1
18.471	-0.515734	0.240827	-2.14151	0.032233	0.375001	CHD4	Pfizer-Vac2-D1
37.3831	0.66353	0.231216	2.86975	0.00410801	0.108186	CLEC2B	Pfizer-Vac2-D1
11.6996	0.99364	0.353903	2.80766	0.00499032	0.126905	PLBD1	Pfizer-Vac2-D1
125.552	0.710268	0.181222	3.91933	8.87965e-05	0.00570029	LRRK2	Pfizer-Vac2-D1
45.0834	-0.560001	0.164455	-3.4052	0.000661163	0.0279485	ARID2	Pfizer-Vac2-D1
50.489	0.748125	0.234352	3.19232	0.00141135	0.0508024	TUBA1B	Pfizer-Vac2-D1
28.2065	0.729337	0.250522	2.91127	0.00359963	0.0991477	BLOC1S1	Pfizer-Vac2-D1
34.2769	1.46904	0.254465	5.77308	7.78354e-09	1.73405e-06	STAT2	Pfizer-Vac2-D1
168.408	0.612945	0.138826	4.41519	1.00922e-05	0.000857631	USP15	Pfizer-Vac2-D1
15.2169	-0.596997	0.272665	-2.18949	0.028561	0.35671	SSH1	Pfizer-Vac2-D1
12.6813	-0.673787	0.31597	-2.13244	0.0329704	0.378857	HVCN1	Pfizer-Vac2-D1
27.7206	-0.70777	0.20812	-3.40079	0.000671925	0.0282081	ATXN2	Pfizer-Vac2-D1
11.633	1.14861	0.32696	3.513	0.000443084	0.0204042	TRAFD1	Pfizer-Vac2-D1
31.8399	0.586711	0.23232	2.52544	0.0115552	0.212138	OAS1	Pfizer-Vac2-D1
11.7881	1.91931	0.389542	4.92709	8.34623e-07	0.000107497	OAS3	Pfizer-Vac2-D1
16.2201	1.27916	0.291207	4.39263	1.11987e-05	0.000941947	OAS2	Pfizer-Vac2-D1
24.2042	0.663236	0.222774	2.97717	0.00290927	0.0884404	DYNLL1	Pfizer-Vac2-D1
21.5204	1.34098	0.290054	4.62321	3.77841e-06	0.000373635	P2RX7	Pfizer-Vac2-D1
101.429	0.511961	0.178365	2.8703	0.00410083	0.108186	UBC	Pfizer-Vac2-D1
14.0347	-0.530981	0.251328	-2.1127	0.0346261	0.386752	EP400	Pfizer-Vac2-D1
35.0593	0.921521	0.238561	3.86283	0.00011208	0.0068946	POMP	Pfizer-Vac2-D1
129.411	-0.727864	0.196684	-3.70068	0.000215019	0.0115843	FRY	Pfizer-Vac2-D1
67.3941	-0.574777	0.195335	-2.94251	0.00325562	0.0922202	FOXO1	Pfizer-Vac2-D1
58.529	2.38915	0.380379	6.28096	3.3648e-10	1.45979e-07	EPSTI1	Pfizer-Vac2-D1
15.9937	-0.810575	0.272454	-2.97509	0.00292906	0.0884404	LRCH1	Pfizer-Vac2-D1
57.4685	-0.920285	0.217562	-4.22999	2.33704e-05	0.00178372	KLF12	Pfizer-Vac2-D1
43.3399	-0.817068	0.173735	-4.70295	2.56424e-06	0.000267557	PCCA	Pfizer-Vac2-D1
46.7506	0.844155	0.216642	3.89655	9.75743e-05	0.00613973	TNFSF13B	Pfizer-Vac2-D1
59.3483	1.03182	0.210073	4.91171	9.02834e-07	0.000112759	PSME1	Pfizer-Vac2-D1
54.495	1.35423	0.25818	5.24528	1.56041e-07	2.73669e-05	PSME2	Pfizer-Vac2-D1
21.8918	0.53666	0.244482	2.19509	0.028157	0.355434	NEDD8	Pfizer-Vac2-D1
73.7453	0.665046	0.164397	4.04536	5.2243e-05	0.00358866	BAZ1A	Pfizer-Vac2-D1
19.9763	-0.539238	0.233739	-2.30701	0.0210541	0.307167	MAP4K5	Pfizer-Vac2-D1
46.8764	1.97837	0.333825	5.92637	3.09711e-09	9.45537e-07	SAMD4A	Pfizer-Vac2-D1
57.4023	1.3596	0.22917	5.93271	2.97969e-09	9.44676e-07	GCH1	Pfizer-Vac2-D1
11.5646	-0.612261	0.28045	-2.18314	0.0290257	0.358709	AREL1	Pfizer-Vac2-D1
18.421	1.03818	0.303743	3.41795	0.000630938	0.0272294	GPR65	Pfizer-Vac2-D1
10.3501	-0.640863	0.314587	-2.03715	0.0416346	0.427389	SYNE3	Pfizer-Vac2-D1
22.8618	2.71135	0.490791	5.52444	3.30533e-08	6.64532e-06	AL157871.4	Pfizer-Vac2-D1
299.906	2.22386	0.236962	9.38487	6.29934e-21	5.19254e-17	WARS	Pfizer-Vac2-D1
131.707	0.644206	0.194628	3.30993	0.000933199	0.0366303	HSP90AA1	Pfizer-Vac2-D1
56.0665	-0.977549	0.254387	-3.84277	0.000121655	0.0074212	SPRED1	Pfizer-Vac2-D1
14.6944	-0.655831	0.297259	-2.20626	0.0273655	0.350702	CHP1	Pfizer-Vac2-D1
42.0123	0.521535	0.175292	2.97523	0.00292765	0.0884404	PDIA3	Pfizer-Vac2-D1
799.917	0.732378	0.170095	4.30571	1.66455e-05	0.00134518	B2M	Pfizer-Vac2-D1
16.8184	0.781739	0.260105	3.00547	0.00265167	0.0831092	BLOC1S6	Pfizer-Vac2-D1
22.169	0.642931	0.254148	2.52975	0.0114143	0.210489	LACTB	Pfizer-Vac2-D1
12.8476	-0.698682	0.328351	-2.12785	0.0333493	0.381274	TLE3	Pfizer-Vac2-D1
27.7088	0.525487	0.204205	2.57334	0.0100723	0.194953	SCAPER	Pfizer-Vac2-D1
12.0881	-0.856427	0.308828	-2.77315	0.00555157	0.136602	PEAK1	Pfizer-Vac2-D1
35.5982	1.08128	0.226413	4.7757	1.79081e-06	0.000199482	PSMA4	Pfizer-Vac2-D1
19.0669	-0.513298	0.248826	-2.06288	0.0391242	0.410324	AP3S2	Pfizer-Vac2-D1
107.402	-0.527062	0.134458	-3.9199	8.85854e-05	0.00570029	SLCO3A1	Pfizer-Vac2-D1
22.1196	1.40563	0.478824	2.9356	0.00332905	0.093338	MCTP2	Pfizer-Vac2-D1
14.6008	0.738664	0.301905	2.44667	0.0144182	0.243736	MEFV	Pfizer-Vac2-D1
18.568	-0.840812	0.248828	-3.37908	0.000727278	0.0298256	RSL1D1	Pfizer-Vac2-D1
31.3156	-0.661875	0.192694	-3.43486	0.000592859	0.0259943	SNX29	Pfizer-Vac2-D1
10.254	-0.723736	0.332953	-2.17369	0.0297285	0.360371	NDE1	Pfizer-Vac2-D1
123.029	-0.70057	0.151355	-4.62866	3.68042e-06	0.000369972	XYLT1	Pfizer-Vac2-D1
14.1307	-0.592234	0.267005	-2.21807	0.0265502	0.345331	NFATC2IP	Pfizer-Vac2-D1
14.3889	0.676477	0.28781	2.35043	0.0187517	0.284682	ZNF267	Pfizer-Vac2-D1
13.5055	-0.623339	0.30574	-2.03879	0.0414714	0.427315	HEATR3	Pfizer-Vac2-D1
53.4463	0.892402	0.205622	4.34001	1.42478e-05	0.00116282	LPCAT2	Pfizer-Vac2-D1
50.9837	1.76371	0.300274	5.87366	4.2628e-09	1.09807e-06	MT2A	Pfizer-Vac2-D1
26.4093	1.57253	0.263171	5.97533	2.29627e-09	7.99325e-07	NLRC5	Pfizer-Vac2-D1
26.8639	0.914822	0.245598	3.72487	0.000195416	0.0106676	PSMB10	Pfizer-Vac2-D1
12.6124	-0.690121	0.283066	-2.43802	0.014768	0.246423	DUS2	Pfizer-Vac2-D1
48.8142	-0.503562	0.192613	-2.61437	0.00893934	0.182819	NFATC3	Pfizer-Vac2-D1
14.013	0.563064	0.286721	1.96381	0.0495526	0.457917	KARS	Pfizer-Vac2-D1
10.947	2.10214	0.387547	5.4242	5.82141e-08	1.14252e-05	IRF8	Pfizer-Vac2-D1
13.1785	-0.556711	0.278462	-1.99924	0.0455829	0.441773	BANP	Pfizer-Vac2-D1
14.9615	-0.607999	0.272551	-2.23077	0.0256962	0.343297	PITPNA	Pfizer-Vac2-D1
29.8001	-0.700037	0.20812	-3.36362	0.000769271	0.0312369	SLC43A2	Pfizer-Vac2-D1
39.105	0.554498	0.187894	2.95112	0.00316626	0.0908575	SCIMP	Pfizer-Vac2-D1
47.607	1.28582	0.276274	4.65416	3.25298e-06	0.00033104	XAF1	Pfizer-Vac2-D1
17.7077	0.580257	0.264237	2.19597	0.0280941	0.355184	EIF5A	Pfizer-Vac2-D1
39.7977	0.86948	0.273614	3.17776	0.00148417	0.0531913	LGALS9	Pfizer-Vac2-D1
18.5922	0.59222	0.220502	2.68578	0.00723601	0.160953	NSRP1	Pfizer-Vac2-D1
20.8867	1.02367	0.351554	2.91184	0.00359306	0.0991477	SLFN5	Pfizer-Vac2-D1
34.1845	-0.557181	0.214776	-2.59425	0.00947983	0.188749	FBXL20	Pfizer-Vac2-D1
30.7682	1.12014	0.214221	5.22892	1.70504e-07	2.8683e-05	STAT3	Pfizer-Vac2-D1
17.535	-0.801033	0.359012	-2.23121	0.0256669	0.343297	ABCC3	Pfizer-Vac2-D1
14.6445	0.719156	0.296734	2.42357	0.0153688	0.25306	TRIM25	Pfizer-Vac2-D1
199.313	-0.749283	0.16724	-4.48028	7.45442e-06	0.000653689	PECAM1	Pfizer-Vac2-D1
61.6159	-0.645169	0.181375	-3.55711	0.00037496	0.0177632	PITPNC1	Pfizer-Vac2-D1
12.4681	1.11149	0.533982	2.0815	0.0373877	0.403613	FAM20A	Pfizer-Vac2-D1
16.2	-0.769903	0.322464	-2.38756	0.0169606	0.268858	RAB37	Pfizer-Vac2-D1
23.8723	-0.547364	0.209567	-2.61188	0.00900456	0.182819	CD300LF	Pfizer-Vac2-D1
19.2377	-0.548201	0.253503	-2.1625	0.0305797	0.364261	SLC9A3R1	Pfizer-Vac2-D1
18.5275	0.538852	0.269187	2.00177	0.0453092	0.440429	RHBDF2	Pfizer-Vac2-D1
141.379	1.27322	0.169104	7.52922	5.10452e-14	7.01276e-11	RNF213	Pfizer-Vac2-D1
31.1402	1.07522	0.236899	4.53873	5.65939e-06	0.000518338	SECTM1	Pfizer-Vac2-D1
12.3286	-0.549558	0.274216	-2.00411	0.0450587	0.440429	FOXK2	Pfizer-Vac2-D1
145.13	0.526419	0.146543	3.59225	0.000327832	0.01599	SMCHD1	Pfizer-Vac2-D1
23.0444	1.02926	0.422155	2.43811	0.0147643	0.246423	AP001011.1	Pfizer-Vac2-D1
23.157	0.53331	0.211692	2.51928	0.0117595	0.214455	RAB12	Pfizer-Vac2-D1
11.3959	-0.682538	0.32328	-2.11129	0.0347475	0.387059	PPP4R1	Pfizer-Vac2-D1
33.7035	-0.66763	0.256647	-2.60135	0.00928572	0.187145	LDLRAD4	Pfizer-Vac2-D1
14.386	-0.648904	0.252736	-2.56752	0.0102429	0.197469	ESCO1	Pfizer-Vac2-D1
14.5045	0.62241	0.259694	2.39671	0.0165431	0.266337	NPC1	Pfizer-Vac2-D1
29.4044	0.537141	0.24896	2.15754	0.0309639	0.366664	MAPRE2	Pfizer-Vac2-D1
50.6704	1.09738	0.215164	5.10023	3.39245e-07	5.37768e-05	PSTPIP2	Pfizer-Vac2-D1
13.0984	-0.812567	0.347098	-2.34103	0.0192306	0.289183	PHLPP1	Pfizer-Vac2-D1
16.2244	1.29852	0.275783	4.70849	2.49553e-06	0.000263727	CNDP2	Pfizer-Vac2-D1
58.7212	-0.581006	0.159863	-3.63441	0.000278617	0.014354	MBP	Pfizer-Vac2-D1
42.7552	0.584995	0.213723	2.73716	0.00619722	0.145124	UQCR11	Pfizer-Vac2-D1
21.3671	-0.5138	0.257597	-1.99459	0.0460881	0.441773	INSR	Pfizer-Vac2-D1
111.191	-0.603409	0.171617	-3.51603	0.000438053	0.0202858	MYO1F	Pfizer-Vac2-D1
23.6632	-0.533775	0.215447	-2.47752	0.0132297	0.232522	PRKACA	Pfizer-Vac2-D1
18.9878	0.650597	0.250961	2.59242	0.00953027	0.188841	RAB8A	Pfizer-Vac2-D1
[truncated: 81 more rows]

## Sheet: Dendritic Cells
baseMean	log2FoldChange	lfcSE	stat	pvalue	padj	Symbol	subtype
9.31068	3.99374	0.582877	6.85177	7.29404e-12	6.54171e-09	ISG15	J&J-Vac1-D1
4.17788	-1.80863	0.702231	-2.57555	0.010008	0.177597	SKI	J&J-Vac1-D1
29.8243	0.840139	0.276231	3.04144	0.00235449	0.0693966	ENO1	J&J-Vac1-D1
8.16685	0.917547	0.426772	2.14997	0.0315574	0.325316	PIK3CD	J&J-Vac1-D1
2.30035	1.77381	0.713567	2.48584	0.0129247	0.204041	FBXO6	J&J-Vac1-D1
6.46533	1.00102	0.461973	2.16684	0.0302472	0.318076	SZRD1	J&J-Vac1-D1
2.98059	-2.38882	1.15944	-2.06033	0.0393671	0.36337	BX284668.5	J&J-Vac1-D1
5.40832	1.20504	0.448511	2.68675	0.00721511	0.148373	DDOST	J&J-Vac1-D1
2.15376	4.56775	1.61097	2.83541	0.00457669	0.112676	C1QA	J&J-Vac1-D1
2.73254	7.50657	2.28765	3.28135	0.00103312	0.0400365	C1QB	J&J-Vac1-D1
11.414	-0.720405	0.333949	-2.15723	0.0309879	0.322848	RSRP1	J&J-Vac1-D1
82.718	0.73904	0.281244	2.62776	0.00859493	0.162039	SH3BGRL3	J&J-Vac1-D1
17.8286	0.560246	0.284324	1.97045	0.0487867	0.405136	HMGN2	J&J-Vac1-D1
7.19698	4.13284	0.517616	7.98438	1.41229e-15	8.86633e-12	IFI6	J&J-Vac1-D1
5.31614	-1.94891	0.622471	-3.13092	0.00174257	0.0558155	PTAFR	J&J-Vac1-D1
3.68065	1.15403	0.527747	2.18671	0.028764	0.313324	HDAC1	J&J-Vac1-D1
6.06182	-1.08295	0.450141	-2.40581	0.0161368	0.232889	PHC2	J&J-Vac1-D1
6.19093	-1.42406	0.515094	-2.76466	0.00569824	0.13056	ZMYM6	J&J-Vac1-D1
6.40352	1.22126	0.395064	3.0913	0.00199285	0.0625555	PSMB2	J&J-Vac1-D1
10.5124	-0.95191	0.408101	-2.33253	0.0196726	0.260558	CSF3R	J&J-Vac1-D1
37.5126	0.592665	0.228722	2.59121	0.00956405	0.174038	CAP1	J&J-Vac1-D1
5.65402	-1.27941	0.573116	-2.23237	0.0255903	0.300329	SCMH1	J&J-Vac1-D1
6.68317	0.822845	0.378099	2.17627	0.0295351	0.314798	PRDX1	J&J-Vac1-D1
3.0366	-1.85554	0.873693	-2.12379	0.0336879	0.335917	SPATA6	J&J-Vac1-D1
1.8973	2.22758	0.827781	2.69102	0.00712336	0.147592	YIPF1	J&J-Vac1-D1
6.20292	-1.54269	0.546564	-2.82251	0.00476488	0.115498	SSBP3	J&J-Vac1-D1
47.0921	-0.910292	0.390248	-2.3326	0.0196694	0.260558	NEGR1	J&J-Vac1-D1
3.30039	-1.62235	0.764257	-2.12278	0.0337725	0.335917	ST6GALNAC3	J&J-Vac1-D1
1.39541	3.17692	1.10831	2.86644	0.00415118		NEXN	J&J-Vac1-D1
4.95033	4.60114	1.00227	4.59071	4.4175e-06	0.000462218	IFI44L	J&J-Vac1-D1
4.03282	3.45009	0.725176	4.75759	1.95916e-06	0.000236531	IFI44	J&J-Vac1-D1
17.6219	0.579576	0.287128	2.01853	0.0435359	0.38711	GNG5	J&J-Vac1-D1
3.26495	1.68572	0.798178	2.11196	0.0346896	0.34135	GBP3	J&J-Vac1-D1
16.0184	3.77751	0.613655	6.15576	7.47199e-10	3.35065e-07	GBP1	J&J-Vac1-D1
8.8045	2.49852	0.568449	4.39533	1.10607e-05	0.000991988	GBP2	J&J-Vac1-D1
7.22904	2.84381	0.601029	4.73157	2.22786e-06	0.00025901	GBP4	J&J-Vac1-D1
4.12536	2.88318	0.839729	3.43347	0.000595915	0.0270829	GBP5	J&J-Vac1-D1
17.3868	-0.720192	0.322837	-2.23082	0.025693	0.300374	ZNF644	J&J-Vac1-D1
4.62767	-1.63755	0.697376	-2.34816	0.0188666	0.254719	CCDC18-AS1	J&J-Vac1-D1
1.23029	2.05351	0.978438	2.09877	0.0358375		RWDD3	J&J-Vac1-D1
8.44255	-1.24801	0.435072	-2.86852	0.004124	0.106985	PRPF38B	J&J-Vac1-D1
7.07436	1.02511	0.396563	2.58498	0.00973841	0.176623	PSMA5	J&J-Vac1-D1
21.3348	0.615018	0.264455	2.32561	0.0200394	0.262646	CD53	J&J-Vac1-D1
1.65201	-4.41098	1.93163	-2.28355	0.0223978		SLC16A1	J&J-Vac1-D1
1.25159	4.5353	1.18415	3.83001	0.00012814		FCGR1B	J&J-Vac1-D1
63.9403	-0.553727	0.258944	-2.13841	0.0324838	0.331956	TXNIP	J&J-Vac1-D1
3.66857	4.3828	0.934615	4.68942	2.73979e-06	0.000301761	FCGR1A	J&J-Vac1-D1
23.5052	1.01281	0.268676	3.76964	0.000163486	0.0095034	PLEKHO1	J&J-Vac1-D1
2.89285	1.24622	0.606686	2.05415	0.0399615	0.365899	TNFAIP8L2	J&J-Vac1-D1
9.01345	1.04692	0.463692	2.2578	0.0239583	0.289144	PSMB4	J&J-Vac1-D1
39.2538	1.46114	0.290063	5.03732	4.72104e-07	7.22894e-05	S100A11	J&J-Vac1-D1
103.43	1.27899	0.589325	2.17026	0.0299872	0.318055	S100A9	J&J-Vac1-D1
48.2883	1.78153	0.71511	2.49127	0.0127289	0.201798	S100A8	J&J-Vac1-D1
142.149	0.792648	0.282244	2.80838	0.00497911	0.118855	S100A6	J&J-Vac1-D1
12.1001	-0.808037	0.387275	-2.08647	0.0369364	0.353698	GATAD2B	J&J-Vac1-D1
49.8228	0.672681	0.21596	3.11483	0.00184049	0.0583565	TPM3	J&J-Vac1-D1
10.5766	1.23713	0.341311	3.62465	0.000289347	0.0146494	ADAR	J&J-Vac1-D1
5.43509	1.04222	0.473267	2.20219	0.0276518	0.311569	CCT3	J&J-Vac1-D1
4.15448	-1.83558	0.731997	-2.50764	0.0121541	0.198322	ETV3	J&J-Vac1-D1
15.9772	-1.56974	0.487712	-3.21857	0.00128831	0.0470232	CD1C	J&J-Vac1-D1
56.9091	0.573795	0.277227	2.06976	0.0384744	0.35947	MNDA	J&J-Vac1-D1
29.7534	1.22218	0.276732	4.41648	1.00319e-05	0.000912762	IFI16	J&J-Vac1-D1
35.7916	-2.5235	0.663016	-3.80608	0.000141185	0.00858292	FCER1A	J&J-Vac1-D1
2.1026	1.5615	0.688817	2.26693	0.0233947	0.28551	SLAMF8	J&J-Vac1-D1
2.5846	-1.68763	0.8452	-1.99672	0.0458557	0.40008	DCAF8	J&J-Vac1-D1
8.00642	1.51993	0.452182	3.36131	0.000775727	0.0326847	SLAMF7	J&J-Vac1-D1
3.49896	-1.55297	0.775605	-2.00227	0.045256	0.397734	FCGR2B	J&J-Vac1-D1
14.5924	-0.961666	0.37588	-2.55844	0.0105144	0.181466	GAS5	J&J-Vac1-D1
16.8027	-0.557333	0.27875	-1.9994	0.0455649	0.398963	RC3H1	J&J-Vac1-D1
2.05259	1.89873	0.662934	2.86413	0.00418162	0.107152	KIAA0040	J&J-Vac1-D1
2.54185	-3.91965	1.48894	-2.63251	0.00847573	0.161734	RASAL2	J&J-Vac1-D1
2.63799	-1.88569	0.894039	-2.10918	0.0349294	0.342635	RALGPS2	J&J-Vac1-D1
2.21244	2.43405	0.731828	3.32599	0.000881047	0.0354565	RGL1	J&J-Vac1-D1
6.9315	1.04533	0.432161	2.41885	0.0155698	0.228916	PLA2G4A	J&J-Vac1-D1
5.58619	1.0635	0.509489	2.0874	0.0368524	0.353698	RAB29	J&J-Vac1-D1
2.33852	-1.7345	0.872533	-1.98788	0.0468245	0.400119	EIF2D	J&J-Vac1-D1
0.67547	2.98462	1.50323	1.98547	0.0470923		HLX	J&J-Vac1-D1
2.84192	1.56636	0.62367	2.51152	0.0120214	0.197566	AIDA	J&J-Vac1-D1
2.30519	1.35173	0.681731	1.98279	0.0473913	0.40109	TMEM63A	J&J-Vac1-D1
9.6471	1.55871	0.434927	3.58383	0.000338588	0.016478	GUK1	J&J-Vac1-D1
0.760335	3.30453	1.6377	2.01778	0.0436138		AL445524.1	J&J-Vac1-D1
14.6216	-0.860891	0.395675	-2.17576	0.0295735	0.314798	SDCCAG8	J&J-Vac1-D1
2.33368	3.21285	0.71525	4.49192	7.05832e-06	0.000661375	CMPK2	J&J-Vac1-D1
1.70527	3.35131	0.762087	4.39754	1.09486e-05		RSAD2	J&J-Vac1-D1
6.8262	1.45822	0.385005	3.78754	0.000152147	0.00894195	PDIA6	J&J-Vac1-D1
26.3319	-0.597301	0.266702	-2.23958	0.0251181	0.297648	NCOA1	J&J-Vac1-D1
8.74099	-0.829236	0.401321	-2.06627	0.0388031	0.361021	ASXL2	J&J-Vac1-D1
34.4768	-0.930112	0.34747	-2.67681	0.00743267	0.14955	PPP1CB	J&J-Vac1-D1
13.8453	-0.798915	0.353941	-2.2572	0.0239955	0.289144	HEATR5B	J&J-Vac1-D1
9.45538	1.91094	0.401405	4.76063	1.92987e-06	0.000236531	EIF2AK2	J&J-Vac1-D1
3.19773	1.97364	0.61443	3.21216	0.00131743	0.0476097	GALM	J&J-Vac1-D1
10.8374	0.918343	0.355776	2.58124	0.0098446	0.177597	EML4	J&J-Vac1-D1
22.7914	-0.951696	0.300005	-3.17226	0.00151256	0.0503265	PRKCE	J&J-Vac1-D1
3.67344	1.73491	0.763679	2.27177	0.0231001	0.283247	PNPT1	J&J-Vac1-D1
16.5092	1.32323	0.337736	3.91794	8.931e-05	0.0058405	VRK2	J&J-Vac1-D1
17.7649	-0.649127	0.326185	-1.99006	0.0465847	0.40008	PPP3R1	J&J-Vac1-D1
21.603	1.17865	0.285391	4.12995	3.62842e-05	0.00275484	PLEK	J&J-Vac1-D1
10.0454	1.14272	0.419779	2.72219	0.00648503	0.139922	SNRPG	J&J-Vac1-D1
4.09793	-1.98128	0.691315	-2.86596	0.00415752	0.107056	ALMS1	J&J-Vac1-D1
20.5132	0.836068	0.243908	3.4278	0.000608496	0.0270932	MOB1A	J&J-Vac1-D1
6.36425	1.86418	0.413656	4.50658	6.5881e-06	0.000626668	MTHFD2	J&J-Vac1-D1
476.436	1.07086	0.224895	4.76162	1.92046e-06	0.000236531	TMSB10	J&J-Vac1-D1
19.9569	0.645452	0.311482	2.0722	0.038247	0.358916	VAMP8	J&J-Vac1-D1
6.57814	2.93691	0.595335	4.9332	8.08923e-07	0.0001104	VAMP5	J&J-Vac1-D1
4.02622	1.82014	0.536598	3.39199	0.000693861	0.0300418	ST3GAL5	J&J-Vac1-D1
3.31498	-1.53508	0.752933	-2.0388	0.0414703	0.374552	KDM3A	J&J-Vac1-D1
3.89311	-1.92283	0.756232	-2.54264	0.0110018	0.186171	RMND5A	J&J-Vac1-D1
8.54557	0.891326	0.371196	2.40123	0.0163401	0.235282	CYTOR	J&J-Vac1-D1
7.57593	0.737853	0.370713	1.99036	0.0465513	0.40008	STARD7	J&J-Vac1-D1
1.22773	2.94941	1.39255	2.11798	0.0341764		ANKRD36B	J&J-Vac1-D1
19.1798	0.763064	0.329122	2.31848	0.0204231	0.265583	COX5B	J&J-Vac1-D1
25.5637	0.724694	0.287446	2.52115	0.0116972	0.192743	TMEM131	J&J-Vac1-D1
1.8817	1.8306	0.923144	1.98301	0.0473662	0.40109	UNC50	J&J-Vac1-D1
88.4228	-1.27096	0.276553	-4.59573	4.31241e-06	0.00045887	AFF3	J&J-Vac1-D1
3.18277	-4.38706	1.50149	-2.9218	0.00348014	0.0961411	IL1R2	J&J-Vac1-D1
3.05523	-2.66309	1.00756	-2.64311	0.00821484	0.160164	IL18R1	J&J-Vac1-D1
2.80843	-1.86791	0.874895	-2.13501	0.0327604	0.333611	ZC3H6	J&J-Vac1-D1
2.97406	1.15177	0.536312	2.14758	0.0317471	0.3262	IL1RN	J&J-Vac1-D1
16.6684	0.892026	0.332706	2.68112	0.00733755	0.148919	DBI	J&J-Vac1-D1
5.47076	-4.23874	1.16924	-3.62522	0.000288721	0.0146494	NCKAP5	J&J-Vac1-D1
0.816294	3.4651	1.5753	2.19965	0.0278317		RBM43	J&J-Vac1-D1
8.2608	1.62172	0.394096	4.11502	3.87143e-05	0.00285939	NMI	J&J-Vac1-D1
2.86452	1.56626	0.717847	2.18189	0.0291178	0.313324	FMNL2	J&J-Vac1-D1
26.1991	-0.912438	0.350382	-2.60412	0.00921099	0.169084	BAZ2B	J&J-Vac1-D1
19.5574	-1.20297	0.322433	-3.73092	0.000190783	0.0105995	CD302	J&J-Vac1-D1
5.17448	1.50452	0.475149	3.16642	0.0015433	0.0509939	IFIH1	J&J-Vac1-D1
9.06392	1.07105	0.366893	2.91925	0.00350872	0.0961437	SSB	J&J-Vac1-D1
15.7968	-0.599192	0.301449	-1.98771	0.0468441	0.400119	SP3	J&J-Vac1-D1
8.88395	0.775841	0.387709	2.00109	0.0453825	0.397921	CIR1	J&J-Vac1-D1
11.7141	1.21791	0.308275	3.95073	7.7913e-05	0.00514882	ATP5MC3	J&J-Vac1-D1
3.67469	-1.38198	0.670252	-2.06189	0.0392185	0.362612	PRKRA	J&J-Vac1-D1
15.0973	-0.948668	0.459262	-2.06563	0.0388631	0.361021	ZNF804A	J&J-Vac1-D1
3.67086	-1.9963	0.806721	-2.47458	0.0133391	0.20667	SLC40A1	J&J-Vac1-D1
2.18883	-1.80784	0.833319	-2.16945	0.0300487	0.318055	ANKAR	J&J-Vac1-D1
25.9327	2.75718	0.401974	6.8591	6.92975e-12	6.54171e-09	STAT1	J&J-Vac1-D1
1.69692	2.49716	1.14001	2.19046	0.0284907		STAT4	J&J-Vac1-D1
1.22627	2.94949	1.10571	2.66752	0.00764144		PGAP1	J&J-Vac1-D1
7.67053	1.16885	0.404203	2.89175	0.003831	0.103471	HSPE1	J&J-Vac1-D1
12.3374	0.649137	0.305424	2.12537	0.0335561	0.335917	BZW1	J&J-Vac1-D1
2.25162	-2.17609	0.92268	-2.35845	0.0183515	0.252421	ABI2	J&J-Vac1-D1
58.018	-0.534417	0.205721	-2.59778	0.00938287	0.171237	EEF1B2	J&J-Vac1-D1
12.8661	-0.69285	0.347574	-1.99339	0.046219	0.40008	CREB1	J&J-Vac1-D1
0.870296	2.77691	1.05939	2.62123	0.00876131		RUFY4	J&J-Vac1-D1
53.7879	0.588503	0.217826	2.70171	0.00689835	0.145089	ARPC2	J&J-Vac1-D1
3.73355	-2.18574	0.757194	-2.88663	0.00389386	0.103471	AP1S3	J&J-Vac1-D1
5.54505	1.3978	0.438741	3.18594	0.00144284	0.0490763	WDFY1	J&J-Vac1-D1
6.8503	1.30121	0.463168	2.80937	0.00496388	0.118855	RHBDD1	J&J-Vac1-D1
16.9073	1.33122	0.336329	3.95809	7.55514e-05	0.00510012	SP110	J&J-Vac1-D1
4.46259	1.12329	0.526208	2.13468	0.0327872	0.333611	SP140	J&J-Vac1-D1
24.5148	0.584867	0.269665	2.16886	0.0300931	0.318055	SP100	J&J-Vac1-D1
17.7781	-0.774397	0.32888	-2.35465	0.0185404	0.252967	CAB39	J&J-Vac1-D1
7.19993	0.981873	0.440362	2.2297	0.0257676	0.300495	UBE2F	J&J-Vac1-D1
21.1567	-0.890771	0.341793	-2.60617	0.00915612	0.168569	SUMF1	J&J-Vac1-D1
0.807553	-2.75354	1.30468	-2.11051	0.0348142		AC023480.1	J&J-Vac1-D1
2.34912	-2.28	0.910044	-2.50537	0.0122324	0.198927	SRGAP3	J&J-Vac1-D1
14.9508	0.930006	0.326207	2.85096	0.00435868	0.109895	ARPC4	J&J-Vac1-D1
25.3937	-0.59011	0.269151	-2.19249	0.0283442	0.313324	ATG7	J&J-Vac1-D1
55.9851	0.568627	0.241647	2.35313	0.0186159	0.252967	UBE2E2	J&J-Vac1-D1
8.87934	-1.2201	0.455411	-2.67912	0.00738154	0.149007	SLC4A7	J&J-Vac1-D1
15.2316	-0.916182	0.327279	-2.7994	0.00511985	0.121292	TGFBR2	J&J-Vac1-D1
10.0959	1.02961	0.399559	2.57686	0.00997034	0.177597	MYD88	J&J-Vac1-D1
13.8921	-0.82377	0.332854	-2.47487	0.0133285	0.20667	TRAK1	J&J-Vac1-D1
2.55297	1.61775	0.588621	2.74838	0.00598914	0.132948	CCR1	J&J-Vac1-D1
4.69729	1.31988	0.584504	2.25812	0.0239384	0.289144	CCR2	J&J-Vac1-D1
8.51196	0.926855	0.424189	2.18501	0.0288884	0.313324	MAP4	J&J-Vac1-D1
9.16099	-0.810486	0.39159	-2.06973	0.0384778	0.35947	PRKAR2A	J&J-Vac1-D1
1.89563	1.87047	0.687413	2.72102	0.00650801	0.139922	MANF	J&J-Vac1-D1
1.14853	2.70896	0.998757	2.71233	0.00668114		STAB1	J&J-Vac1-D1
16.1572	-2.0666	0.381063	-5.42327	5.85198e-08	1.18512e-05	CACNA2D3	J&J-Vac1-D1
7.48831	-1.27964	0.452609	-2.82726	0.00469484	0.115134	TASOR	J&J-Vac1-D1
10.4252	-0.722604	0.341576	-2.1155	0.0343873	0.339439	APPL1	J&J-Vac1-D1
11.6311	-1.4051	0.510369	-2.7531	0.00590332	0.132484	FRMD4B	J&J-Vac1-D1
56.2804	-0.558328	0.196678	-2.83879	0.00452845	0.112249	FOXP1	J&J-Vac1-D1
2.12318	1.66892	0.763173	2.18681	0.0287563	0.313324	EIF4E3	J&J-Vac1-D1
4.43339	1.4662	0.539898	2.71569	0.00661376	0.141711	TFG	J&J-Vac1-D1
6.89147	0.985666	0.441421	2.23294	0.0255532	0.300329	PCNP	J&J-Vac1-D1
12.089	1.06724	0.31438	3.39474	0.000686944	0.0299489	ATG3	J&J-Vac1-D1
40.8306	-0.534255	0.254103	-2.10251	0.0355085	0.346152	ZBTB20	J&J-Vac1-D1
10.5775	-1.16283	0.343579	-3.38445	0.000713206	0.0304592	ARHGAP31	J&J-Vac1-D1
9.2303	1.14923	0.35419	3.24468	0.00117584	0.0442032	NDUFB4	J&J-Vac1-D1
6.96598	2.05818	0.416969	4.93604	7.97251e-07	0.0001104	PARP9	J&J-Vac1-D1
4.71491	2.10289	0.499463	4.2103	2.55035e-05	0.00207936	DTX3L	J&J-Vac1-D1
18.005	2.08011	0.381804	5.44811	5.09066e-08	1.0653e-05	PARP14	J&J-Vac1-D1
4.41376	-2.15416	0.70691	-3.04729	0.00230916	0.0683816	HSPBAP1	J&J-Vac1-D1
4.48029	-1.16584	0.520138	-2.24141	0.0249994	0.297648	SLC49A4	J&J-Vac1-D1
0.903559	2.68333	0.985959	2.72154	0.00649785		HEG1	J&J-Vac1-D1
6.03139	1.18261	0.433237	2.72972	0.00633887	0.139633	RPN1	J&J-Vac1-D1
3.62549	-3.50504	1.17169	-2.99144	0.00277668	0.0807037	PLXND1	J&J-Vac1-D1
21.8225	-0.67135	0.305633	-2.19659	0.0280496	0.313324	STAG1	J&J-Vac1-D1
8.80864	-0.983523	0.424594	-2.31638	0.0205374	0.266392	SLC25A36	J&J-Vac1-D1
17.5538	1.34531	0.363847	3.69747	0.000217763	0.011888	XRN1	J&J-Vac1-D1
17.1296	0.614111	0.281392	2.18241	0.0290795	0.313324	PLSCR1	J&J-Vac1-D1
10.5263	2.57879	0.391376	6.58903	4.42716e-11	3.47421e-08	TNFSF10	J&J-Vac1-D1
11.0824	0.660199	0.312297	2.11401	0.0345147	0.340162	GNB4	J&J-Vac1-D1
3.83031	-2.25647	0.814064	-2.77186	0.00557373	0.129121	DGKG	J&J-Vac1-D1
4.24479	1.12517	0.494637	2.27474	0.0229214	0.282713	DNAJB11	J&J-Vac1-D1
2.01738	1.621	0.676884	2.3948	0.0166296	0.237112	TNIP2	J&J-Vac1-D1
1.67873	-3.77891	1.57163	-2.40446	0.0161966		AC092546.1	J&J-Vac1-D1
2.73732	1.87987	0.614511	3.05913	0.00221978	0.0676493	CD38	J&J-Vac1-D1
1.87776	-2.72217	1.17271	-2.32126	0.0202729	0.265153	TAPT1-AS1	J&J-Vac1-D1
26.8139	2.45701	0.423108	5.80704	6.35885e-09	1.81458e-06	LAP3	J&J-Vac1-D1
1.89232	3.31706	0.91943	3.60774	0.00030888	0.01539	AC006160.1	J&J-Vac1-D1
34.5452	-0.771606	0.23016	-3.35248	0.000800922	0.0332993	RBPJ	J&J-Vac1-D1
7.07332	-1.93893	0.52354	-3.70349	0.000212655	0.0117109	RELL1	J&J-Vac1-D1
12.5204	-0.681812	0.34198	-1.99372	0.0461829	0.40008	KLHL5	J&J-Vac1-D1
4.62752	1.46931	0.502078	2.92646	0.00342839	0.0952364	SCARB2	J&J-Vac1-D1
10.2437	-0.781707	0.393506	-1.98652	0.046976	0.4007	CNOT6L	J&J-Vac1-D1
29.1454	-0.921516	0.302304	-3.0483	0.00230137	0.0683816	ANTXR2	J&J-Vac1-D1
17.2774	3.55048	0.486437	7.29896	2.90011e-13	6.06896e-10	PLAC8	J&J-Vac1-D1
2.77373	1.25133	0.577975	2.16503	0.0303856	0.318466	MRPS18C	J&J-Vac1-D1
9.54114	-1.8954	0.667248	-2.84062	0.00450262	0.112249	ARHGAP24	J&J-Vac1-D1
3.45517	-1.40806	0.601582	-2.3406	0.0192529	0.257844	PKD2	J&J-Vac1-D1
2.80632	1.33083	0.579794	2.29534	0.0217135	0.27428	PPM1K	J&J-Vac1-D1
1.15922	3.61748	1.09628	3.29976	0.000967668		HERC5	J&J-Vac1-D1
3.83246	-1.58061	0.784464	-2.0149	0.0439155	0.388312	SNCA	J&J-Vac1-D1
1.10983	2.92274	1.3509	2.16355	0.0304989		SLC39A8	J&J-Vac1-D1
21.0773	-0.621636	0.315596	-1.96972	0.0488707	0.405231	MANBA	J&J-Vac1-D1
3.0582	1.65107	0.573195	2.88048	0.00397075	0.104572	FAM241A	J&J-Vac1-D1
6.94364	1.30885	0.500531	2.61492	0.0089248	0.166496	ALPK1	J&J-Vac1-D1
29.3564	1.59378	0.400916	3.97535	7.02744e-05	0.00484816	CAMK2D	J&J-Vac1-D1
9.78405	1.0135	0.393295	2.57695	0.00996769	0.177597	C4orf3	J&J-Vac1-D1
20.4298	-1.03364	0.402649	-2.56709	0.0102556	0.180348	TBC1D9	J&J-Vac1-D1
4.72655	1.81931	0.552924	3.29034	0.00100066	0.0390194	IL15	J&J-Vac1-D1
4.41038	-1.60589	0.694493	-2.31232	0.0207601	0.267622	ARHGAP10	J&J-Vac1-D1
20.5222	0.580684	0.292833	1.98298	0.0473692	0.40109	TMEM131L	J&J-Vac1-D1
1.55132	2.67975	0.841066	3.18613	0.00144188		GUCY1A1	J&J-Vac1-D1
3.02082	2.36496	0.55768	4.24071	2.22812e-05	0.00184054	DDX60	J&J-Vac1-D1
6.98283	2.15002	0.414136	5.19158	2.08513e-07	3.74012e-05	DDX60L	J&J-Vac1-D1
13.3694	0.792429	0.279155	2.83867	0.00453015	0.112249	SPCS3	J&J-Vac1-D1
8.16886	1.07425	0.439258	2.4456	0.014461	0.219694	ACSL1	J&J-Vac1-D1
11.9385	0.706067	0.317162	2.2262	0.0260005	0.30228	NDUFS6	J&J-Vac1-D1
5.6645	0.894284	0.4354	2.05394	0.0399819	0.365899	ICE1	J&J-Vac1-D1
5.51917	1.67409	0.569094	2.94168	0.00326442	0.0919015	TENT4A	J&J-Vac1-D1
27.1231	-0.5569	0.273224	-2.03826	0.0415241	0.374552	TRIO	J&J-Vac1-D1
27.976	0.873762	0.259562	3.36629	0.000761857	0.0323172	SUB1	J&J-Vac1-D1
40.8816	0.897837	0.281778	3.18633	0.00144092	0.0490763	FYB1	J&J-Vac1-D1
24.2597	-0.676755	0.272276	-2.48554	0.0129354	0.204041	MAP3K1	J&J-Vac1-D1
9.60297	-2.02759	0.876581	-2.31306	0.0207191	0.267622	PDE4D	J&J-Vac1-D1
2.9212	2.04794	0.801372	2.55554	0.0106023	0.181466	CD180	J&J-Vac1-D1
1.90527	-1.92291	0.882593	-2.1787	0.0293536	0.314475	CCDC125	J&J-Vac1-D1
31.904	-0.620076	0.257322	-2.40973	0.0159643	0.232733	IQGAP2	J&J-Vac1-D1
17.6482	-2.12704	0.464605	-4.57818	4.69046e-06	0.000482733	SSBP2	J&J-Vac1-D1
5.95027	0.947481	0.455149	2.08169	0.0373706	0.355459	TMEM167A	J&J-Vac1-D1
5.93741	0.89748	0.450709	1.99126	0.0464521	0.40008	GLRX	J&J-Vac1-D1
1.59163	1.75221	0.830566	2.10966	0.0348874		STARD4	J&J-Vac1-D1
5.46801	-1.18507	0.602163	-1.96802	0.0490654	0.405306	NREP	J&J-Vac1-D1
5.08262	2.4282	0.532157	4.56295	5.04406e-06	0.000506588	LMNB1	J&J-Vac1-D1
2.55129	-1.81888	0.920009	-1.97702	0.048039	0.402655	LYRM7	J&J-Vac1-D1
17.9052	1.5974	0.412592	3.87162	0.000108115	0.0069974	IRF1	J&J-Vac1-D1
17.0521	0.863961	0.371434	2.32601	0.0200179	0.262646	UQCRQ	J&J-Vac1-D1
4.58149	-1.18694	0.603831	-1.96569	0.0493345	0.405926	CAMLG	J&J-Vac1-D1
7.52775	-0.936397	0.475515	-1.96923	0.0489272	0.405231	KDM3B	J&J-Vac1-D1
3.62719	-1.4537	0.691824	-2.10126	0.0356179	0.346681	DELE1	J&J-Vac1-D1
7.06017	1.13854	0.445481	2.55574	0.0105961	0.181466	GALNT10	J&J-Vac1-D1
15.4083	0.920949	0.313234	2.94013	0.00328073	0.0919484	LCP2	J&J-Vac1-D1
9.54211	0.998311	0.356538	2.80001	0.00511011	0.121292	ATP6V0E1	J&J-Vac1-D1
1.05482	4.39281	1.51001	2.90914	0.00362429		KIAA1191	J&J-Vac1-D1
17.6873	1.09623	0.335602	3.26646	0.00108901	0.0419437	PRELID1	J&J-Vac1-D1
6.46167	1.05059	0.415195	2.53035	0.0113949	0.189488	NHP2	J&J-Vac1-D1
19.2141	-0.614183	0.310977	-1.97501	0.0482667	0.403361	HNRNPH1	J&J-Vac1-D1
37.3402	-0.515667	0.195595	-2.63639	0.00837923	0.161364	RNF130	J&J-Vac1-D1
91.0139	-0.589415	0.232806	-2.53179	0.0113482	0.189488	RACK1	J&J-Vac1-D1
12.8427	0.782636	0.336074	2.32876	0.0198716	0.261539	SERPINB1	J&J-Vac1-D1
4.27307	-1.19614	0.56532	-2.11586	0.0343564	0.339439	LYRM4	J&J-Vac1-D1
4.38418	-1.34236	0.64013	-2.09701	0.0359924	0.347681	TMEM14C	J&J-Vac1-D1
16.7867	-1.01519	0.387397	-2.62054	0.00877902	0.165014	PHACTR1	J&J-Vac1-D1
6.49818	0.976617	0.417172	2.34104	0.0192301	0.257844	NOL7	J&J-Vac1-D1
25.6082	0.843564	0.228716	3.68826	0.000225797	0.0122203	DEK	J&J-Vac1-D1
5.74151	-1.72774	0.673025	-2.56712	0.0102547	0.180348	SOX4	J&J-Vac1-D1
14.863	0.923701	0.319719	2.88911	0.00386338	0.103471	C6orf62	J&J-Vac1-D1
41.5346	0.888808	0.3125	2.84419	0.00445247	0.11181	RIPOR2	J&J-Vac1-D1
67.1965	1.30465	0.383041	3.40604	0.000659115	0.0291403	HLA-A	J&J-Vac1-D1
43.9161	0.584867	0.230327	2.53929	0.0111076	0.187456	HLA-E	J&J-Vac1-D1
6.26152	0.856552	0.417759	2.05035	0.0403303	0.368014	ABCF1	J&J-Vac1-D1
8.07476	1.6398	0.431035	3.80434	0.000142183	0.00858292	TUBB	J&J-Vac1-D1
1.41267	-2.13048	0.996385	-2.13821	0.0324995		IER3	J&J-Vac1-D1
142.768	1.04022	0.326114	3.18976	0.00142392	0.0490763	HLA-B	J&J-Vac1-D1
22.4247	0.708805	0.261245	2.71318	0.00666412	0.142304	CLIC1	J&J-Vac1-D1
3.98026	-1.55587	0.641607	-2.42495	0.0153104	0.226162	PBX2	J&J-Vac1-D1
5.16322	1.44458	0.537824	2.68597	0.00723193	0.148373	TAP2	J&J-Vac1-D1
8.71823	1.7664	0.387258	4.56131	5.08363e-06	0.000506588	PSMB8	J&J-Vac1-D1
14.4709	1.83566	0.388857	4.72066	2.35079e-06	0.000268332	PSMB9	J&J-Vac1-D1
7.33576	2.76986	0.479065	5.78179	7.39079e-09	2.01736e-06	TAP1	J&J-Vac1-D1
9.12918	-0.980492	0.473686	-2.06992	0.0384598	0.35947	HLA-DOA	J&J-Vac1-D1
169.245	-0.565864	0.258487	-2.18914	0.028587	0.313324	HLA-DPB1	J&J-Vac1-D1
1.86622	2.11659	0.960703	2.20317	0.0275831		BAK1	J&J-Vac1-D1
0.563552	5.33095	2.60945	2.04294	0.0410585		ETV7	J&J-Vac1-D1
11.9205	0.892705	0.316721	2.81858	0.0048236	0.116471	FGD2	J&J-Vac1-D1
1.62578	-3.12459	1.48626	-2.10232	0.0355252		USP49	J&J-Vac1-D1
2.4262	1.73201	0.773555	2.23903	0.025154	0.297648	RRP36	J&J-Vac1-D1
8.91584	1.03559	0.453797	2.28206	0.0224859	0.279732	CD2AP	J&J-Vac1-D1
5.50807	0.930274	0.466334	1.99487	0.0460575	0.40008	GCLC	J&J-Vac1-D1
10.942	-1.25942	0.392487	-3.20881	0.00133285	0.0476097	LMBRD1	J&J-Vac1-D1
450.06	-0.621638	0.187072	-3.32299	0.000890595	0.0356125	EEF1A1	J&J-Vac1-D1
14.8921	0.850963	0.350714	2.42638	0.0152504	0.225807	COX7A2	J&J-Vac1-D1
21.1918	-0.61869	0.261303	-2.36771	0.0178984	0.248483	SENP6	J&J-Vac1-D1
18.0847	-0.780681	0.305509	-2.55535	0.0106082	0.181466	PNRC1	J&J-Vac1-D1
10.2223	-1.32739	0.624139	-2.12675	0.033441	0.335917	BACH2	J&J-Vac1-D1
3.85172	1.26279	0.519682	2.42992	0.0151021	0.22467	GTF3C6	J&J-Vac1-D1
6.11297	-2.02835	0.581721	-3.4868	0.000488828	0.0225652	MFSD4B	J&J-Vac1-D1
17.9184	-0.955412	0.364748	-2.61937	0.00880917	0.165086	REV3L	J&J-Vac1-D1
11.9707	1.99233	0.519261	3.83686	0.000124618	0.00790256	MARCKS	J&J-Vac1-D1
4.26738	-1.33086	0.632886	-2.10285	0.0354793	0.346152	NT5DC1	J&J-Vac1-D1
13.0447	2.39456	0.707462	3.38472	0.000712509	0.0304592	CALHM6	J&J-Vac1-D1
3.6969	-2.01358	0.806064	-2.49804	0.0124883	0.201007	AHI1	J&J-Vac1-D1
7.11919	-2.0105	0.609053	-3.30102	0.000963325	0.0377985	PDE7B	J&J-Vac1-D1
6.7808	-1.32753	0.521585	-2.54519	0.0109219	0.185664	REPS1	J&J-Vac1-D1
1.02909	-3.70432	1.53607	-2.41156	0.0158844		STXBP5-AS1	J&J-Vac1-D1
2.20219	1.79777	0.86504	2.07825	0.0376864	0.356638	OPRM1	J&J-Vac1-D1
1.79203	-2.10741	1.06161	-1.9851	0.047133		ZDHHC14	J&J-Vac1-D1
6.57032	1.01028	0.384221	2.62943	0.00855289	0.162039	DYNLT1	J&J-Vac1-D1
11.0405	0.754805	0.320429	2.35561	0.0184923	0.25293	SOD2	J&J-Vac1-D1
1.01331	1.88729	0.860372	2.19357	0.0282662		ACAT2	J&J-Vac1-D1
4.621	0.931314	0.471796	1.97398	0.0483842	0.403361	TCP1	J&J-Vac1-D1
3.09996	1.29235	0.592169	2.18239	0.0290807	0.313324	IGF2R	J&J-Vac1-D1
6.43041	-0.980897	0.456214	-2.15008	0.0315489	0.325316	MAP3K4	J&J-Vac1-D1
3.32481	-1.89191	0.916052	-2.06529	0.0388954	0.361021	PRKN	J&J-Vac1-D1
3.68924	-1.98143	0.733729	-2.7005	0.00692364	0.145089	FGFR1OP	J&J-Vac1-D1
1.8827	-2.99423	1.22029	-2.4537	0.0141397	0.215982	CCR6	J&J-Vac1-D1
479.757	0.834925	0.188601	4.42694	9.55806e-06	0.000882434	ACTB	J&J-Vac1-D1
8.93398	-0.805088	0.403195	-1.99677	0.0458503	0.40008	RNF216	J&J-Vac1-D1
2.66362	1.66851	0.666834	2.50213	0.0123449	0.199232	TWISTNB	J&J-Vac1-D1
9.28313	1.0307	0.434475	2.37228	0.0176788	0.247188	CYCS	J&J-Vac1-D1
60.0521	-0.695565	0.266505	-2.60995	0.00905555	0.167381	CPVL	J&J-Vac1-D1
7.00714	1.32997	0.362184	3.6721	0.00024057	0.0129085	NT5C3A	J&J-Vac1-D1
66.4075	-0.613027	0.271346	-2.25921	0.0238702	0.289144	ELMO1	J&J-Vac1-D1
15.5151	-0.945113	0.33807	-2.79561	0.00518016	0.12226	CDK13	J&J-Vac1-D1
9.74034	1.13413	0.388662	2.91805	0.00352231	0.0961437	PSMA2	J&J-Vac1-D1
3.0296	1.962	0.61858	3.17178	0.00151509	0.0503265	BLVRA	J&J-Vac1-D1
55.1634	0.813019	0.205749	3.95151	7.76594e-05	0.00514882	PPIA	J&J-Vac1-D1
24.9763	-1.15472	0.537499	-2.14832	0.0316883	0.32613	AUTS2	J&J-Vac1-D1
17.8165	-0.684631	0.273043	-2.50741	0.0121621	0.198322	GTF2I	J&J-Vac1-D1
9.0318	1.20153	0.579345	2.07394	0.0380847	0.357928	NCF1	J&J-Vac1-D1
2.93766	-1.52188	0.664717	-2.28952	0.022049	0.276847	POM121C	J&J-Vac1-D1
27.9974	-1.04593	0.363801	-2.87501	0.00404009	0.105682	HIP1	J&J-Vac1-D1
6.19198	1.25198	0.487928	2.56591	0.0102904	0.180456	MDH2	J&J-Vac1-D1
3.56144	-1.51007	0.726821	-2.07764	0.0377429	0.356638	SLC25A40	J&J-Vac1-D1
3.18878	1.53324	0.61274	2.50226	0.0123402	0.199232	CYP51A1	J&J-Vac1-D1
6.8478	2.0842	0.425377	4.89965	9.6009e-07	0.000128244	SAMD9	J&J-Vac1-D1
9.78392	2.64559	0.404005	6.54841	5.81546e-11	4.05661e-08	SAMD9L	J&J-Vac1-D1
6.3569	-0.943414	0.479607	-1.96706	0.0491768	0.405484	PON2	J&J-Vac1-D1
10.896	0.704365	0.31434	2.24077	0.0250409	0.297648	SEM1	J&J-Vac1-D1
11.4295	0.827345	0.333557	2.48037	0.0131244	0.206107	GNB2	J&J-Vac1-D1
1.05726	2.15011	1.03549	2.07641	0.0378557		POP7	J&J-Vac1-D1
17.14	-1.02934	0.340636	-3.02183	0.00251251	0.0737082	SRPK2	J&J-Vac1-D1
6.17163	-1.10718	0.503225	-2.20017	0.0277947	0.311599	PIK3CG	J&J-Vac1-D1
8.07967	0.830887	0.370539	2.24238	0.0249371	0.297648	TFEC	J&J-Vac1-D1
2.28588	-2.17604	0.883532	-2.46289	0.0137822	0.212591	AKR1B1	J&J-Vac1-D1
23.4329	0.549007	0.24506	2.2403	0.0250716	0.297648	MTPN	J&J-Vac1-D1
4.17446	-1.25767	0.595811	-2.11086	0.0347841	0.341744	UBN2	J&J-Vac1-D1
12.4684	-0.905042	0.396767	-2.28104	0.0225461	0.279732	LUC7L2	J&J-Vac1-D1
3.72253	1.32019	0.565117	2.33614	0.019484	0.260256	PARP12	J&J-Vac1-D1
15.3397	0.896293	0.361825	2.47715	0.0132438	0.20667	NDUFB2	J&J-Vac1-D1
17.7292	1.13255	0.3536	3.20291	0.00136049	0.0479839	CUL1	J&J-Vac1-D1
4.22214	1.7071	0.540158	3.16038	0.00157566	0.0512539	PDIA4	J&J-Vac1-D1
4.98223	1.70893	0.533921	3.20072	0.00137083	0.0480785	GIMAP7	J&J-Vac1-D1
4.47638	1.47261	0.700367	2.10263	0.0354982	0.346152	GIMAP4	J&J-Vac1-D1
1.7062	1.53787	0.720445	2.13461	0.0327928		ABCF2	J&J-Vac1-D1
7.97159	1.63235	0.411135	3.97035	7.17677e-05	0.00489737	NUB1	J&J-Vac1-D1
10.3872	-0.760631	0.37547	-2.02581	0.0427842	0.382655	RBM33	J&J-Vac1-D1
9.8129	-0.934062	0.412309	-2.26544	0.0234858	0.285744	LMBR1	J&J-Vac1-D1
10.3452	-0.68722	0.347189	-1.97938	0.047773	0.401743	ASAH1	J&J-Vac1-D1
1.67888	1.93529	0.833603	2.32159	0.0202548		POLR3D	J&J-Vac1-D1
19.347	-1.29966	0.3873	-3.35569	0.000791669	0.033134	ADAM28	J&J-Vac1-D1
5.35552	-1.41104	0.653195	-2.16021	0.0307568	0.321283	AC120193.1	J&J-Vac1-D1
26.2135	-0.549164	0.233321	-2.35369	0.0185882	0.252967	DOCK5	J&J-Vac1-D1
9.92761	-0.89756	0.430361	-2.0856	0.0370149	0.353698	HMBOX1	J&J-Vac1-D1
4.95186	-1.57367	0.705926	-2.22922	0.0257991	0.300495	WRN	J&J-Vac1-D1
15.8652	-0.781409	0.334697	-2.33468	0.0195602	0.260558	TACC1	J&J-Vac1-D1
5.55162	3.47929	1.09231	3.18527	0.00144618	0.0490763	IDO1	J&J-Vac1-D1
16.7184	-0.931133	0.294524	-3.16148	0.00156969	0.0512539	HOOK3	J&J-Vac1-D1
9.07929	-1.1377	0.429589	-2.64836	0.00808835	0.158189	HGSNAT	J&J-Vac1-D1
8.15898	-2.48632	0.8108	-3.0665	0.00216578	0.0666508	ST18	J&J-Vac1-D1
72.8786	0.531404	0.255169	2.08255	0.0372921	0.355265	LYN	J&J-Vac1-D1
3.00874	1.68845	0.77354	2.18276	0.0290538	0.313324	CHCHD7	J&J-Vac1-D1
23.0174	-0.639028	0.300471	-2.12675	0.0334408	0.335917	SNHG6	J&J-Vac1-D1
8.29818	-0.810177	0.406921	-1.99099	0.0464815	0.40008	STAU2	J&J-Vac1-D1
4.44256	1.70505	0.557747	3.05704	0.00223538	0.0677956	FABP5	J&J-Vac1-D1
1.18945	2.29003	1.07473	2.13079	0.0331062		CA2	J&J-Vac1-D1
8.35975	-1.13303	0.464081	-2.44145	0.0146284	0.220418	CPNE3	J&J-Vac1-D1
12.4037	0.895895	0.401328	2.23233	0.0255935	0.300329	RIPK2	J&J-Vac1-D1
1.79465	-2.30182	1.15765	-1.98835	0.0467731		DPY19L4	J&J-Vac1-D1
20.6031	-0.798448	0.386904	-2.06368	0.0390476	0.361565	CPQ	J&J-Vac1-D1
21.4615	0.94447	0.300712	3.14078	0.00168497	0.0542474	COX6C	J&J-Vac1-D1
3.95254	-1.38513	0.610085	-2.27039	0.0231841	0.283723	RRM2B	J&J-Vac1-D1
10.7372	-0.78646	0.396944	-1.98129	0.0475588	0.40131	OXR1	J&J-Vac1-D1
6.32932	1.62515	0.527117	3.0831	0.00204856	0.0633539	SNTB1	J&J-Vac1-D1
8.80314	-1.01035	0.439425	-2.29924	0.0214911	0.272568	TMEM65	J&J-Vac1-D1
1.03373	-3.33132	1.49795	-2.22391	0.0261543		TSNARE1	J&J-Vac1-D1
11.0552	3.20282	0.51697	6.19537	5.8148e-10	3.31866e-07	LY6E	J&J-Vac1-D1
1.45004	1.81672	0.892063	2.03654	0.0416959		BOP1	J&J-Vac1-D1
1.17127	-3.00972	1.51428	-1.98756	0.0468603		ZNF251	J&J-Vac1-D1
54.5898	0.961596	0.262897	3.65769	0.000254498	0.0134264	JAK2	J&J-Vac1-D1
1.51415	2.05002	1.0308	1.98876	0.0467277		PLGRKT	J&J-Vac1-D1
3.17143	2.06789	0.602957	3.42959	0.000604501	0.0270932	DDX58	J&J-Vac1-D1
17.19	1.03692	0.33836	3.06454	0.00218005	0.0667628	DNAJA1	J&J-Vac1-D1
6.85234	-1.18477	0.557865	-2.12375	0.0336909	0.335917	ENHO	J&J-Vac1-D1
1.1626	-3.07202	1.52678	-2.0121	0.0442098		TMEM8B	J&J-Vac1-D1
10.7878	1.05987	0.312082	3.39613	0.000683455	0.0299489	GLIPR2	J&J-Vac1-D1
11.0223	-0.864474	0.375287	-2.3035	0.0212507	0.271163	SMC5	J&J-Vac1-D1
7.93167	-1.28656	0.470328	-2.73545	0.00622955	0.137708	PCSK5	J&J-Vac1-D1
4.08962	-1.28221	0.635704	-2.017	0.0436958	0.38711	NAA35	J&J-Vac1-D1
9.62502	-0.852683	0.433206	-1.96831	0.0490324	0.405306	DAPK1	J&J-Vac1-D1
4.1069	-1.24305	0.625167	-1.98835	0.0467725	0.400119	AUH	J&J-Vac1-D1
5.00496	1.03557	0.429801	2.40942	0.0159777	0.232733	TRIM14	J&J-Vac1-D1
12.0874	0.72554	0.341872	2.12225	0.0338164	0.335917	SEC61B	J&J-Vac1-D1
12.1636	1.30925	0.424651	3.08312	0.00204842	0.0633539	TXN	J&J-Vac1-D1
8.7305	-1.27829	0.499775	-2.55773	0.0105358	0.181466	SNX30	J&J-Vac1-D1
3.75816	1.78232	0.546177	3.26326	0.00110138	0.0421612	SLC31A2	J&J-Vac1-D1
13.1844	-0.715978	0.335798	-2.13217	0.0329931	0.334621	AKNA	J&J-Vac1-D1
13.1705	0.910992	0.315698	2.88565	0.00390611	0.103471	ATP6V1G1	J&J-Vac1-D1
0.600032	4.52057	2.23441	2.02316	0.043057		AL160272.1	J&J-Vac1-D1
13.2827	1.28204	0.31949	4.01277	6.00114e-05	0.00428127	HSPA5	J&J-Vac1-D1
1.75102	-2.47853	1.22951	-2.01588	0.0438129		ENG	J&J-Vac1-D1
1.28371	1.64693	0.81506	2.02062	0.0433186		DPM2	J&J-Vac1-D1
3.25835	-1.67819	0.684492	-2.45174	0.0142169	0.216635	UBAC1	J&J-Vac1-D1
5.93059	1.00451	0.419126	2.39668	0.0165445	0.236598	PHPT1	J&J-Vac1-D1
16.2755	0.771725	0.30976	2.49136	0.0127254	0.201798	EDF1	J&J-Vac1-D1
4.01333	1.24118	0.544793	2.27825	0.0227115	0.281229	MRPL41	J&J-Vac1-D1
14.847	0.706593	0.312942	2.25791	0.0239516	0.289144	LARP4B	J&J-Vac1-D1
8.04294	1.89866	0.518704	3.6604	0.000251826	0.013398	USP6NL	J&J-Vac1-D1
33.9766	-0.562304	0.254899	-2.20599	0.027385	0.31033	CAMK1D	J&J-Vac1-D1
1.6939	-3.61325	1.70186	-2.12312	0.0337437		CUBN	J&J-Vac1-D1
3.40776	-1.46795	0.742721	-1.97645	0.0481038	0.402661	TRDMT1	J&J-Vac1-D1
2.5302	-1.66618	0.817089	-2.03916	0.041434	0.374552	AL133415.1	J&J-Vac1-D1
2.65512	1.57357	0.739784	2.12707	0.0334143	0.335917	ARL5B	J&J-Vac1-D1
16.0508	-1.64806	0.400898	-4.11091	3.94107e-05	0.00287698	MPP7	J&J-Vac1-D1
8.53138	-1.14622	0.422988	-2.70982	0.00673197	0.142781	SVIL	J&J-Vac1-D1
21.8811	-0.618345	0.278325	-2.22167	0.0263058	0.30443	CCNY	J&J-Vac1-D1
2.40884	1.5853	0.692381	2.28963	0.0220425	0.276847	TIMM23	J&J-Vac1-D1
4.2327	-1.24468	0.625129	-1.99108	0.0464719	0.40008	PARG	J&J-Vac1-D1
2.76435	-1.51239	0.726729	-2.08109	0.0374257	0.355459	WASHC2A	J&J-Vac1-D1
5.8516	-1.20798	0.573863	-2.105	0.035291	0.345643	SIRT1	J&J-Vac1-D1
10.2658	-0.831741	0.419477	-1.98281	0.0473891	0.40109	HERC4	J&J-Vac1-D1
1.43967	-3.19621	1.52577	-2.09482	0.0361873		SUPV3L1	J&J-Vac1-D1
22.2315	1.49256	0.249702	5.97737	2.26766e-09	8.89773e-07	PPA1	J&J-Vac1-D1
6.81101	-1.10703	0.506569	-2.18536	0.0288627	0.313324	P4HA1	J&J-Vac1-D1
4.40909	-1.23789	0.591074	-2.09431	0.0362326	0.349413	CAMK2G	J&J-Vac1-D1
22.7948	-0.916797	0.336611	-2.72361	0.00645732	0.139922	ADK	J&J-Vac1-D1
71.4653	-0.733847	0.286296	-2.56325	0.0103697	0.18134	LRMDA	J&J-Vac1-D1
11.8241	-1.28264	0.402603	-3.18588	0.00144314	0.0490763	ZMIZ1	J&J-Vac1-D1
2.22049	4.11789	1.02695	4.00984	6.07607e-05	0.00428602	ANKRD22	J&J-Vac1-D1
1.26756	2.12473	0.99317	2.13934	0.0324078		STAMBPL1	J&J-Vac1-D1
2.07489	3.29305	0.79663	4.13372	3.56937e-05	0.00275484	IFIT2	J&J-Vac1-D1
2.61883	3.5181	0.72719	4.83793	1.31196e-06	0.000168092	IFIT3	J&J-Vac1-D1
0.784314	3.4454	1.22636	2.80946	0.00496245		IFIT1	J&J-Vac1-D1
1.04871	2.14977	0.93543	2.29816	0.0215524		IFIT5	J&J-Vac1-D1
12.2541	1.91409	0.375141	5.10231	3.35528e-07	5.6931e-05	MYOF	J&J-Vac1-D1
4.019	1.30208	0.544372	2.39189	0.0167619	0.238079	BLNK	J&J-Vac1-D1
1.171	2.33788	1.13583	2.05829	0.039562		ERLIN1	J&J-Vac1-D1
13.8716	1.07754	0.331216	3.25329	0.00114076	0.043404	ATP5MD	J&J-Vac1-D1
8.7628	0.876362	0.360787	2.42903	0.0151394	0.224693	GSTO1	J&J-Vac1-D1
13.0816	-0.654349	0.33338	-1.96277	0.0496724	0.407106	PDCD4	J&J-Vac1-D1
2.68091	2.18461	0.708334	3.08415	0.00204135	0.0633539	TCF7L2	J&J-Vac1-D1
1.7893	-2.15178	1.0288	-2.09154	0.03648		IKZF5	J&J-Vac1-D1
2.94873	1.41518	0.522047	2.71083	0.00671141	0.142781	FUOM	J&J-Vac1-D1
22.5129	2.53035	0.329185	7.68672	1.50959e-14	4.73861e-11	IFITM2	J&J-Vac1-D1
1.70483	3.90904	1.24036	3.15154	0.00162412		IFITM1	J&J-Vac1-D1
28.5808	5.05564	0.708137	7.13936	9.37642e-13	1.47163e-09	IFITM3	J&J-Vac1-D1
10.8696	0.916542	0.41333	2.21746	0.0265917	0.305104	RNH1	J&J-Vac1-D1
4.89798	3.25575	0.546679	5.95551	2.5926e-09	9.0424e-07	IRF7	J&J-Vac1-D1
5.50147	-1.14435	0.493615	-2.31831	0.0204327	0.265583	NAP1L4	J&J-Vac1-D1
16.5244	0.801539	0.34357	2.33297	0.0196498	0.260558	RHOG	J&J-Vac1-D1
15.8908	0.955534	0.306016	3.1225	0.00179324	0.057147	TRIM22	J&J-Vac1-D1
8.77222	0.884305	0.362413	2.44005	0.0146853	0.220561	DENND5A	J&J-Vac1-D1
3.04338	1.55632	0.659752	2.35895	0.0183268	0.252421	ZBED5	J&J-Vac1-D1
10.6243	-1.2967	0.365072	-3.5519	0.00038246	0.0183289	MICAL2	J&J-Vac1-D1
10.4261	0.80631	0.348822	2.31152	0.020804	0.267639	LDHA	J&J-Vac1-D1
3.10275	1.37648	0.69426	1.98266	0.0474051	0.40109	ATG13	J&J-Vac1-D1
28.779	0.582534	0.252597	2.30618	0.0211006	0.269796	SPI1	J&J-Vac1-D1
4.58032	1.40257	0.466502	3.00656	0.00264225	0.0771536	PSMC3	J&J-Vac1-D1
15.6058	-0.710431	0.322552	-2.20253	0.0276278	0.311569	CELF1	J&J-Vac1-D1
2.97321	1.43399	0.549338	2.6104	0.00904357	0.167381	NDUFS3	J&J-Vac1-D1
8.13403	2.84351	0.51261	5.54713	2.90398e-08	6.28662e-06	UBE2L6	J&J-Vac1-D1
1.8776	4.5165	0.887321	5.09004	3.57991e-07	5.76275e-05	SERPING1	J&J-Vac1-D1
5.17271	-1.53468	0.670981	-2.28722	0.0221832	0.277976	MS4A4A	J&J-Vac1-D1
16.2635	-2.48157	0.59819	-4.14846	3.34719e-05	0.00262904	MS4A4E	J&J-Vac1-D1
61.6106	-0.884473	0.231759	-3.81635	0.000135438	0.00841861	AHNAK	J&J-Vac1-D1
79.3669	-0.761747	0.266116	-2.86246	0.00420369	0.10728	EEF1G	J&J-Vac1-D1
3.91522	2.30562	0.690078	3.3411	0.000834483	0.0342411	PLAAT4	J&J-Vac1-D1
24.538	0.728496	0.336091	2.16756	0.0301924	0.318076	COX8A	J&J-Vac1-D1
3.78274	1.40526	0.618135	2.27339	0.0230027	0.283159	CAPN1	J&J-Vac1-D1
69.8144	0.764734	0.229879	3.32669	0.000878846	0.0354565	CFL1	J&J-Vac1-D1
9.9136	1.28165	0.394512	3.24869	0.00115937	0.0438465	DRAP1	J&J-Vac1-D1
0.79684	2.294	1.1605	1.97673	0.0480726		RAD9A	J&J-Vac1-D1
4.35852	1.91733	0.597898	3.20678	0.00134229	0.0476097	CDK2AP2	J&J-Vac1-D1
7.12281	0.937702	0.428116	2.1903	0.0285027	0.313324	UNC93B1	J&J-Vac1-D1
3.91171	1.24658	0.502617	2.48017	0.013132	0.206107	TCIRG1	J&J-Vac1-D1
6.32038	-1.26952	0.501126	-2.53333	0.0112983	0.189488	CHKA	J&J-Vac1-D1
1.81772	2.18861	0.870926	2.51297	0.0119719		P2RY6	J&J-Vac1-D1
35.8627	0.915153	0.213175	4.29297	1.76296e-05	0.00149566	PAK1	J&J-Vac1-D1
4.21159	1.04418	0.497952	2.09696	0.0359976	0.347681	CWC15	J&J-Vac1-D1
4.05735	-1.33798	0.571687	-2.34041	0.0192623	0.257844	CEP57	J&J-Vac1-D1
13.8876	1.3369	0.293708	4.55181	5.31875e-06	0.000513709	CASP1	J&J-Vac1-D1
17.7828	1.18597	0.327092	3.6258	0.000288069	0.0146494	CARD16	J&J-Vac1-D1
14.6971	-0.998182	0.35785	-2.78939	0.00528077	0.124167	ATM	J&J-Vac1-D1
5.43247	1.25009	0.475472	2.62917	0.00855942	0.162039	TIMM8B	J&J-Vac1-D1
44.5382	-0.542464	0.269968	-2.00936	0.0444987	0.392364	SIK3	J&J-Vac1-D1
5.6483	-1.25656	0.582565	-2.15695	0.0310095	0.322848	PAFAH1B2	J&J-Vac1-D1
7.56655	-1.97215	0.574672	-3.43178	0.000599638	0.0270829	SORL1	J&J-Vac1-D1
24.4026	0.919509	0.36822	2.49717	0.0125189	0.201007	HSPA8	J&J-Vac1-D1
1.94566	-2.12259	0.969436	-2.18951	0.0285595	0.313324	CRACR2A	J&J-Vac1-D1
12.5394	-0.8702	0.399335	-2.17912	0.0293228	0.314475	CD4	J&J-Vac1-D1
20.2717	0.691249	0.333148	2.0749	0.0379959	0.357629	TPI1	J&J-Vac1-D1
5.85451	-1.35675	0.526541	-2.57672	0.00997424	0.177597	CLEC2D	J&J-Vac1-D1
13.939	-0.755787	0.329433	-2.2942	0.0217788	0.274552	ATF7IP	J&J-Vac1-D1
4.24525	-1.76628	0.761805	-2.31855	0.0204197	0.265583	BICD1	J&J-Vac1-D1
17.9943	0.789017	0.320737	2.46001	0.0138932	0.213256	LRRK2	J&J-Vac1-D1
12.6752	-1.65909	0.514814	-3.22269	0.00126994	0.0468982	AC008014.1	J&J-Vac1-D1
28.8963	1.73578	0.346941	5.0031	5.64163e-07	8.24076e-05	TUBA1B	J&J-Vac1-D1
20.0182	0.616309	0.309619	1.99054	0.0465315	0.40008	TUBA1A	J&J-Vac1-D1
6.29762	0.97325	0.477404	2.03863	0.0414871	0.374552	TUBA1C	J&J-Vac1-D1
5.66213	1.05843	0.434659	2.43508	0.0148885	0.222548	COX14	J&J-Vac1-D1
21.9014	-1.43877	0.315943	-4.55389	5.26636e-06	0.000513709	EIF4B	J&J-Vac1-D1
7.10903	1.73404	0.482261	3.59564	0.00032359	0.0158711	ITGB7	J&J-Vac1-D1
13.3889	1.46974	0.3871	3.7968	0.000146574	0.00876372	BLOC1S1	J&J-Vac1-D1
11.4691	0.744417	0.351641	2.11698	0.0342617	0.339439	CD63	J&J-Vac1-D1
57.378	0.848915	0.221751	3.82823	0.000129066	0.00810277	MYL6	J&J-Vac1-D1
9.63634	1.44038	0.434745	3.31317	0.000922457	0.0364226	STAT2	J&J-Vac1-D1
5.00831	1.00483	0.496079	2.02554	0.0428117	0.382655	BAZ2A	J&J-Vac1-D1
19.2682	0.572202	0.265741	2.15323	0.0313004	0.324263	ATP5F1B	J&J-Vac1-D1
88.1135	-0.510869	0.193671	-2.63782	0.00834403	0.161364	NACA	J&J-Vac1-D1
8.16153	-1.22566	0.501537	-2.4438	0.0145333	0.219855	LRP1	J&J-Vac1-D1
5.81314	-1.44934	0.590479	-2.45451	0.0141077	0.215982	SLC16A7	J&J-Vac1-D1
2.9124	-2.86464	0.99963	-2.8657	0.00416083	0.107056	GRIP1	J&J-Vac1-D1
2.62465	-2.11071	0.976107	-2.16237	0.0305893	0.320066	CPM	J&J-Vac1-D1
22.6648	-1.06925	0.296898	-3.60139	0.000316517	0.0156464	GLIPR1	J&J-Vac1-D1
43.3461	-1.02615	0.248615	-4.12747	3.66784e-05	0.00275484	NAP1L1	J&J-Vac1-D1
43.4879	-1.06968	0.332308	-3.21892	0.00128673	0.0470232	ATP2B1	J&J-Vac1-D1
8.0508	0.797294	0.360238	2.21324	0.0268811	0.307394	UBE2N	J&J-Vac1-D1
9.0279	1.10158	0.410462	2.68376	0.00727999	0.148389	NDUFA12	J&J-Vac1-D1
1.81774	1.93704	0.736903	2.62862	0.00857314		ACTR6	J&J-Vac1-D1
30.6055	0.824638	0.246739	3.34215	0.000831319	0.0342411	HSP90B1	J&J-Vac1-D1
5.62778	0.87417	0.432696	2.02029	0.0433538	0.386064	C12orf45	J&J-Vac1-D1
1.2215	-2.76952	1.19647	-2.31473	0.0206277		TCP11L2	J&J-Vac1-D1
5.94829	0.967405	0.477689	2.02518	0.0428491	0.382655	ATP2A2	J&J-Vac1-D1
12.1764	-1.3596	0.383071	-3.54921	0.000386386	0.0183768	ALDH2	J&J-Vac1-D1
1.13991	-2.29762	1.11628	-2.05829	0.0395623		MAPKAPK5-AS1	J&J-Vac1-D1
2.06362	1.74784	0.668534	2.61444	0.00893744	0.166496	TRAFD1	J&J-Vac1-D1
7.18313	-0.963971	0.459663	-2.09713	0.0359824	0.347681	HECTD4	J&J-Vac1-D1
3.14896	3.40531	0.604882	5.62971	1.80509e-08	4.19717e-06	OAS1	J&J-Vac1-D1
3.50708	3.03528	0.585893	5.1806	2.21168e-07	3.85693e-05	OAS3	J&J-Vac1-D1
4.70678	2.75067	0.54166	5.07822	3.80994e-07	5.97971e-05	OAS2	J&J-Vac1-D1
5.32598	-1.72021	0.575318	-2.99002	0.00278959	0.0807051	TPCN1	J&J-Vac1-D1
9.43722	1.0254	0.357338	2.86954	0.00411066	0.106985	SRSF9	J&J-Vac1-D1
15.2276	0.832594	0.327209	2.54454	0.0109423	0.185664	DYNLL1	J&J-Vac1-D1
20.5676	-0.697701	0.286706	-2.43351	0.0149532	0.222984	SPPL3	J&J-Vac1-D1
0.853014	2.41722	1.19172	2.02835	0.0425249		OASL	J&J-Vac1-D1
1.53893	1.99123	0.774214	2.57194	0.0101131		SNRNP35	J&J-Vac1-D1
7.92797	1.2895	0.343393	3.75519	0.000173212	0.00979661	RAN	J&J-Vac1-D1
7.34958	1.26291	0.348291	3.62602	0.00028782	0.0146494	SAP18	J&J-Vac1-D1
17.7792	1.91886	0.324906	5.9059	3.50728e-09	1.04851e-06	POMP	J&J-Vac1-D1
9.69935	-0.788637	0.395377	-1.99465	0.0460814	0.40008	UBL3	J&J-Vac1-D1
13.8854	-1.24184	0.389177	-3.19093	0.00141814	0.0490763	FRY	J&J-Vac1-D1
6.11041	-1.88034	0.590684	-3.18332	0.00145597	0.0491428	FOXO1	J&J-Vac1-D1
16.4968	2.90972	0.472651	6.15618	7.45218e-10	3.35065e-07	EPSTI1	J&J-Vac1-D1
78.0798	0.550062	0.204946	2.68394	0.00727609	0.148389	LCP1	J&J-Vac1-D1
5.59055	1.15691	0.396097	2.92078	0.00349158	0.0961411	PHF11	J&J-Vac1-D1
23.9579	0.625029	0.288452	2.16684	0.0302471	0.318076	DLEU2	J&J-Vac1-D1
15.569	-1.88339	0.46602	-4.04145	5.31225e-05	0.00383337	KLF12	J&J-Vac1-D1
8.079	-0.987076	0.482714	-2.04485	0.0408699	0.372396	MBNL2	J&J-Vac1-D1
10.5676	-1.00478	0.426212	-2.35746	0.0184002	0.252421	PCCA	J&J-Vac1-D1
13.5323	-1.09667	0.359773	-3.04824	0.00230186	0.0683816	ARGLU1	J&J-Vac1-D1
22.7209	0.638519	0.269133	2.3725	0.0176681	0.247188	TNFSF13B	J&J-Vac1-D1
7.0075	-0.944751	0.441891	-2.13797	0.0325188	0.331956	TUBGCP3	J&J-Vac1-D1
2.80383	1.79132	0.723775	2.47497	0.0133246	0.20667	GAS6	J&J-Vac1-D1
3.6107	1.95848	0.81399	2.40602	0.0161273	0.232889	RNASE2	J&J-Vac1-D1
1.73414	1.70697	0.824468	2.07039	0.0384154		C14orf119	J&J-Vac1-D1
30.7685	1.66934	0.294656	5.66539	1.46691e-08	3.54203e-06	PSME1	J&J-Vac1-D1
30.7473	2.90012	0.422564	6.86315	6.73576e-12	6.54171e-09	PSME2	J&J-Vac1-D1
11.7976	0.786333	0.331203	2.37417	0.0175884	0.247024	NEDD8	J&J-Vac1-D1
9.27567	1.02717	0.405356	2.534	0.0112769	0.189488	SNX6	J&J-Vac1-D1
22.0935	0.578721	0.268579	2.15475	0.0311811	0.323906	BAZ1A	J&J-Vac1-D1
9.42587	1.00036	0.409791	2.44115	0.0146407	0.220418	PSMA6	J&J-Vac1-D1
7.28768	-1.05251	0.460487	-2.28565	0.0222747	0.278567	MIA2	J&J-Vac1-D1
10.3537	-1.43201	0.492939	-2.90504	0.00367207	0.0997975	FBXO33	J&J-Vac1-D1
1.01344	-2.71641	1.26896	-2.14066	0.0323015		KLHDC1	J&J-Vac1-D1
10.5586	-0.801355	0.364031	-2.20134	0.0277121	0.311569	SOS2	J&J-Vac1-D1
12.3381	-0.830835	0.380855	-2.1815	0.0291464	0.313324	GNG2	J&J-Vac1-D1
3.97107	-1.46461	0.682661	-2.14544	0.031918	0.32742	TXNDC16	J&J-Vac1-D1
2.62864	2.99871	0.693702	4.32276	1.54091e-05	0.00132518	SAMD4A	J&J-Vac1-D1
6.0522	1.651	0.520345	3.17289	0.00150932	0.0503265	GCH1	J&J-Vac1-D1
9.65056	-1.4297	0.529237	-2.70144	0.006904	0.145089	LGALS3	J&J-Vac1-D1
12.2001	-0.974605	0.412335	-2.36363	0.0180971	0.25025	PELI2	J&J-Vac1-D1
3.24838	1.13687	0.51639	2.20157	0.0276957	0.311569	ACTR10	J&J-Vac1-D1
5.62825	1.58766	0.478659	3.31689	0.000910238	0.0361676	PSMA3	J&J-Vac1-D1
45.5583	-0.780084	0.292721	-2.66494	0.00770014	0.152979	RTN1	J&J-Vac1-D1
8.70065	-1.06374	0.447977	-2.37455	0.0175703	0.247024	ZBTB1	J&J-Vac1-D1
7.85952	0.741608	0.365279	2.03025	0.0423309	0.380187	MAX	J&J-Vac1-D1
3.54753	1.43573	0.730881	1.96439	0.0494852	0.406634	FUT8	J&J-Vac1-D1
6.54576	-1.32493	0.50305	-2.63379	0.00844366	0.161614	YLPM1	J&J-Vac1-D1
2.95726	-1.78634	0.813744	-2.19521	0.0281488	0.313324	VASH1	J&J-Vac1-D1
20.1504	0.735119	0.272263	2.70004	0.00693319	0.145089	SPTLC2	J&J-Vac1-D1
9.45141	-1.25916	0.473499	-2.65926	0.00783115	0.154119	CEP128	J&J-Vac1-D1
1.51005	-4.69823	1.95564	-2.4024	0.0162879		STON2	J&J-Vac1-D1
4.88933	-1.30014	0.659206	-1.97228	0.0485772	0.403931	KCNK13	J&J-Vac1-D1
35.0732	0.725292	0.237869	3.04912	0.00229515	0.0683816	CALM1	J&J-Vac1-D1
2.50254	6.62113	3.17441	2.08578	0.0369984	0.353698	IFI27	J&J-Vac1-D1
2.54311	-1.58036	0.740566	-2.134	0.0328431	0.333639	ATG2B	J&J-Vac1-D1
3.04298	2.4968	0.689525	3.62105	0.00029341	0.0147362	AL157871.4	J&J-Vac1-D1
35.4018	2.96188	0.52778	5.61196	2.00046e-08	4.48531e-06	WARS	J&J-Vac1-D1
52.5064	1.02817	0.235551	4.36497	1.27142e-05	0.00110861	HSP90AA1	J&J-Vac1-D1
9.0075	-0.88315	0.425266	-2.0767	0.0378291	0.356638	SLC12A6	J&J-Vac1-D1
3.80367	-1.62696	0.822731	-1.97751	0.0479837	0.402655	GOLGA8B	J&J-Vac1-D1
23.1639	0.596562	0.288536	2.06755	0.0386827	0.360847	SRP14	J&J-Vac1-D1
6.19385	-1.23299	0.512124	-2.40761	0.0160574	0.232814	CHP1	J&J-Vac1-D1
23.6359	1.32976	0.280828	4.73514	2.189e-06	0.00025901	PDIA3	J&J-Vac1-D1
78.2111	0.723586	0.261384	2.76828	0.00563524	0.130066	SERF2	J&J-Vac1-D1
280.618	1.35023	0.237482	5.68562	1.30339e-08	3.27308e-06	B2M	J&J-Vac1-D1
1.89102	1.99108	0.833022	2.39019	0.0168398	0.238646	TRIM69	J&J-Vac1-D1
3.94445	1.44093	0.552164	2.6096	0.00906489	0.167381	SQOR	J&J-Vac1-D1
3.90907	-1.79623	0.813987	-2.2067	0.0273347	0.31032	GABPB1-AS1	J&J-Vac1-D1
1.76581	-2.67646	1.17688	-2.2742	0.0229538		GNB5	J&J-Vac1-D1
17.5191	-0.554804	0.277142	-2.00188	0.0452979	0.397734	MYO5A	J&J-Vac1-D1
14.8973	-0.659996	0.33125	-1.99244	0.0463229	0.40008	ADAM10	J&J-Vac1-D1
14.0209	1.12173	0.435337	2.5767	0.00997499	0.177597	MYO1E	J&J-Vac1-D1
39.0811	0.892338	0.244676	3.64701	0.00026531	0.0138801	ANXA2	J&J-Vac1-D1
21.5906	-0.768273	0.308072	-2.49381	0.0126379	0.201798	HERC1	J&J-Vac1-D1
17.5595	1.3369	0.267218	5.003	5.64436e-07	8.24076e-05	PPIB	J&J-Vac1-D1
1.61777	1.57725	0.766657	2.0573	0.0396571		PLEKHO2	J&J-Vac1-D1
5.31187	-1.24086	0.554278	-2.2387	0.0251754	0.297648	TLE3	J&J-Vac1-D1
21.2656	0.909159	0.339188	2.6804	0.00735342	0.148919	PKM	J&J-Vac1-D1
3.11891	2.0763	0.656511	3.16263	0.00156353	0.0512539	PML	J&J-Vac1-D1
12.5539	0.701785	0.33009	2.12604	0.0335	0.335917	CSK	J&J-Vac1-D1
4.26437	1.02407	0.502406	2.03833	0.0415169	0.374552	SCAMP2	J&J-Vac1-D1
15.5892	1.47841	0.296249	4.99045	6.0239e-07	8.59501e-05	PSMA4	J&J-Vac1-D1
2.76768	1.76155	0.617312	2.85359	0.00432288	0.109432	BCL2A1	J&J-Vac1-D1
2.25007	-2.3458	1.18845	-1.97383	0.0484011	0.403361	HOMER2	J&J-Vac1-D1
3.35572	3.56309	0.664963	5.35832	8.39981e-08	1.64794e-05	ISG20	J&J-Vac1-D1
4.459	0.996104	0.499307	1.99497	0.046046	0.40008	IDH2	J&J-Vac1-D1
22.0815	-0.736295	0.280153	-2.62819	0.00858402	0.162039	SLCO3A1	J&J-Vac1-D1
16.0466	-0.719016	0.349083	-2.05973	0.0394247	0.36337	CHD2	J&J-Vac1-D1
0.897686	2.54785	1.21633	2.09471	0.0361966		POLR3K	J&J-Vac1-D1
2.10907	2.31958	0.850131	2.7285	0.00636239	0.139661	MSRB1	J&J-Vac1-D1
1.92622	-3.40572	1.47946	-2.302	0.0213354	0.271691	SNHG19	J&J-Vac1-D1
3.25855	1.18218	0.578973	2.04186	0.0411653	0.374002	MEFV	J&J-Vac1-D1
1.79498	-2.81638	1.21639	-2.31536	0.020593		ABAT	J&J-Vac1-D1
36.1615	-0.534078	0.250586	-2.13131	0.0330633	0.334792	CIITA	J&J-Vac1-D1
0.69339	3.13746	1.59322	1.96926	0.0489231		SOCS1	J&J-Vac1-D1
19.7216	-1.30481	0.344538	-3.78712	0.000152403	0.00894195	XYLT1	J&J-Vac1-D1
24.7404	0.788918	0.296393	2.66173	0.00777412	0.153962	IGSF6	J&J-Vac1-D1
5.01986	1.01114	0.499781	2.02317	0.0430554	0.383952	NDUFAB1	J&J-Vac1-D1
26.8024	-0.786224	0.396794	-1.98144	0.0475419	0.40131	AC009093.2	J&J-Vac1-D1
2.08432	-2.15134	1.03454	-2.07953	0.0375691	0.356282	KIF22	J&J-Vac1-D1
7.71948	2.03925	0.432914	4.71051	2.47093e-06	0.000277009	MVP	J&J-Vac1-D1
40.7223	0.850398	0.243142	3.49753	0.000469582	0.0220003	CORO1A	J&J-Vac1-D1
2.15054	1.42662	0.657712	2.16907	0.0300772	0.318055	CD2BP2	J&J-Vac1-D1
14.0928	0.911366	0.363215	2.50916	0.0121017	0.198322	PYCARD	J&J-Vac1-D1
3.29766	1.37612	0.610973	2.25235	0.0243002	0.292255	ZNF267	J&J-Vac1-D1
4.77367	1.38153	0.502288	2.75048	0.0059508	0.132948	SNX20	J&J-Vac1-D1
14.2849	3.66696	0.616744	5.94569	2.75303e-09	9.09658e-07	MT2A	J&J-Vac1-D1
1.46367	1.98732	0.939943	2.11429	0.0344901		MT1X	J&J-Vac1-D1
6.13381	1.48109	0.538937	2.74816	0.00599302	0.132948	NLRC5	J&J-Vac1-D1
2.22719	-1.97675	0.998801	-1.97912	0.0478021	0.401743	GOT2	J&J-Vac1-D1
1.91761	1.85581	0.883491	2.10054	0.035681	0.346757	TMEM208	J&J-Vac1-D1
12.9496	2.00487	0.352288	5.69101	1.26287e-08	3.27308e-06	PSMB10	J&J-Vac1-D1
1.42329	-2.65136	1.20979	-2.19159	0.0284094		DPEP2	J&J-Vac1-D1
8.24954	-0.903366	0.439621	-2.05488	0.0398909	0.365899	NFATC3	J&J-Vac1-D1
1.71972	-2.508	1.16307	-2.15636	0.0310552		PHLPP2	J&J-Vac1-D1
11.9907	-0.964633	0.324188	-2.97553	0.0029248	0.0838988	ZFHX3	J&J-Vac1-D1
7.57438	0.762997	0.384817	1.98275	0.0473949	0.40109	PSMD7	J&J-Vac1-D1
2.52006	1.52463	0.697764	2.18502	0.0288872	0.313324	TMEM170A	J&J-Vac1-D1
7.18466	-1.24483	0.442663	-2.81215	0.00492117	0.118372	GSE1	J&J-Vac1-D1
3.39933	-1.56814	0.718783	-2.18166	0.0291344	0.313324	SLC7A5	J&J-Vac1-D1
67.2281	0.859637	0.248459	3.45987	0.000540434	0.0247653	CYBA	J&J-Vac1-D1
19.5534	0.616864	0.306788	2.01072	0.0443552	0.391648	YWHAE	J&J-Vac1-D1
2.69847	-1.53645	0.701848	-2.18915	0.0285856	0.313324	P2RX1	J&J-Vac1-D1
2.41455	-2.5988	1.01549	-2.55917	0.0104923	0.181466	SPNS3	J&J-Vac1-D1
6.39872	0.893126	0.412361	2.16588	0.0303202	0.318311	PSMB6	J&J-Vac1-D1
121.285	0.558794	0.211572	2.64115	0.0082625	0.160594	PFN1	J&J-Vac1-D1
9.35295	0.891516	0.342943	2.5996	0.00933315	0.170827	SCIMP	J&J-Vac1-D1
8.29993	-1.11633	0.433471	-2.57534	0.0100142	0.177597	NLRP1	J&J-Vac1-D1
17.5561	2.33796	0.379016	6.1685	6.89387e-10	3.35065e-07	XAF1	J&J-Vac1-D1
13.3585	1.30664	0.366283	3.5673	0.000360684	0.0174183	EIF5A	J&J-Vac1-D1
46.4916	0.71698	0.265883	2.6966	0.00700522	0.145864	EIF4A1	J&J-Vac1-D1
8.14909	-1.15835	0.551792	-2.09924	0.0357957	0.347334	PER1	J&J-Vac1-D1
18.3384	-0.724311	0.30883	-2.34534	0.0190097	0.256101	PIK3R5	J&J-Vac1-D1
26.7386	-0.792039	0.32016	-2.47388	0.0133654	0.20667	GAS7	J&J-Vac1-D1
2.17758	-2.37821	1.08714	-2.18758	0.0287001	0.313324	TVP23C	J&J-Vac1-D1
19.4995	0.768965	0.276881	2.77724	0.00548219	0.127471	UBB	J&J-Vac1-D1
3.66043	-2.29472	0.830931	-2.76162	0.00575152	0.131302	LRRC75A	J&J-Vac1-D1
22.5069	0.65248	0.280121	2.32928	0.0198444	0.261539	WSB1	J&J-Vac1-D1
15.4078	1.20406	0.382721	3.14605	0.00165494	0.0535552	LGALS9	J&J-Vac1-D1
2.8573	-1.73397	0.78173	-2.21812	0.0265464	0.305104	AC005562.1	J&J-Vac1-D1
3.98248	1.02248	0.498464	2.05125	0.0402423	0.367746	ADAP2	J&J-Vac1-D1
4.18698	1.14818	0.492778	2.33002	0.0198051	0.261539	PSMD11	J&J-Vac1-D1
3.57319	2.4474	0.642839	3.80718	0.000140563	0.00858292	SLFN5	J&J-Vac1-D1
0.594365	4.61807	1.75445	2.6322	0.00848335		SLFN12L	J&J-Vac1-D1
2.10363	1.90973	0.746841	2.55708	0.0105556	0.181466	CISD3	J&J-Vac1-D1
9.68889	1.42833	0.371575	3.84399	0.000121052	0.00775476	PSMB3	J&J-Vac1-D1
9.94878	0.743059	0.332173	2.23696	0.0252886	0.298425	STAT3	J&J-Vac1-D1
3.19393	1.42308	0.594383	2.39421	0.016656	0.237112	MLX	J&J-Vac1-D1
3.52856	3.84858	0.723939	5.31617	1.05973e-07	2.01605e-05	IFI35	J&J-Vac1-D1
5.39385	1.00441	0.481592	2.08561	0.0370143	0.353698	DUSP3	J&J-Vac1-D1
15.7798	0.947618	0.318491	2.97533	0.0029267	0.0838988	NMT1	J&J-Vac1-D1
1.19679	-3.04469	1.53495	-1.98358	0.0473023		EFCAB13	J&J-Vac1-D1
5.483	1.2364	0.428356	2.88639	0.00389686	0.103471	CALCOCO2	J&J-Vac1-D1
4.05731	1.25414	0.502787	2.49439	0.0126175	0.201798	SNF8	J&J-Vac1-D1
1.03537	2.54129	1.05737	2.40341	0.0162428		GNGT2	J&J-Vac1-D1
4.23238	1.01358	0.50962	1.98889	0.0467132	0.400119	PHB	J&J-Vac1-D1
9.59945	-0.931252	0.423704	-2.19788	0.0279576	0.312866	TOB1	J&J-Vac1-D1
3.32772	1.56073	0.611489	2.55234	0.0107001	0.182541	NME1	J&J-Vac1-D1
6.20206	-1.27761	0.562236	-2.27238	0.0230636	0.283247	MSI2	J&J-Vac1-D1
2.65911	1.51244	0.703346	2.15034	0.031528	0.325316	DYNLL2	J&J-Vac1-D1
8.7944	-1.10153	0.413029	-2.66695	0.00765434	0.152969	MAP3K3	J&J-Vac1-D1
2.80247	2.00983	0.757245	2.65413	0.00795121	0.155993	ICAM2	J&J-Vac1-D1
3.23879	-1.66923	0.733321	-2.27627	0.0228301	0.28214	ARSG	J&J-Vac1-D1
4.04124	-1.43729	0.696055	-2.06491	0.0389314	0.361021	MAP2K6	J&J-Vac1-D1
4.61124	1.54271	0.540512	2.85416	0.00431512	0.109432	CD300A	J&J-Vac1-D1
10.6135	0.666163	0.313653	2.12389	0.0336795	0.335917	ATP5PD	J&J-Vac1-D1
3.42149	1.43987	0.594212	2.42316	0.0153863	0.22675	RHBDF2	J&J-Vac1-D1
0.856571	4.7942	1.483	3.23278	0.00122594		LGALS3BP	J&J-Vac1-D1
30.2123	1.98788	0.327973	6.06111	1.35182e-09	5.65784e-07	RNF213	J&J-Vac1-D1
3.19334	1.98581	0.668918	2.96869	0.00299075	0.0853453	RNF213-AS1	J&J-Vac1-D1
3.04421	1.88754	0.685146	2.75494	0.0058703	0.132484	MRPL12	J&J-Vac1-D1
13.6785	1.09277	0.396328	2.75725	0.00582895	0.132109	ARHGDIA	J&J-Vac1-D1
4.18329	1.81277	0.511206	3.54606	0.00039103	0.0184578	DCXR	J&J-Vac1-D1
4.69069	2.27318	0.534654	4.25168	2.12169e-05	0.00177599	SECTM1	J&J-Vac1-D1
26.8155	1.06388	0.284199	3.74343	0.000181526	0.0101752	SMCHD1	J&J-Vac1-D1
38.5554	0.613213	0.244845	2.5045	0.0122626	0.198927	MYL12A	J&J-Vac1-D1
20.0016	0.703353	0.3083	2.28139	0.0225255	0.279732	MYL12B	J&J-Vac1-D1
3.0669	-1.87915	0.851335	-2.2073	0.027293	0.31032	TUBB6	J&J-Vac1-D1
32.8345	-0.77912	0.307963	-2.52991	0.0114091	0.189488	LDLRAD4	J&J-Vac1-D1
3.70816	-2.07331	0.78617	-2.63723	0.00835869	0.161364	OSBPL1A	J&J-Vac1-D1
4.09161	-1.52935	0.664737	-2.30068	0.02141	0.272089	RNF125	J&J-Vac1-D1
11.033	-1.18236	0.489729	-2.41432	0.0157646	0.2307	DTNA	J&J-Vac1-D1
10.5484	1.18837	0.402688	2.95109	0.00316659	0.0895489	PSTPIP2	J&J-Vac1-D1
2.80875	1.32704	0.58094	2.2843	0.0223538	0.279001	SEC11C	J&J-Vac1-D1
9.91586	-1.36095	0.458977	-2.96519	0.00302493	0.08593	PHLPP1	J&J-Vac1-D1
3.23012	1.74532	0.634017	2.7528	0.00590881	0.132484	CD226	J&J-Vac1-D1
6.99121	0.992536	0.422323	2.35018	0.0187644	0.253885	CNDP2	J&J-Vac1-D1
5.27315	-1.59779	0.565477	-2.82556	0.00471976	0.115294	TSHZ1	J&J-Vac1-D1
25.3612	0.611897	0.260155	2.35205	0.0186705	0.25316	UQCR11	J&J-Vac1-D1
1.94589	-1.68946	0.859024	-1.96671	0.0492162	0.405484	TCF3	J&J-Vac1-D1
53.6885	0.620539	0.231911	2.67576	0.00745608	0.14955	OAZ1	J&J-Vac1-D1
4.24106	-1.7374	0.678411	-2.56098	0.0104376	0.181466	GNG7	J&J-Vac1-D1
51.2301	-0.757078	0.314361	-2.40831	0.0160266	0.232814	EEF2	J&J-Vac1-D1
5.57961	0.998924	0.470354	2.12377	0.0336891	0.335917	MYDGF	J&J-Vac1-D1
5.22947	-2.01128	0.781958	-2.5721	0.0101083	0.17876	RFX2	J&J-Vac1-D1
1.06534	2.33713	1.17064	1.99645	0.0458848		MCOLN1	J&J-Vac1-D1
25.0353	-0.594341	0.257496	-2.30815	0.0209906	0.269068	MYO1F	J&J-Vac1-D1
1.68993	-2.08337	1.01283	-2.05697	0.0396889		ZNF266	J&J-Vac1-D1
2.99037	-2.49202	0.865386	-2.87966	0.00398099	0.104572	ZNF846	J&J-Vac1-D1
19.505	0.748336	0.274994	2.72128	0.006503	0.139922	UBL5	J&J-Vac1-D1
2.04276	2.3838	0.715052	3.33374	0.000856875	0.0349316	SHFL	J&J-Vac1-D1
2.37925	-1.82801	0.873685	-2.0923	0.0364118	0.350603	RAVER1	J&J-Vac1-D1
6.06733	-1.02876	0.524855	-1.96009	0.0499855	0.409139	PRKCSH	J&J-Vac1-D1
5.69543	-1.30428	0.599502	-2.17561	0.0295844	0.314798	ZNF433-AS1	J&J-Vac1-D1
14.78	1.48732	0.317442	4.68532	2.79517e-06	0.000302553	CALR	J&J-Vac1-D1
9.07644	0.820151	0.371426	2.20812	0.0272361	0.31032	C19orf53	J&J-Vac1-D1
7.98961	-0.934839	0.460589	-2.02966	0.0423911	0.380187	ADGRE2	J&J-Vac1-D1
1.20492	-4.0121	1.98394	-2.02229	0.0431467		ABHD8	J&J-Vac1-D1
10.0271	1.66329	0.326629	5.09228	3.53778e-07	5.76275e-05	BST2	J&J-Vac1-D1
70.1122	1.23109	0.296772	4.14826	3.35016e-05	0.00262904	IFI30	J&J-Vac1-D1
19.4841	0.832181	0.305449	2.72446	0.00644074	0.139922	NDUFA13	J&J-Vac1-D1
3.30297	-1.36087	0.643192	-2.1158	0.0343619	0.339439	ZNF254	J&J-Vac1-D1
4.1839	-1.64015	0.57795	-2.83788	0.00454146	0.112249	KIAA0355	J&J-Vac1-D1
22.7547	-0.902652	0.312523	-2.88827	0.00387366	0.103471	FXYD5	J&J-Vac1-D1
10.9035	-0.838765	0.370071	-2.26649	0.0234211	0.28551	KCNK6	J&J-Vac1-D1
2.39118	1.40849	0.637146	2.21063	0.0270618	0.308898	MRPS12	J&J-Vac1-D1
4.01284	1.20247	0.48249	2.49222	0.0126946	0.201798	PSMC4	J&J-Vac1-D1
2.91392	-1.4595	0.723457	-2.0174	0.0436542	0.38711	TRAPPC6A	J&J-Vac1-D1
7.22908	1.74816	0.42366	4.12633	3.68599e-05	0.00275484	NAPA	J&J-Vac1-D1
4.57623	1.80341	0.562294	3.20723	0.00134019	0.0476097	SELENOW	J&J-Vac1-D1
4.37218	1.23748	0.534491	2.31526	0.020599	0.26664	NUCB1	J&J-Vac1-D1
125.515	0.837648	0.364614	2.29736	0.0215984	0.273376	FTL	J&J-Vac1-D1
15.6718	-0.85312	0.344227	-2.47837	0.0131985	0.206634	CD37	J&J-Vac1-D1
3.90733	2.20506	0.552712	3.98954	6.62026e-05	0.004618	ATF5	J&J-Vac1-D1
1.73244	-2.04974	1.04007	-1.97077	0.0487506		SIGLEC10	J&J-Vac1-D1
5.26318	1.34874	0.655338	2.05809	0.0395819	0.363829	FPR1	J&J-Vac1-D1
2.78101	1.5938	0.651879	2.44494	0.0144876	0.219694	LILRA5	J&J-Vac1-D1
1.61225	1.7222	0.861451	1.99919	0.0455882		LAIR1	J&J-Vac1-D1
4.45263	1.69275	0.52232	3.24082	0.00119185	0.0445382	LILRB1	J&J-Vac1-D1
5.16062	1.05973	0.494814	2.14168	0.0322194	0.329973	LILRB4	J&J-Vac1-D1
2.16596	2.06218	0.874855	2.35717	0.0184149	0.252421	ISOC2	J&J-Vac1-D1
10.463	0.845553	0.334945	2.52445	0.0115879	0.191444	SNRPB	J&J-Vac1-D1
6.93545	-1.16035	0.486803	-2.38361	0.017144	0.242113	ATRN	J&J-Vac1-D1
1.62108	5.527	1.16534	4.74282	2.10769e-06		SIGLEC1	J&J-Vac1-D1
4.97492	-1.44998	0.649903	-2.23106	0.025677	0.300374	TASP1	J&J-Vac1-D1
6.03291	-1.49713	0.562837	-2.65997	0.00781485	0.154119	CBFA2T2	J&J-Vac1-D1
6.19183	1.44359	0.4478	3.22374	0.0012653	0.0468982	RAB5IF	J&J-Vac1-D1
2.10316	1.77863	0.735883	2.417	0.015649	0.229543	MAFB	J&J-Vac1-D1
3.39406	-1.30087	0.59463	-2.1877	0.0286916	0.313324	OSER1	J&J-Vac1-D1
2.99858	1.57427	0.795073	1.98003	0.0476998	0.401743	CTSA	J&J-Vac1-D1
0.992525	3.42124	1.1696	2.92513	0.00344312		CD40	J&J-Vac1-D1
28.2118	-0.610053	0.255978	-2.38323	0.0171615	0.242113	NCOA3	J&J-Vac1-D1
38.975	-0.568729	0.239982	-2.36988	0.0177938	0.248243	SULF2	J&J-Vac1-D1
5.37856	1.10389	0.478297	2.30797	0.0210009	0.269068	ZNFX1	J&J-Vac1-D1
2.88326	-1.56385	0.767497	-2.0376	0.0415903	0.374611	CASS4	J&J-Vac1-D1
0.878912	3.50919	1.09909	3.19281	0.00140897		ZBP1	J&J-Vac1-D1
11.0344	-1.15576	0.529315	-2.1835	0.0289988	0.313324	MIR646HG	J&J-Vac1-D1
20.118	0.818708	0.300525	2.72426	0.00644459	0.139922	PSMA7	J&J-Vac1-D1
1.84894	3.155	0.869039	3.63045	0.000282932		HELZ2	J&J-Vac1-D1
4.02062	-1.81196	0.717316	-2.52602	0.0115362	0.191093	ZBTB46	J&J-Vac1-D1
2.41576	-1.63677	0.749296	-2.18441	0.0289319	0.313324	PCMTD2	J&J-Vac1-D1
22.2132	0.818989	0.26448	3.0966	0.00195757	0.0617568	USP25	J&J-Vac1-D1
3.29684	-3.75175	1.48191	-2.5317	0.0113511	0.189488	MIR99AHG	J&J-Vac1-D1
3.1316	-1.51281	0.728485	-2.07665	0.0378339	0.356638	GABPA	J&J-Vac1-D1
11.745	0.902307	0.411579	2.19231	0.0283573	0.313324	ATP5PO	J&J-Vac1-D1
2.53997	1.96744	0.732234	2.6869	0.00721185	0.148373	CBR1	J&J-Vac1-D1
4.08204	-1.65385	0.751441	-2.20091	0.0277425	0.311569	DOP1B	J&J-Vac1-D1
16.3626	-0.85033	0.305684	-2.78172	0.0054071	0.126192	TTC3	J&J-Vac1-D1
17.8901	2.29739	0.387068	5.93537	2.93185e-09	9.20307e-07	MX2	J&J-Vac1-D1
9.21985	3.11676	0.587074	5.30897	1.10246e-07	2.03567e-05	MX1	J&J-Vac1-D1
1.25621	1.97216	0.953072	2.06926	0.0385215		FAM207A	J&J-Vac1-D1
0.46449	4.63044	1.97223	2.34782	0.0188835		USP18	J&J-Vac1-D1
3.24077	1.1152	0.470876	2.36835	0.0178675	0.248483	RANBP1	J&J-Vac1-D1
11.9492	0.837582	0.303431	2.76037	0.00577352	0.131327	UBE2L3	J&J-Vac1-D1
2.63765	2.1152	0.69269	3.0536	0.0022611	0.068246	SDF2L1	J&J-Vac1-D1
20.825	0.698953	0.315289	2.21687	0.0266322	0.305104	MIF	J&J-Vac1-D1
6.01999	-2.33233	0.62002	-3.76169	0.000168766	0.00963196	SEZ6L	J&J-Vac1-D1
3.29407	1.33505	0.542577	2.46057	0.0138717	0.213256	RTCB	J&J-Vac1-D1
2.99846	-1.4765	0.708523	-2.08391	0.0371681	0.354622	HMGXB4	J&J-Vac1-D1
9.63706	2.4689	0.41448	5.95663	2.5749e-09	9.0424e-07	APOL6	J&J-Vac1-D1
5.24761	1.18802	0.445615	2.66603	0.00767526	0.152969	APOL3	J&J-Vac1-D1
1.50988	2.27771	0.828205	2.75018	0.00595632		APOL1	J&J-Vac1-D1
20.8214	-1.3471	0.323066	-4.16974	3.04951e-05	0.00245446	EIF3L	J&J-Vac1-D1
2.38631	-4.51062	1.90558	-2.36707	0.0179298	0.248483	CSNK1E	J&J-Vac1-D1
25.2437	-0.884561	0.275538	-3.21031	0.00132594	0.0476097	DDX17	J&J-Vac1-D1
2.09834	3.12268	0.894482	3.49105	0.000481134	0.0223745	APOBEC3A	J&J-Vac1-D1
4.8614	1.25374	0.523059	2.39695	0.0165324	0.236598	APOBEC3C	J&J-Vac1-D1
1.5416	1.86023	0.913376	2.03665	0.0416852		PHF5A	J&J-Vac1-D1
2.01496	1.4148	0.696192	2.0322	0.0421334	0.378959	DESI1	J&J-Vac1-D1
1.0685	2.11164	0.894234	2.3614	0.0182063		CRELD2	J&J-Vac1-D1
8.64118	2.41912	0.494364	4.89339	9.91114e-07	0.000129629	SCO2	J&J-Vac1-D1
38.4972	2.6416	0.408252	6.47053	9.7662e-11	6.13122e-08	TYMP	J&J-Vac1-D1
15.6703	-0.777978	0.366445	-2.12304	0.0337503	0.335917	CSF2RA	J&J-Vac1-D1
2.70319	-2.11183	0.952345	-2.2175	0.0265888	0.305104	AC079142.1	J&J-Vac1-D1
47.8093	0.555708	0.250173	2.2213	0.0263309	0.30443	AP1S2	J&J-Vac1-D1
3.10186	2.59889	0.690178	3.76554	0.000166192	0.00957204	SCML1	J&J-Vac1-D1
35.4779	-0.611388	0.221079	-2.76547	0.00568404	0.13056	SH3KBP1	J&J-Vac1-D1
60.3852	0.727916	0.328307	2.21718	0.0266108	0.305104	SAT1	J&J-Vac1-D1
3.87874	1.37885	0.565526	2.43817	0.0147617	0.221179	GK	J&J-Vac1-D1
20.7861	0.814414	0.315159	2.58413	0.00976238	0.176623	CYBB	J&J-Vac1-D1
2.74252	-1.98004	0.825721	-2.39795	0.0164871	0.236598	RPGR	J&J-Vac1-D1
15.2568	-0.869228	0.386484	-2.24906	0.0245084	0.294195	CFP	J&J-Vac1-D1
10.9865	0.692648	0.343442	2.01679	0.0437179	0.38711	WAS	J&J-Vac1-D1
3.16508	1.44973	0.645188	2.24698	0.0246411	0.295224	GRIPAP1	J&J-Vac1-D1
18.4672	1.4968	0.341566	4.38217	1.17503e-05	0.00103899	COX7B	J&J-Vac1-D1
17.4076	0.808684	0.286434	2.82328	0.00475355	0.115498	PGK1	J&J-Vac1-D1
0.568992	3.59716	1.73266	2.07609	0.0378852		MORC4	J&J-Vac1-D1
20.3254	-0.607795	0.282127	-2.15433	0.0312143	0.323906	DOCK11	J&J-Vac1-D1
4.3547	1.27308	0.457494	2.78272	0.00539047	0.126192	UBE2A	J&J-Vac1-D1
19.6165	0.813843	0.277189	2.93606	0.00332407	0.0927491	NDUFA1	J&J-Vac1-D1
8.98458	-0.908509	0.462867	-1.96279	0.0496709	0.407106	IDS	J&J-Vac1-D1
4.76348	-1.58075	0.586321	-2.69605	0.00701673	0.145864	MTMR1	J&J-Vac1-D1
25.457	0.68131	0.258657	2.63403	0.00843792	0.161614	FLNA	J&J-Vac1-D1
4.88523	0.995657	0.468971	2.12307	0.0337482	0.999854	ZYG11B	J&J-Vac1-D7
1.33527	2.59552	1.26158	2.05735	0.0396527	0.999854	LRP8	J&J-Vac1-D7
8.72325	0.96027	0.402035	2.38852	0.0169163	0.999854	AC118549.1	J&J-Vac1-D7
0.935044	-3.69518	1.8717	-1.97424	0.048354	0.999854	DDX20	J&J-Vac1-D7
3.15378	-1.54754	0.759597	-2.03732	0.0416179	0.999854	PIP5K1A	J&J-Vac1-D7
14.6174	0.717905	0.321919	2.23008	0.0257421	0.999854	NEK7	J&J-Vac1-D7
15.9575	0.743785	0.300203	2.47761	0.0132265	0.999854	ITPR1	J&J-Vac1-D7
2.11593	-2.17942	1.05288	-2.06996	0.0384558	0.999854	NBEAL2	J&J-Vac1-D7
2.17263	-2.14062	1.07562	-1.99011	0.0465784	0.999854	RAD54L2	J&J-Vac1-D7
4.55317	1.11084	0.566571	1.96064	0.0499216	0.999854	RNF7	J&J-Vac1-D7
15.6831	0.689734	0.334657	2.06102	0.0393015	0.999854	RSRC1	J&J-Vac1-D7
1.23199	-2.3266	1.10522	-2.1051	0.0352829	0.999854	LIAS	J&J-Vac1-D7
3.09973	-1.99823	0.780724	-2.55946	0.0104836	0.999854	PAICS	J&J-Vac1-D7
6.17051	-1.09107	0.516615	-2.11196	0.0346901	0.999854	NDUFC1	J&J-Vac1-D7
10.8116	-1.36047	0.542854	-2.50613	0.0122059	0.999854	FER	J&J-Vac1-D7
4.58571	1.20219	0.543213	2.21312	0.0268895	0.999854	CSNK1G3	J&J-Vac1-D7
1.05482	3.1859	1.56597	2.03446	0.0419054	0.999854	KIAA1191	J&J-Vac1-D7
3.38696	-1.8271	0.687233	-2.65864	0.0078457	0.999854	GOPC	J&J-Vac1-D7
3.42869	-1.35764	0.663712	-2.04552	0.0408036	0.999854	LTV1	J&J-Vac1-D7
2.32228	-1.83181	0.856722	-2.13816	0.0325041	0.999854	ARMC10	J&J-Vac1-D7
11.4873	0.755015	0.377023	2.00257	0.0452237	0.999854	MDFIC	J&J-Vac1-D7
2.09067	-2.05186	0.872489	-2.35174	0.018686	0.999854	CLN8	J&J-Vac1-D7
1.81257	-2.22948	1.09935	-2.02799	0.042561	0.999854	CPSF1	J&J-Vac1-D7
3.59507	-1.11355	0.537315	-2.07244	0.0382249	0.999854	INIP	J&J-Vac1-D7
16.2755	0.69717	0.312678	2.22967	0.0257692	0.999854	EDF1	J&J-Vac1-D7
1.91772	1.51047	0.710915	2.12469	0.0336127	0.999854	CUEDC2	J&J-Vac1-D7
0.577173	3.18654	1.59818	1.99385	0.0461684	0.999854	PCGF6	J&J-Vac1-D7
6.50026	0.846035	0.41396	2.04376	0.0409773	0.999854	TIAL1	J&J-Vac1-D7
1.48765	1.82463	0.928882	1.96432	0.0494924	0.999854	AL731577.2	J&J-Vac1-D7
0.948445	2.84526	1.37116	2.07507	0.0379803	0.999854	CD5	J&J-Vac1-D7
5.71664	0.853302	0.424738	2.00901	0.0445363	0.999854	RBM4	J&J-Vac1-D7
7.10903	1.29072	0.497134	2.59633	0.00942255	0.999854	ITGB7	J&J-Vac1-D7
1.2496	-2.72611	1.32832	-2.05231	0.0401397	0.999854	NFE2	J&J-Vac1-D7
2.80875	-1.88541	0.880906	-2.1403	0.0323301	0.999854	SLC7A1	J&J-Vac1-D7
4.52939	-1.3261	0.592342	-2.23873	0.0251733	0.999854	UCHL3	J&J-Vac1-D7
3.93215	-1.45702	0.547347	-2.66197	0.00776842	0.999854	TEP1	J&J-Vac1-D7
17.5191	-0.901378	0.286933	-3.14142	0.00168132	0.999854	MYO5A	J&J-Vac1-D7
5.81425	1.01377	0.459378	2.20683	0.0273261	0.999854	DPP8	J&J-Vac1-D7
10.4388	0.804863	0.366994	2.19312	0.0282986	0.999854	ZNF710	J&J-Vac1-D7
1.68979	2.26015	0.906327	2.49375	0.0126402	0.999854	LCMT1	J&J-Vac1-D7
7.71948	1.11726	0.461758	2.41957	0.0155388	0.999854	MVP	J&J-Vac1-D7
4.14535	-1.46076	0.642782	-2.27256	0.023053	0.999854	KDM6B	J&J-Vac1-D7
1.8527	-2.25822	0.947496	-2.38335	0.0171559	0.999854	SDF2	J&J-Vac1-D7
2.70277	-1.74921	0.754817	-2.3174	0.0204821	0.999854	UTP6	J&J-Vac1-D7
2.02169	1.58037	0.761973	2.07405	0.0380747	0.999854	ACSF2	J&J-Vac1-D7
2.88468	1.58157	0.661374	2.39133	0.0167872	0.999854	YPEL2	J&J-Vac1-D7
4.24127	1.08898	0.487961	2.2317	0.0256351	0.999854	STRADA	J&J-Vac1-D7
4.20951	-1.12957	0.525069	-2.15128	0.0314538	0.999854	PPP4R1	J&J-Vac1-D7
14.2843	0.753614	0.292334	2.57792	0.00993962	0.999854	CNN2	J&J-Vac1-D7
13.6182	-1.02424	0.406931	-2.517	0.0118359	0.999854	MYADM	J&J-Vac1-D7
5.82524	0.904575	0.432655	2.09075	0.0365503	0.999854	SRSF6	J&J-Vac1-D7
2.78798	-1.75283	0.83977	-2.08728	0.0368631	0.999854	ADSL	J&J-Vac1-D7
1.35913	-3.0909	1.44632	-2.13707	0.0325921	0.999854	LMF2	J&J-Vac1-D7
15.3175	0.545189	0.276046	1.97499	0.0482689	0.999854	TBL1X	J&J-Vac1-D7
1.02729	2.54377	1.12649	2.25815	0.0239366	0.999854	FAM104B	J&J-Vac1-D7
1.13078	2.35278	1.1169	2.10652	0.0351595	0.999854	Z83843.1	J&J-Vac1-D7
3.78932	0.929971	0.457643	2.03209	0.0421449	0.994637	CLSTN1	Moderna-Vac1-D1
5.40832	-0.841274	0.411801	-2.04291	0.0410611	0.994637	DDOST	Moderna-Vac1-D1
1.29636	2.30834	1.10095	2.09668	0.036022	0.994637	SNHG12	Moderna-Vac1-D1
6.86577	0.72322	0.361047	2.00312	0.0451647	0.994637	TMEM59	Moderna-Vac1-D1
8.8045	1.19808	0.501315	2.38987	0.0168542	0.994637	GBP2	Moderna-Vac1-D1
4.12536	2.43595	1.14531	2.12689	0.0334293	0.994637	GBP5	Moderna-Vac1-D1
5.82696	0.99994	0.427837	2.3372	0.0194287	0.994637	AHCYL1	Moderna-Vac1-D1
4.99982	-1.09606	0.437409	-2.5058	0.0122176	0.994637	GDAP2	Moderna-Vac1-D1
3.48361	1.35656	0.646937	2.09689	0.036003	0.994637	AC245014.3	Moderna-Vac1-D1
3.20126	1.25876	0.637105	1.97574	0.048184	0.994637	PRPF3	Moderna-Vac1-D1
2.89285	1.19721	0.573462	2.08769	0.0368262	0.994637	TNFAIP8L2	Moderna-Vac1-D1
3.15378	1.19767	0.605002	1.97961	0.0477469	0.994637	PIP5K1A	Moderna-Vac1-D1
7.44013	0.822122	0.354523	2.31895	0.0203976	0.994637	JTB	Moderna-Vac1-D1
8.00642	1.30077	0.436692	2.97869	0.00289483	0.994637	SLAMF7	Moderna-Vac1-D1
4.66764	-0.919367	0.448024	-2.05205	0.0401649	0.994637	ATP1B1	Moderna-Vac1-D1
16.8027	-0.75069	0.232032	-3.23529	0.00121518	0.994637	RC3H1	Moderna-Vac1-D1
26.206	-0.590184	0.277666	-2.12551	0.0335437	0.994637	DENND1B	Moderna-Vac1-D1
4.43963	-0.877795	0.431229	-2.03557	0.041794	0.994637	TSNAX	Moderna-Vac1-D1
1.94963	-1.57922	0.712709	-2.2158	0.0267054	0.994637	KLF11	Moderna-Vac1-D1
6.8262	1.03247	0.417856	2.47087	0.0134786	0.994637	PDIA6	Moderna-Vac1-D1
8.74099	0.739652	0.311691	2.37303	0.017643	0.994637	ASXL2	Moderna-Vac1-D1
1.15031	-2.50447	1.13246	-2.21153	0.0269995	0.994637	WDR92	Moderna-Vac1-D1
6.57814	2.02981	0.645798	3.1431	0.00167169	0.994637	VAMP5	Moderna-Vac1-D1
3.89311	1.00117	0.496063	2.01824	0.0435664	0.994637	RMND5A	Moderna-Vac1-D1
2.8199	1.22908	0.590862	2.08014	0.0375124	0.994637	UXS1	Moderna-Vac1-D1
7.02558	-0.698664	0.331141	-2.10987	0.0348696	0.994637	GCC2	Moderna-Vac1-D1
7.01383	0.807847	0.403326	2.00296	0.0451812	0.994637	GALNT3	Moderna-Vac1-D1
25.9327	1.12546	0.317394	3.54593	0.000391229	0.994637	STAT1	Moderna-Vac1-D1
2.83221	1.56083	0.658069	2.37183	0.0177	0.994637	CNOT9	Moderna-Vac1-D1
17.7781	-0.576382	0.246803	-2.33539	0.019523	0.994637	CAB39	Moderna-Vac1-D1
3.95051	-0.907365	0.433345	-2.09386	0.0362724	0.994637	XPC	Moderna-Vac1-D1
13.8921	-0.56119	0.259303	-2.16423	0.0304467	0.994637	TRAK1	Moderna-Vac1-D1
4.69729	0.968824	0.463681	2.08942	0.03667	0.994637	CCR2	Moderna-Vac1-D1
1.45856	2.1822	0.987912	2.20891	0.0271812	0.994637	RBM15B	Moderna-Vac1-D1
0.942219	3.23827	1.47035	2.20238	0.0276387	0.994637	SPICE1	Moderna-Vac1-D1
1.44722	-1.75137	0.795579	-2.20138	0.027709	0.994637	ACAD9	Moderna-Vac1-D1
3.25984	1.33855	0.614434	2.17851	0.0293682	0.994637	NCEH1	Moderna-Vac1-D1
2.66993	-1.25329	0.573606	-2.18494	0.0288935	0.994637	CEP135	Moderna-Vac1-D1
17.2774	0.900997	0.394307	2.28501	0.0223121	0.994637	PLAC8	Moderna-Vac1-D1
2.53092	1.30923	0.601338	2.17719	0.029466	0.994637	LAMTOR3	Moderna-Vac1-D1
13.9801	-0.657099	0.307872	-2.13433	0.032816	0.994637	RAPGEF2	Moderna-Vac1-D1
1.26532	-1.90375	0.960526	-1.98199	0.0474801	0.994637	SPOCK3	Moderna-Vac1-D1
2.11331	-1.8668	0.754824	-2.47315	0.0133927	0.994637	PLPP1	Moderna-Vac1-D1
6.07492	-0.786386	0.389094	-2.02107	0.0432729	0.994637	IL6ST	Moderna-Vac1-D1
3.31032	1.15927	0.576615	2.01048	0.0443801	0.994637	VCAN-AS1	Moderna-Vac1-D1
13.1646	0.696765	0.288544	2.41476	0.0157454	0.994637	SKP1	Moderna-Vac1-D1
4.2999	-1.00261	0.489513	-2.04818	0.0405421	0.994637	HBEGF	Moderna-Vac1-D1
0.798609	-2.25858	1.06714	-2.11647	0.0343053	0.994637	BOD1	Moderna-Vac1-D1
11.9736	-0.605614	0.285167	-2.12372	0.0336939	0.994637	ATXN1	Moderna-Vac1-D1
17.7508	-0.557285	0.252419	-2.20778	0.0272597	0.994637	CDKAL1	Moderna-Vac1-D1
3.31628	1.10175	0.54415	2.02472	0.042896	0.994637	BTN3A1	Moderna-Vac1-D1
1.87028	1.48309	0.726298	2.04199	0.0411526	0.994637	RNF5	Moderna-Vac1-D1
3.31938	1.33541	0.547458	2.43929	0.0147161	0.994637	UHRF1BP1	Moderna-Vac1-D1
1.6524	1.73301	0.839246	2.06496	0.0389267	0.994637	TBC1D22B	Moderna-Vac1-D1
1.75507	-1.62182	0.738309	-2.19667	0.0280438	0.994637	TSTD3	Moderna-Vac1-D1
3.97473	-1.28723	0.499549	-2.57679	0.00997222	0.994637	GINM1	Moderna-Vac1-D1
1.84555	-2.03359	1.00238	-2.02877	0.0424817	0.994637	SUN1	Moderna-Vac1-D1
2.23379	2.53938	0.83792	3.03057	0.0024409	0.994637	CARD11	Moderna-Vac1-D1
0.940554	-2.69379	1.17396	-2.29462	0.0217548	0.994637	FBXL18	Moderna-Vac1-D1
3.18112	-1.05832	0.52929	-1.9995	0.045554	0.994637	CCZ1	Moderna-Vac1-D1
1.93785	-1.91353	0.770253	-2.48428	0.0129812	0.994637	GLCCI1	Moderna-Vac1-D1
3.12169	1.27461	0.648499	1.96548	0.0493592	0.994637	TMED4	Moderna-Vac1-D1
2.94402	-1.64822	0.604213	-2.72787	0.00637447	0.994637	LANCL2	Moderna-Vac1-D1
9.78392	0.770119	0.382824	2.01168	0.0442538	0.994637	SAMD9L	Moderna-Vac1-D1
1.17054	2.41659	1.12608	2.14602	0.0318715	0.994637	SDHAF3	Moderna-Vac1-D1
1.82433	-1.2404	0.618556	-2.00532	0.0449288	0.994637	ORC5	Moderna-Vac1-D1
4.60643	-1.14802	0.461699	-2.48651	0.0129005	0.994637	WASL	Moderna-Vac1-D1
4.08574	-0.872705	0.441186	-1.97809	0.0479185	0.994637	TRIM24	Moderna-Vac1-D1
2.16863	-1.33758	0.682269	-1.96049	0.0499385	0.994637	CASP2	Moderna-Vac1-D1
1.64293	2.10363	0.962933	2.18461	0.0289175	0.994637	NDUFAF6	Moderna-Vac1-D1
7.823	0.74529	0.347708	2.14343	0.0320783	0.994637	RAD21	Moderna-Vac1-D1
2.52194	-1.10921	0.552991	-2.00583	0.0448741	0.994637	TRIB1	Moderna-Vac1-D1
2.2624	-1.78062	0.753223	-2.364	0.0180788	0.994637	GNE	Moderna-Vac1-D1
8.73651	-0.797816	0.338395	-2.35765	0.018391	0.994637	RAD23B	Moderna-Vac1-D1
0.917893	-2.34385	1.19451	-1.96219	0.0497407	0.994637	TTLL11	Moderna-Vac1-D1
1.92829	-1.70758	0.659266	-2.59013	0.009594	0.994637	SCAI	Moderna-Vac1-D1
1.94223	-1.7172	0.70783	-2.42601	0.0152657	0.994637	CIZ1	Moderna-Vac1-D1
1.19964	1.82354	0.904013	2.01716	0.0436785	0.994637	LRRC8A	Moderna-Vac1-D1
1.25231	2.01573	1.0059	2.00392	0.0450789	0.994637	USP20	Moderna-Vac1-D1
0.955082	-3.05163	1.32678	-2.30002	0.0214471	0.994637	DPH7	Moderna-Vac1-D1
1.76881	-1.70053	0.845073	-2.01229	0.0441895	0.994637	PITRM1	Moderna-Vac1-D1
9.29505	0.700995	0.323373	2.16776	0.0301767	0.994637	TASOR2	Moderna-Vac1-D1
5.99178	0.734857	0.370951	1.98101	0.0475903	0.994637	TAF3	Moderna-Vac1-D1
1.39586	-2.33202	0.911356	-2.55885	0.010502	0.994637	CCDC7	Moderna-Vac1-D1
2.00588	2.09527	0.922832	2.27048	0.0231784	0.994637	ANK3	Moderna-Vac1-D1
3.23756	1.19673	0.52909	2.26186	0.023706	0.994637	DNAJB12	Moderna-Vac1-D1
7.57261	-0.760764	0.381356	-1.99489	0.0460549	0.994637	TBC1D12	Moderna-Vac1-D1
2.09549	-1.50432	0.6709	-2.24224	0.024946	0.994637	GRK5	Moderna-Vac1-D1
16.4688	0.612586	0.291317	2.10282	0.0354819	0.994637	RGS10	Moderna-Vac1-D1
3.74817	1.4284	0.518257	2.75617	0.00584834	0.994637	ECHS1	Moderna-Vac1-D1
0.901563	-3.14291	1.55075	-2.0267	0.0426928	0.994637	CYP2R1	Moderna-Vac1-D1
2.49294	1.30216	0.622864	2.0906	0.0365643	0.994637	GTF2H1	Moderna-Vac1-D1
7.74383	-0.683117	0.34473	-1.9816	0.0475238	0.994637	ELP4	Moderna-Vac1-D1
2.76507	1.37276	0.640403	2.14359	0.0320659	0.994637	MRPL16	Moderna-Vac1-D1
1.05069	1.89208	0.92812	2.03861	0.0414889	0.994637	TKFC	Moderna-Vac1-D1
6.91262	0.80289	0.382548	2.0988	0.0358348	0.994637	MARK2	Moderna-Vac1-D1
2.24439	-1.8007	0.665597	-2.70539	0.00682241	0.994637	NUDT22	Moderna-Vac1-D1
0.633744	-2.87589	1.37347	-2.09389	0.0362699	0.994637	C11orf68	Moderna-Vac1-D1
9.9136	0.681951	0.33625	2.02811	0.0425493	0.994637	DRAP1	Moderna-Vac1-D1
7.61881	-0.7478	0.368251	-2.03068	0.0422878	0.994637	SIK2	Moderna-Vac1-D1
5.6483	1.25074	0.41458	3.01687	0.00255395	0.994637	PAFAH1B2	Moderna-Vac1-D1
1.67414	-1.49294	0.748501	-1.99457	0.0460896	0.994637	ING4	Moderna-Vac1-D1
9.30984	0.749859	0.321748	2.33058	0.0197757	0.994637	RESF1	Moderna-Vac1-D1
0.937414	-2.67628	1.18784	-2.25307	0.0242547	0.994637	AC008124.1	Moderna-Vac1-D1
7.10903	0.878639	0.406023	2.16401	0.0304634	0.994637	ITGB7	Moderna-Vac1-D1
3.26556	-1.53054	0.586957	-2.60758	0.00911853	0.994637	HELB	Moderna-Vac1-D1
5.62778	0.905647	0.4015	2.25566	0.024092	0.994637	C12orf45	Moderna-Vac1-D1
12.0031	-0.599131	0.298001	-2.0105	0.0443782	0.994637	WASHC4	Moderna-Vac1-D1
3.36964	-1.09151	0.521247	-2.09403	0.036257	0.994637	USPL1	Moderna-Vac1-D1
13.8854	-0.613866	0.280642	-2.18737	0.0287158	0.994637	FRY	Moderna-Vac1-D1
2.26503	1.56278	0.632081	2.47244	0.0134193	0.994637	NBEA	Moderna-Vac1-D1
1.30125	2.23995	1.12756	1.98654	0.046973	0.994637	EXOSC8	Moderna-Vac1-D1
4.0281	1.01046	0.475821	2.12361	0.0337025	0.994637	SUPT20H	Moderna-Vac1-D1
4.21318	-1.25278	0.63536	-1.97176	0.0486369	0.994637	RGCC	Moderna-Vac1-D1
7.98659	-0.823717	0.347873	-2.36787	0.0178909	0.994637	TPP2	Moderna-Vac1-D1
1.49037	1.95618	0.972343	2.01182	0.0442386	0.994637	NGDN	Moderna-Vac1-D1
30.7473	0.684877	0.32837	2.08569	0.0370068	0.994637	PSME2	Moderna-Vac1-D1
3.13214	-1.04963	0.531373	-1.97532	0.0482314	0.994637	ARMH4	Moderna-Vac1-D1
2.89063	2.00901	0.64492	3.11513	0.00183863	0.994637	DAAM1	Moderna-Vac1-D1
2.17698	-1.31181	0.668549	-1.96217	0.0497429	0.994637	MPP5	Moderna-Vac1-D1
6.01029	1.32166	0.449184	2.94235	0.00325729	0.994637	VTI1B	Moderna-Vac1-D1
2.51959	-1.47291	0.642272	-2.29328	0.0218316	0.994637	RDH11	Moderna-Vac1-D1
0.873481	2.45769	1.16192	2.1152	0.034413	0.994637	MOAP1	Moderna-Vac1-D1
13.2166	-0.578867	0.288642	-2.00549	0.0449112	0.994637	MARK3	Moderna-Vac1-D1
1.76581	1.81691	0.807928	2.24886	0.0245216	0.994637	GNB5	Moderna-Vac1-D1
1.88337	-1.40984	0.636212	-2.216	0.0266918	0.994637	MINDY2	Moderna-Vac1-D1
6.80227	0.912302	0.392573	2.3239	0.0201308	0.994637	LACTB	Moderna-Vac1-D1
24.599	-0.54843	0.269452	-2.03535	0.0418157	0.994637	DENND4A	Moderna-Vac1-D1
0.829597	-2.76926	1.41126	-1.96226	0.0497319	0.994637	AC009690.2	Moderna-Vac1-D1
2.43888	-2.71567	0.759748	-3.57443	0.000350995	0.994637	IMP3	Moderna-Vac1-D1
3.00807	1.31332	0.562991	2.33275	0.0196613	0.994637	TMED3	Moderna-Vac1-D1
2.25007	-1.73382	0.617418	-2.80817	0.00498239	0.994637	HOMER2	Moderna-Vac1-D1
10.4388	-0.652012	0.328192	-1.98668	0.0469582	0.994637	ZNF710	Moderna-Vac1-D1
4.45028	0.908462	0.456481	1.99014	0.0465753	0.994637	CRTC3	Moderna-Vac1-D1
2.13528	-1.29176	0.630031	-2.05032	0.0403333	0.994637	MPG	Moderna-Vac1-D1
1.4826	1.86843	0.777223	2.40398	0.0162176	0.994637	TMEM8A	Moderna-Vac1-D1
19.7216	-0.580871	0.247212	-2.34968	0.0187893	0.994637	XYLT1	Moderna-Vac1-D1
1.34503	-1.64844	0.824067	-2.00037	0.0454607	0.994637	LYRM1	Moderna-Vac1-D1
1.8773	2.10719	0.882754	2.38707	0.0169834	0.994637	EEF2K	Moderna-Vac1-D1
14.2849	1.24173	0.487483	2.54723	0.0108582	0.994637	MT2A	Moderna-Vac1-D1
1.91761	2.74702	1.08128	2.54051	0.011069	0.994637	TMEM208	Moderna-Vac1-D1
2.99698	1.29991	0.632183	2.05623	0.0397604	0.994637	VPS4A	Moderna-Vac1-D1
4.03995	-1.01971	0.492617	-2.06998	0.0384545	0.994637	MED1	Moderna-Vac1-D1
1.55258	1.82436	0.856044	2.13115	0.0330769	0.994637	VPS25	Moderna-Vac1-D1
1.92318	2.51806	0.95074	2.64853	0.00808424	0.994637	CCDC43	Moderna-Vac1-D1
2.10965	-1.87771	0.741656	-2.53178	0.0113485	0.994637	LRRC37A2	Moderna-Vac1-D1
2.65911	1.16139	0.578852	2.00636	0.0448178	0.994637	DYNLL2	Moderna-Vac1-D1
2.32517	-1.606	0.586192	-2.73972	0.00614919	0.994637	MCRIP1	Moderna-Vac1-D1
5.09113	1.3974	0.462379	3.0222	0.00250946	0.994637	MIB1	Moderna-Vac1-D1
7.19298	0.934254	0.409546	2.28119	0.022537	0.994637	TTC39C	Moderna-Vac1-D1
1.51358	1.42339	0.704415	2.02067	0.0433139	0.994637	IMPACT	Moderna-Vac1-D1
9.74793	-0.778111	0.321502	-2.42024	0.0155105	0.994637	ZBTB7A	Moderna-Vac1-D1
11.3197	0.627369	0.316829	1.98015	0.0476867	0.994637	NDUFA11	Moderna-Vac1-D1
1.63698	-1.59372	0.720001	-2.21349	0.0268638	0.994637	DENND1C	Moderna-Vac1-D1
3.79787	-1.09671	0.554664	-1.97724	0.0480142	0.994637	TMEM205	Moderna-Vac1-D1
0.978788	-2.65422	1.14466	-2.31879	0.0204065	0.994637	ZNF626	Moderna-Vac1-D1
2.31403	1.71915	0.711472	2.41632	0.0156783	0.994637	AC008735.2	Moderna-Vac1-D1
2.08229	-1.40387	0.700841	-2.00312	0.0451647	0.994637	NXT1	Moderna-Vac1-D1
9.60537	0.689521	0.316839	2.17625	0.0295365	0.994637	ROMO1	Moderna-Vac1-D1
1.61359	-1.88463	0.74842	-2.51815	0.0117974	0.994637	AAR2	Moderna-Vac1-D1
2.59863	1.71277	0.7857	2.17993	0.0292626	0.994637	TGIF2	Moderna-Vac1-D1
4.57561	-1.03456	0.485749	-2.12983	0.0331854	0.994637	B4GALT5	Moderna-Vac1-D1
2.30404	1.35204	0.672889	2.00931	0.0445041	0.994637	TRPM2	Moderna-Vac1-D1
1.60134	-1.86155	0.838006	-2.2214	0.0263239	0.994637	SLC25A1	Moderna-Vac1-D1
8.54933	-0.595245	0.294838	-2.01889	0.043499	0.994637	EWSR1	Moderna-Vac1-D1
1.04971	-2.53504	1.0336	-2.45264	0.0141812	0.994637	THOC5	Moderna-Vac1-D1
1.11299	2.64234	1.15413	2.28947	0.0220518	0.994637	MORC2	Moderna-Vac1-D1
9.63706	1.07517	0.385482	2.78916	0.00528447	0.994637	APOL6	Moderna-Vac1-D1
38.4972	0.689807	0.308285	2.23756	0.0252496	0.994637	TYMP	Moderna-Vac1-D1
2.70319	1.48065	0.681596	2.17233	0.0298305	0.994637	AC079142.1	Moderna-Vac1-D1
2.36564	1.40851	0.667679	2.10957	0.0348954	0.994637	ARAF	Moderna-Vac1-D1
24.8805	0.569109	0.217991	2.6107	0.0090357	0.994637	RBM3	Moderna-Vac1-D1
1.02729	-2.21188	1.10841	-1.99554	0.0459835	0.994637	FAM104B	Moderna-Vac1-D1
1.5475	1.95182	0.9863	1.97893	0.0478243	0.994637	PBDC1	Moderna-Vac1-D1
5.37881	-1.10798	0.441553	-2.50929	0.0120975	0.994637	MECP2	Moderna-Vac1-D1
9.31068	1.41943	0.49024	2.89537	0.00378711	0.0841889	ISG15	Moderna-Vac2-D1
3.77566	1.05431	0.457323	2.3054	0.0211444	0.211181	TNFRSF14	Moderna-Vac2-D1
29.8243	0.647158	0.225191	2.87382	0.00405539	0.0856896	ENO1	Moderna-Vac2-D1
15.9231	-0.645377	0.313858	-2.05627	0.0397566	0.284549	TNFRSF1B	Moderna-Vac2-D1
18.3992	0.642408	0.246322	2.608	0.00910733	0.137293	EFHD2	Moderna-Vac2-D1
5.08757	-0.982376	0.479911	-2.047	0.0406582	0.285526	PLEKHM2	Moderna-Vac2-D1
2.40345	-2.25861	0.92286	-2.4474	0.014389		PADI2	Moderna-Vac2-D1
2.15376	3.73017	1.21567	3.06841	0.00215198		C1QA	Moderna-Vac2-D1
2.73254	3.50845	1.15454	3.03884	0.00237494		C1QB	Moderna-Vac2-D1
11.414	-0.754398	0.332375	-2.26972	0.0232246	0.221414	RSRP1	Moderna-Vac2-D1
82.718	0.54527	0.209451	2.60333	0.00923221	0.137457	SH3BGRL3	Moderna-Vac2-D1
7.19698	1.42889	0.451533	3.16453	0.00155334	0.0443391	IFI6	Moderna-Vac2-D1
5.31614	-2.67168	0.732079	-3.64944	0.000262808	0.0125524	PTAFR	Moderna-Vac2-D1
1.29636	2.39147	1.13785	2.10175	0.0355748		SNHG12	Moderna-Vac2-D1
8.60957	-0.949453	0.426334	-2.22701	0.0259463	0.232546	AGO4	Moderna-Vac2-D1
10.5124	-1.33518	0.376377	-3.54744	0.000388998	0.0173752	CSF3R	Moderna-Vac2-D1
21.496	-0.787841	0.281267	-2.80104	0.00509374	0.0982889	MACF1	Moderna-Vac2-D1
37.5126	0.534511	0.194178	2.75268	0.00591094	0.108669	CAP1	Moderna-Vac2-D1
5.65402	-1.63479	0.59324	-2.75569	0.00585679	0.108666	SCMH1	Moderna-Vac2-D1
6.68317	0.919333	0.365142	2.51774	0.0118111	0.156888	PRDX1	Moderna-Vac2-D1
4.87973	1.02331	0.505977	2.02244	0.0431308	0.292224	AKR1A1	Moderna-Vac2-D1
8.42457	-0.920758	0.372847	-2.46953	0.0135289	0.168205	GPBP1L1	Moderna-Vac2-D1
3.0366	-2.7545	1.22195	-2.25419	0.0241841	0.22522	SPATA6	Moderna-Vac2-D1
20.398	-0.505953	0.241437	-2.09559	0.0361189	0.270599	SRSF11	Moderna-Vac2-D1
2.65823	-1.55044	0.747256	-2.07484	0.0380015		TYW3	Moderna-Vac2-D1
1.39541	2.4049	0.930658	2.58409	0.00976366		NEXN	Moderna-Vac2-D1
14.2753	-0.929465	0.424033	-2.19196	0.0283822	0.244056	AC103591.3	Moderna-Vac2-D1
17.6219	0.580478	0.260342	2.22967	0.0257694	0.23168	GNG5	Moderna-Vac2-D1
5.12806	-1.29625	0.560049	-2.31454	0.0206383	0.209697	HS2ST1	Moderna-Vac2-D1
20.7365	-0.591717	0.262745	-2.25206	0.0243187	0.225476	PKN2	Moderna-Vac2-D1
16.0184	3.39662	0.479335	7.08611	1.37939e-12	1.33083e-09	GBP1	Moderna-Vac2-D1
8.8045	2.86623	0.484564	5.91507	3.31741e-09	1.06688e-06	GBP2	Moderna-Vac2-D1
7.22904	2.92071	0.497231	5.87395	4.25535e-09	1.28299e-06	GBP4	Moderna-Vac2-D1
4.12536	5.24148	1.09447	4.78906	1.6756e-06	0.000224531	GBP5	Moderna-Vac2-D1
17.3868	-0.769808	0.286791	-2.68421	0.00727019	0.120936	ZNF644	Moderna-Vac2-D1
5.241	-1.21181	0.613567	-1.97503	0.0482649	0.304849	DIPK1A	Moderna-Vac2-D1
5.61305	-1.02661	0.478446	-2.14572	0.031895	0.25516	MTF2	Moderna-Vac2-D1
7.85607	-0.855003	0.405047	-2.11087	0.0347831	0.266865	PTBP2	Moderna-Vac2-D1
12.5413	-0.830953	0.325876	-2.5499	0.0107752	0.150474	FAM102B	Moderna-Vac2-D1
8.44255	0.7862	0.354761	2.21614	0.0266822	0.235311	PRPF38B	Moderna-Vac2-D1
7.07436	1.21529	0.362507	3.35245	0.00080101	0.0291504	PSMA5	Moderna-Vac2-D1
21.3348	0.886683	0.23385	3.79167	0.000149638	0.00937473	CD53	Moderna-Vac2-D1
32.1363	0.529133	0.242916	2.17826	0.0293868	0.245488	C1orf162	Moderna-Vac2-D1
7.089	-1.63655	0.514617	-3.18013	0.00147211	0.0431298	CD2	Moderna-Vac2-D1
1.25159	2.66811	1.05792	2.52205	0.0116675		FCGR1B	Moderna-Vac2-D1
3.48361	1.91817	0.653596	2.9348	0.00333763	0.0777814	AC245014.3	Moderna-Vac2-D1
13.039	0.667217	0.30521	2.18609	0.0288088	0.24449	RBM8A	Moderna-Vac2-D1
2.47297	-1.65932	0.789548	-2.10161	0.0355878		NBPF11	Moderna-Vac2-D1
3.66857	2.15913	0.674549	3.20085	0.00137025	0.0421023	FCGR1A	Moderna-Vac2-D1
23.5052	0.612139	0.224132	2.73115	0.00631135	0.113182	PLEKHO1	Moderna-Vac2-D1
2.89285	1.28893	0.602007	2.14106	0.0322696	0.25571	TNFAIP8L2	Moderna-Vac2-D1
4.98621	1.15246	0.452063	2.54934	0.0107927	0.150474	PSMD4	Moderna-Vac2-D1
39.2538	0.889209	0.22904	3.88233	0.000103461	0.00694363	S100A11	Moderna-Vac2-D1
48.2883	1.05719	0.512879	2.06129	0.0392755	0.283631	S100A8	Moderna-Vac2-D1
7.44013	0.781999	0.38234	2.0453	0.0408253	0.285537	JTB	Moderna-Vac2-D1
2.50966	1.34522	0.629813	2.1359	0.0326876		UBE2Q1	Moderna-Vac2-D1
3.66519	1.10397	0.505865	2.18234	0.0290841	0.24449	FDPS	Moderna-Vac2-D1
56.9091	0.56784	0.212109	2.67712	0.00742584	0.122148	MNDA	Moderna-Vac2-D1
29.7534	0.806239	0.234316	3.44082	0.000579955	0.0225469	IFI16	Moderna-Vac2-D1
0.90241	2.41019	1.15332	2.08978	0.0366377		AIM2	Moderna-Vac2-D1
35.7916	-2.49046	0.507935	-4.90311	9.43312e-07	0.000137895	FCER1A	Moderna-Vac2-D1
2.1026	1.5783	0.605989	2.60451	0.00920066		SLAMF8	Moderna-Vac2-D1
2.5846	-1.60843	0.739088	-2.17623	0.029538		DCAF8	Moderna-Vac2-D1
8.00642	2.30777	0.430901	5.3557	8.52271e-08	1.78755e-05	SLAMF7	Moderna-Vac2-D1
1.90712	-1.78184	0.88305	-2.01783	0.0436092		CD244	Moderna-Vac2-D1
3.10788	1.53322	0.644696	2.37821	0.017397	0.192784	TIPRL	Moderna-Vac2-D1
13.5887	0.832395	0.267532	3.11139	0.0018621	0.050465	SFT2D2	Moderna-Vac2-D1
3.67163	-1.32584	0.673794	-1.96773	0.0490992	0.307204	KIFAP3	Moderna-Vac2-D1
16.8027	-0.62963	0.253125	-2.48743	0.0128669	0.162774	RC3H1	Moderna-Vac2-D1
2.05259	1.61366	0.69893	2.30876	0.0209568		KIAA0040	Moderna-Vac2-D1
2.54185	-2.16888	0.980272	-2.21253	0.0269302		RASAL2	Moderna-Vac2-D1
3.70389	1.36239	0.535476	2.54426	0.0109508	0.151306	TOR1AIP2	Moderna-Vac2-D1
3.05243	1.48041	0.562522	2.63173	0.00849508	0.131347	MR1	Moderna-Vac2-D1
7.72842	-0.890472	0.431382	-2.06423	0.0389959	0.282881	IVNS1ABP	Moderna-Vac2-D1
6.9315	0.773743	0.369473	2.09418	0.036244	0.270652	PLA2G4A	Moderna-Vac2-D1
5.98648	-1.12407	0.501681	-2.24061	0.0250513	0.229313	ATP2B4	Moderna-Vac2-D1
8.5276	0.845701	0.354969	2.38246	0.0171973	0.192364	SNRPE	Moderna-Vac2-D1
1.48347	-2.46363	1.24357	-1.98109	0.0475808		AL606489.1	Moderna-Vac2-D1
3.28997	-2.31191	0.708537	-3.26293	0.00110266	0.0371973	DSTYK	Moderna-Vac2-D1
5.58619	1.05389	0.45074	2.33813	0.0193806	0.204578	RAB29	Moderna-Vac2-D1
2.33852	-1.67243	0.738981	-2.26315	0.0236262		EIF2D	Moderna-Vac2-D1
7.53013	-1.03653	0.428536	-2.41877	0.015573	0.183596	RAB3GAP2	Moderna-Vac2-D1
2.64271	1.25955	0.568011	2.21748	0.0265901		CNIH4	Moderna-Vac2-D1
5.78664	1.18026	0.420697	2.80548	0.00502414	0.0977397	PARP1	Moderna-Vac2-D1
9.6471	1.42776	0.369039	3.86886	0.000109344	0.00718643	GUK1	Moderna-Vac2-D1
38.2333	-0.535527	0.231473	-2.31356	0.0206916	0.209698	LYST	Moderna-Vac2-D1
3.0401	1.08968	0.520194	2.09476	0.0361924	0.270652	GPR137B	Moderna-Vac2-D1
5.87019	-1.39129	0.543067	-2.56191	0.0104099	0.148134	AKT3	Moderna-Vac2-D1
3.55941	-1.52733	0.628635	-2.4296	0.0151154	0.180934	ZBTB18	Moderna-Vac2-D1
6.6632	-1.00799	0.41879	-2.40691	0.0160879	0.185222	EFCAB2	Moderna-Vac2-D1
8.94962	-0.789663	0.380097	-2.07753	0.0377525	0.277619	ZNF124	Moderna-Vac2-D1
1.76663	1.78881	0.904231	1.97826	0.0478989		ZNF672	Moderna-Vac2-D1
6.8262	1.72099	0.418193	4.1153	3.86672e-05	0.00313464	PDIA6	Moderna-Vac2-D1
5.13563	0.987096	0.420794	2.34579	0.0189867	0.202189	SF3B6	Moderna-Vac2-D1
3.53658	-1.39399	0.58971	-2.36385	0.0180862	0.19788	FAM228B	Moderna-Vac2-D1
1.44773	2.23305	0.92085	2.42499	0.0153089		PREB	Moderna-Vac2-D1
8.52208	-1.52523	0.453874	-3.36046	0.000778116	0.0288741	FOSL2	Moderna-Vac2-D1
34.4768	-0.599518	0.273026	-2.19582	0.0281045	0.242968	PPP1CB	Moderna-Vac2-D1
1.42904	-2.39901	1.22224	-1.9628	0.0496699		SPDYA	Moderna-Vac2-D1
5.35865	-0.969773	0.472985	-2.05033	0.0403325	0.285526	ATL2	Moderna-Vac2-D1
3.2459	-1.28847	0.653149	-1.97271	0.0485286	0.305218	THUMPD2	Moderna-Vac2-D1
10.8374	0.816006	0.305939	2.66722	0.00764824	0.124226	EML4	Moderna-Vac2-D1
38.2086	-1.02026	0.279203	-3.65419	0.000257994	0.0124595	ZFP36L2	Moderna-Vac2-D1
10.6244	-1.04901	0.364799	-2.87558	0.00403284	0.0856896	THADA	Moderna-Vac2-D1
10.2663	-0.810797	0.323775	-2.5042	0.0122729	0.159581	PPM1B	Moderna-Vac2-D1
14.4479	-0.821382	0.310106	-2.64871	0.00807988	0.129064	CAMKMT	Moderna-Vac2-D1
16.7887	-0.560296	0.285714	-1.96104	0.0498741	0.310442	TTC7A	Moderna-Vac2-D1
5.08848	-0.948995	0.473956	-2.00229	0.0452539	0.299047	ASB3	Moderna-Vac2-D1
10.4948	-0.904002	0.363794	-2.48493	0.0129578	0.162782	PSME4	Moderna-Vac2-D1
7.58247	-1.04033	0.440114	-2.36377	0.0180898	0.19788	ACYP2	Moderna-Vac2-D1
3.67344	1.2586	0.634006	1.98515	0.0471277	0.303499	PNPT1	Moderna-Vac2-D1
16.5092	1.04581	0.282624	3.70036	0.000215293	0.0110444	VRK2	Moderna-Vac2-D1
21.3719	-0.580414	0.250635	-2.31577	0.0205707	0.209697	REL	Moderna-Vac2-D1
3.90086	1.03042	0.484179	2.12817	0.0333228	0.259691	MDH1	Moderna-Vac2-D1
5.10787	1.35594	0.418521	3.23983	0.00119601	0.0387218	UGP2	Moderna-Vac2-D1
17.7649	-0.541782	0.271926	-1.99239	0.0463285	0.302012	PPP3R1	Moderna-Vac2-D1
21.603	0.589875	0.250153	2.35806	0.0183707	0.199032	PLEK	Moderna-Vac2-D1
3.59149	-1.48418	0.718154	-2.06666	0.0387662	0.282213	GFPT1	Moderna-Vac2-D1
10.0454	0.986603	0.344453	2.86426	0.00417984	0.087288	SNRPG	Moderna-Vac2-D1
13.8321	-0.687694	0.292045	-2.35476	0.0185349	0.199432	ZNF638	Moderna-Vac2-D1
0.75222	2.20881	1.10389	2.00093	0.0454		DYSF	Moderna-Vac2-D1
2.62396	-3.01152	1.18436	-2.54274	0.0109988		SFXN5	Moderna-Vac2-D1
4.65513	1.07071	0.497267	2.15319	0.0313041	0.25442	CCT7	Moderna-Vac2-D1
2.25153	1.25573	0.630836	1.99058	0.046527		TPRKB	Moderna-Vac2-D1
20.5132	0.769403	0.22203	3.46531	0.000529618	0.0209416	MOB1A	Moderna-Vac2-D1
6.36425	1.23769	0.42033	2.94456	0.00323418	0.0767651	MTHFD2	Moderna-Vac2-D1
3.6369	1.35642	0.522885	2.5941	0.0094839	0.139483	POLE4	Moderna-Vac2-D1
476.436	1.06496	0.161253	6.60432	3.99352e-11	2.14053e-08	TMSB10	Moderna-Vac2-D1
8.76424	1.11287	0.34669	3.20998	0.00132743	0.041313	KCMF1	Moderna-Vac2-D1
6.57814	4.5908	0.615119	7.46327	8.44001e-14	1.01786e-10	VAMP5	Moderna-Vac2-D1
3.31498	-1.47112	0.742283	-1.98188	0.0474928	0.303499	KDM3A	Moderna-Vac2-D1
19.1798	0.791938	0.275662	2.87286	0.00406777	0.0856896	COX5B	Moderna-Vac2-D1
25.5637	0.619828	0.236055	2.62578	0.00864499	0.132814	TMEM131	Moderna-Vac2-D1
13.3092	0.570915	0.274266	2.08161	0.0373782	0.275707	EIF5B	Moderna-Vac2-D1
88.4228	-0.781399	0.209603	-3.72798	0.000193017	0.0105809	AFF3	Moderna-Vac2-D1
20.6322	0.505036	0.254709	1.9828	0.0473896	0.303499	RNF149	Moderna-Vac2-D1
7.37155	0.804474	0.396813	2.02734	0.0426279	0.291271	MIR4435-2HG	Moderna-Vac2-D1
32.2799	0.521684	0.184509	2.82741	0.00469261	0.0935419	ACTR3	Moderna-Vac2-D1
16.6684	1.19874	0.285056	4.2053	2.60739e-05	0.00228692	DBI	Moderna-Vac2-D1
4.12139	-1.12488	0.561139	-2.00464	0.0450017	0.298301	PTPN4	Moderna-Vac2-D1
1.6583	1.8983	0.85071	2.23143	0.0256528		POLR2D	Moderna-Vac2-D1
5.47076	-3.66665	1.04131	-3.52118	0.000429633	0.0181538	NCKAP5	Moderna-Vac2-D1
8.35574	-0.801665	0.400931	-1.99951	0.0455535	0.29974	MGAT5	Moderna-Vac2-D1
3.54723	-1.84003	0.737316	-2.49558	0.0125753	0.162636	HNMT	Moderna-Vac2-D1
14.4568	-0.800346	0.328106	-2.43929	0.0147162	0.177	SPOPL	Moderna-Vac2-D1
6.42824	-1.93182	0.901485	-2.14293	0.0321189	0.25571	LRP1B	Moderna-Vac2-D1
93.5424	-0.53148	0.199084	-2.66962	0.00759363	0.123756	ZEB2	Moderna-Vac2-D1
4.34476	-1.82971	0.643048	-2.84537	0.00443598	0.0902919	ORC4	Moderna-Vac2-D1
8.2608	1.07951	0.368611	2.92858	0.00340512	0.0782204	NMI	Moderna-Vac2-D1
19.5574	-1.04793	0.285544	-3.66994	0.000242609	0.0119423	CD302	Moderna-Vac2-D1
8.55597	1.09062	0.325107	3.35464	0.000794695	0.0291504	PSMD14	Moderna-Vac2-D1
7.01383	0.906477	0.424874	2.13352	0.0328823	0.258346	GALNT3	Moderna-Vac2-D1
8.5038	-0.996544	0.429785	-2.3187	0.0204113	0.209509	STK39	Moderna-Vac2-D1
9.06392	0.864675	0.357608	2.41794	0.0156087	0.183596	SSB	Moderna-Vac2-D1
17.0065	-0.568601	0.250724	-2.26783	0.0233394	0.222069	MAP3K20	Moderna-Vac2-D1
15.7968	-0.686023	0.284486	-2.41144	0.0158895	0.184627	SP3	Moderna-Vac2-D1
8.88395	0.817075	0.346594	2.35744	0.0184013	0.199032	CIR1	Moderna-Vac2-D1
2.25427	-1.69194	0.796594	-2.12397	0.033673		LNPK	Moderna-Vac2-D1
4.59889	-1.4226	0.523567	-2.71712	0.00658519	0.11467	ITPRID2	Moderna-Vac2-D1
15.0973	-0.977873	0.370565	-2.63887	0.00831833	0.130709	ZNF804A	Moderna-Vac2-D1
2.18883	-2.30488	0.927069	-2.4862	0.0129114		ANKAR	Moderna-Vac2-D1
3.6841	-1.5613	0.717224	-2.17687	0.0294903	0.245488	HIBCH	Moderna-Vac2-D1
20.6457	0.696123	0.273469	2.54553	0.0109113	0.151254	GLS	Moderna-Vac2-D1
25.9327	2.14037	0.315314	6.78807	1.13646e-11	6.85285e-09	STAT1	Moderna-Vac2-D1
1.22627	2.61897	1.19172	2.19765	0.0279744		PGAP1	Moderna-Vac2-D1
10.5966	1.04021	0.332772	3.12589	0.00177268	0.0488651	HSPD1	Moderna-Vac2-D1
7.67053	1.1474	0.359782	3.18916	0.00142686	0.0424886	HSPE1	Moderna-Vac2-D1
2.81799	-1.97635	0.869762	-2.27229	0.0230691		PLCL1	Moderna-Vac2-D1
3.51115	-1.29283	0.647168	-1.99767	0.0457522	0.299955	KLF7	Moderna-Vac2-D1
16.9073	0.647384	0.295943	2.18753	0.0287041	0.24449	SP110	Moderna-Vac2-D1
4.46259	1.54886	0.454166	3.41034	0.000648822	0.0242629	SP140	Moderna-Vac2-D1
24.5148	0.551527	0.231965	2.37763	0.0174241	0.192784	SP100	Moderna-Vac2-D1
6.2514	-1.03529	0.483576	-2.1409	0.0322818	0.25571	DIS3L2	Moderna-Vac2-D1
2.21187	-2.91402	1.2416	-2.347	0.0189253		AC034195.1	Moderna-Vac2-D1
2.34912	-1.92636	0.945601	-2.03718	0.0416323		SRGAP3	Moderna-Vac2-D1
25.3937	-0.648818	0.220282	-2.9454	0.0032254	0.0767651	ATG7	Moderna-Vac2-D1
3.95051	-1.32909	0.523643	-2.53816	0.0111438	0.15272	XPC	Moderna-Vac2-D1
6.27821	0.889816	0.414535	2.14654	0.0318301	0.25516	KAT2B	Moderna-Vac2-D1
4.54723	-2.36315	0.692325	-3.41335	0.000641704	0.0241842	NR1D2	Moderna-Vac2-D1
10.2945	0.747725	0.349073	2.14203	0.032191	0.25571	ACAA1	Moderna-Vac2-D1
10.0959	0.967043	0.333477	2.89988	0.00373302	0.0838734	MYD88	Moderna-Vac2-D1
1.81424	1.76257	0.832518	2.11716	0.0342465		EXOG	Moderna-Vac2-D1
2.55297	1.26871	0.597919	2.12187	0.0338488		CCR1	Moderna-Vac2-D1
4.69729	1.0461	0.487836	2.14436	0.032004	0.255608	CCR2	Moderna-Vac2-D1
6.10049	0.870276	0.43856	1.98439	0.0472119	0.303499	UQCRC1	Moderna-Vac2-D1
9.16099	-1.01736	0.385044	-2.6422	0.00823692	0.130278	PRKAR2A	Moderna-Vac2-D1
7.36834	-1.01685	0.423566	-2.4007	0.0163638	0.186617	RBM5	Moderna-Vac2-D1
2.17263	-1.76619	0.7454	-2.36945	0.0178144		RAD54L2	Moderna-Vac2-D1
3.96382	1.38119	0.54876	2.51693	0.0118382	0.156888	TWF2	Moderna-Vac2-D1
16.1572	-0.780484	0.286875	-2.72064	0.00651552	0.11467	CACNA2D3	Moderna-Vac2-D1
15.9671	-0.926992	0.344868	-2.68796	0.007189	0.12025	MTRNR2L12	Moderna-Vac2-D1
0.635374	3.35465	1.61505	2.07712	0.0377906		PLCXD2	Moderna-Vac2-D1
12.089	0.892024	0.287011	3.10798	0.00188374	0.0505817	ATG3	Moderna-Vac2-D1
7.04712	0.999542	0.385047	2.5959	0.00943448	0.13918	COX17	Moderna-Vac2-D1
6.96598	1.57953	0.379058	4.167	3.0864e-05	0.00263389	PARP9	Moderna-Vac2-D1
4.71491	1.32805	0.489619	2.71241	0.00667959	0.11467	DTX3L	Moderna-Vac2-D1
18.005	0.945301	0.308064	3.06852	0.00215124	0.0559238	PARP14	Moderna-Vac2-D1
4.41376	-1.07789	0.545797	-1.97489	0.0482803	0.304849	HSPBAP1	Moderna-Vac2-D1
0.903559	2.315	1.04075	2.22436	0.0261244		HEG1	Moderna-Vac2-D1
8.791	-0.987546	0.3658	-2.69969	0.00694047	0.118307	OSBPL11	Moderna-Vac2-D1
4.44459	1.58197	0.51423	3.07638	0.00209529	0.0549331	MBD4	Moderna-Vac2-D1
8.18462	-1.11889	0.422802	-2.64636	0.00813636	0.129537	TMCC1	Moderna-Vac2-D1
13.2124	0.622539	0.270322	2.30295	0.0212816	0.212112	CDV3	Moderna-Vac2-D1
21.8225	-0.59725	0.253771	-2.3535	0.0185978	0.199432	STAG1	Moderna-Vac2-D1
4.86391	-1.03035	0.484013	-2.12877	0.0332736	0.259691	NCK1	Moderna-Vac2-D1
8.80864	-1.11609	0.410675	-2.71769	0.00657384	0.11467	SLC25A36	Moderna-Vac2-D1
17.5538	1.08818	0.300186	3.62502	0.000288944	0.0135327	XRN1	Moderna-Vac2-D1
17.1296	0.714609	0.256169	2.7896	0.00527733	0.100624	PLSCR1	Moderna-Vac2-D1
4.00577	-1.06817	0.517651	-2.0635	0.0390651	0.282958	GMPS	Moderna-Vac2-D1
13.4433	-1.53463	0.626984	-2.44764	0.0143795	0.174375	TIPARP	Moderna-Vac2-D1
15.6831	-0.64703	0.306545	-2.11072	0.0347964	0.266865	RSRC1	Moderna-Vac2-D1
20.6829	-0.634604	0.273748	-2.3182	0.0204383	0.209509	FNDC3B	Moderna-Vac2-D1
10.5263	1.31102	0.354544	3.69777	0.0002175	0.0110444	TNFSF10	Moderna-Vac2-D1
6.53147	-1.14856	0.449473	-2.55535	0.0106082	0.149632	KLHL24	Moderna-Vac2-D1
4.83358	1.04063	0.455206	2.28606	0.0222508	0.216898	PSMD2	Moderna-Vac2-D1
3.83031	-1.26006	0.599848	-2.10064	0.0356729	0.269053	DGKG	Moderna-Vac2-D1
3.0971	-2.32373	0.769576	-3.01949	0.00253197	0.0632862	IL1RAP	Moderna-Vac2-D1
7.44055	-0.819015	0.376495	-2.17537	0.0296026	0.245488	PPP1R2	Moderna-Vac2-D1
5.56038	-0.911945	0.448898	-2.03152	0.0422022	0.290005	LRCH3	Moderna-Vac2-D1
3.74344	-1.1272	0.540245	-2.08647	0.0369364	0.273704	ZNF718	Moderna-Vac2-D1
2.72475	1.56649	0.653795	2.396	0.0165751		NOP14	Moderna-Vac2-D1
2.28303	1.52781	0.660905	2.3117	0.0207943		MAN2B2	Moderna-Vac2-D1
7.01242	-1.4349	0.486038	-2.95223	0.00315486	0.0764776	CPEB2	Moderna-Vac2-D1
26.8139	1.85437	0.322206	5.75524	8.65187e-09	2.3187e-06	LAP3	Moderna-Vac2-D1
1.89232	2.56512	0.840942	3.0503	0.00228615		AC006160.1	Moderna-Vac2-D1
14.8315	-0.62474	0.303791	-2.05648	0.0397362	0.284549	LCORL	Moderna-Vac2-D1
7.07332	-1.61467	0.517796	-3.11834	0.00181872	0.0498494	RELL1	Moderna-Vac2-D1
12.5204	-0.767888	0.312849	-2.4545	0.014108	0.172734	KLHL5	Moderna-Vac2-D1
3.71664	1.13393	0.490645	2.31111	0.020827	0.209748	DCK	Moderna-Vac2-D1
1.73537	-2.8317	1.07074	-2.64461	0.00817862		PARM1	Moderna-Vac2-D1
10.2437	-0.74895	0.356578	-2.10038	0.0356953	0.269053	CNOT6L	Moderna-Vac2-D1
14.7783	-1.01548	0.361968	-2.80544	0.00502476	0.0977397	BMP2K	Moderna-Vac2-D1
29.1454	-0.74746	0.264238	-2.82873	0.00467326	0.0935419	ANTXR2	Moderna-Vac2-D1
17.2774	2.62658	0.382202	6.87225	6.31987e-12	4.35529e-09	PLAC8	Moderna-Vac2-D1
1.26965	1.75946	0.847919	2.07503	0.0379833		COQ2	Moderna-Vac2-D1
15.9955	-0.80218	0.320963	-2.49929	0.0124443	0.161374	WDFY3	Moderna-Vac2-D1
9.54114	-1.14081	0.505561	-2.25651	0.0240385	0.22496	ARHGAP24	Moderna-Vac2-D1
5.50151	1.1103	0.468347	2.37068	0.0177556	0.195555	PYURF	Moderna-Vac2-D1
5.29721	-2.02838	0.640769	-3.16554	0.00154793	0.0443391	SGMS2	Moderna-Vac2-D1
1.33691	2.25166	1.11021	2.02813	0.0425472		GAR1	Moderna-Vac2-D1
[truncated: 2,114 more rows]

## Sheet: Gene Enrichment
Term	Overlap	P-value	Adjusted P-value	Odds Ratio	Combined Score	Genes	Vaccine	Timepoint	DEG Set (vs BL1)
[truncated: 79 more rows]

[truncated: 1 more sheets: Gene Enrichment Intersection]
